# Supplementary material for: A functional map of HIV-host interactions in primary human T cells
Source: Nat Commun. 2022 Apr 1;13:1752. doi: 10.1038/s41467-022-29346-w (PMC8976027; doi:10.1038/s41467-022-29346-w)
Supplement: Supplementary file 3 — Supplementary Data 1 [file 41467_2022_29346_MOESM3_ESM.xlsx]

## Sheet: TableS1_SupTable_DedupedSeqsAnd
Count	Dharmacon Catalog Number	Gene Name	Gene ID	Guide Sequence	Guide ID	Average mutational efficiency	Top5 Offtarget score (Hsu et al 2013)	Top10 Offtarget score (Hsu et al 2013)
1	CM-007300-01	ABCB10	23456	GATTTCCTCAGCGGTCACAG	ABCB10-01	76.07	17.6	23.3
2	CM-007300-02	ABCB10	23456	TTGATTTGCCAGAACCACTT	ABCB10-02	79.55	98.6	105.4
3	CM-007300-03	ABCB10	23456	TACCTGAGTGGCTTGTGCCA	ABCB10-03	37.26	6.9	11.3
4	CM-009909-01	ABCD3	5825	GGTATTTAGTGAGCCTTACT	ABCD3-01	100	13.3	18.2
5	CM-009909-02	ABCD3	5825	GTGGTTTGCAGTGGTATCAT	ABCD3-02	36.245	11.5	16.5
6	CM-009909-03	ABCD3	5825	AATTAAACTTACAAGAGGCA	ABCD3-03	47.245	18.7	25.8
7	CM-010799-01	ACBD3	64746	TATGATCCTTCTTCATGGGT	ACBD3-01	61.58	8.5	13.4
8	CM-010799-02	ACBD3	64746	ATGCAGCCCAACAGTATCCA	ACBD3-02	72.52	12	16.2
9	CM-010799-03	ACBD3	64746	ATGGATGGAGCTGCTATTAC	ACBD3-03	91.99	9.2	15.3
10	CM-016183-01	ACBD5	91452	CTGCAGTCTCATCAGCACGA	ACBD5-01	24.38	4.7	7.8
11	CM-016183-02	ACBD5	91452	ACTGGGTGATATGACCAAAG	ACBD5-02	84.655	8.7	15.2
12	CM-016183-03	ACBD5	91452	ATAACAGCGGAGCACCACAC	ACBD5-03	NA	8.2	12.7
13	CM-009600-01	ACOT8	10005	CTGTGAAGGCCGTGCAACAT	ACOT8-01	85.015	2.9	4.9
14	CM-009600-02	ACOT8	10005	CTACAGAGGAAGGCATTACT	ACOT8-02	49.435	8.9	13.5
15	CM-009600-03	ACOT8	10005	AAGTGGAGCGGACACGAACA	ACOT8-03	51.2	3.7	5.9
16	CM-010061-01	ACSL3	2181	GTGGTGAAGAGTAACCAATG	ACSL3-01	76.26	5.3	8.9
17	CM-010061-02	ACSL3	2181	TATTGCTGGTATAACTGGGA	ACSL3-02	81.825	9.5	15.1
18	CM-010061-03	ACSL3	2181	TATCTAAAGTATCACATCCA	ACSL3-03	64.4825	11.6	18.7
19	CM-020074-02	AFF1	4299	AAATGTCTGAGAAGGCGGCT	AFF1-02	37.824	NA	NA
20	CM-020074-01	AFF1	4299	ATGGGCCGGACATAAGCCGT	AFF1-01	3.19	NA	NA
21	CM-020074-03	AFF1	4299	GTCAAAGGCGGTAAGAACAT	AFF1-03	55.0675	NA	NA
22	CM-020276-01	AFF4	27125	GTGTATGAATAGCCGTTAGA	AFF4-01	19.098	NA	NA
23	CM-020276-03	AFF4	27125	TCCGTCCATGGGCCGCACAT	AFF4-03	69.802	NA	NA
24	CM-020276-02	AFF4	27125	GATGATTCTAGTAGCCACAG	AFF4-02	NA	NA	NA
25	CM-009267-01	AGPS	8540	CATGTAGAGGCTGGCATAAC	AGPS-01	60.8	6.5	10.6
26	CM-009267-02	AGPS	8540	TCCTACAGTACTGAACTCCA	AGPS-02	93.37	19.4	27
27	CM-009267-03	AGPS	8540	AGGTGTATCACTAGGATTTA	AGPS-03	0.225	7.1	11.6
28	CM-009599-01	AHCY	191	GCCCATTCTTCAACCGATAC	AHCY-01	25.4267	2.6	4.1
29	CM-009599-02	AHCY	191	GTGTCCAATGTTACACACAA	AHCY-02	42.4667	13.4	18.6
30	CM-009599-03	AHCY	191	GATGTCAATACAGCCTGTGG	AHCY-03	44.72	138.3	146.4
31	CM-008810-01	AHCYL1	10768	CTGACAGCTACAGTTCAGGT	AHCYL1-01	69.7167	NA	NA
32	CM-008810-02	AHCYL1	10768	GTGATGGACAGAACAAAGGT	AHCYL1-02	68.035	19.3	29
33	CM-008810-03	AHCYL1	10768	TACCACATCGATTTCTGTGT	AHCYL1-03	2.76667	7.9	13.1
34	CM-008588-03	AHCYL2	23382	TACCACGTCAATCTCTGTGT	AHCYL2-03	7.66	NA	NA
35	CM-008588-01	AHCYL2	23382	AATGGAGCCCATGGCTTTCA	AHCYL2-01	57.3367	11.1	17.4
36	CM-008588-02	AHCYL2	23382	TTGATTCACGGCAACAGTAG	AHCYL2-02	80.9467	6.7	10.1
37	CM-011924-01	AIMP1	9255	ACCAATTCGAAGATCCAGAC	AIMP1-01	33.0933	10.8	14.8
38	CM-011924-02	AIMP1	9255	TCCACTGCACGCTAATTCTA	AIMP1-02	42.2667	5.3	8.2
39	CM-011924-03	AIMP1	9255	TTCTTTGGTACCAGAAGATA	AIMP1-03	70.9	11.1	17.8
40	CM-012228-01	AIMP2	7965	GGGAGCCGGTACATGCAGGT	AIMP2-01	NA	500	506.8
41	CM-012228-02	AIMP2	7965	GGCGCTGGCCACGTGCAGGT	AIMP2-02	94.1767	22.9	32.9
42	CM-012228-03	AIMP2	7965	GTGTTTGAATCATCTTGGAG	AIMP2-03	7.97	9.5	14.1
43	CM-009258-01	AKAP8L	26993	CCACCATGAGCTACACAGGT	AKAP8L-01	93.285	11.5	17
44	CM-009258-02	AKAP8L	26993	GACAACAGCGACTCAGACAA	AKAP8L-02	21.14	8	15.3
45	CM-009258-03	AKAP8L	26993	CTCAGGCTATGGGCGCATGT	AKAP8L-03	47.03	6.5	9
46	CM-017362-01	AKAP9	10142	ACATAAGTCCCTTAGTACAG	AKAP9-01	56.715	108.5	114.8
47	CM-017362-02	AKAP9	10142	ATGGTCCTCTCCATCACTAT	AKAP9-02	42.9033	6.7	12.3
48	CM-017362-03	AKAP9	10142	ACAACTGCTGATAAATTACT	AKAP9-03	17.605	15.3	24.8
49	CM-012889-01	ALMS1	7840	CTGTGTGAGTATGCACTAGA	ALMS1-01	81.89	13.6	19.3
50	CM-012889-02	ALMS1	7840	GGTGTGCTCAGAAGTCACTA	ALMS1-02	NA	14.8	19.2
51	CM-012889-03	ALMS1	7840	TTGGACTCCGACTCTCACTA	ALMS1-03	NA	5.5	8.8
52	CM-029987-01	AMBRA1	55626	TACCATTACTGATTTCAGGG	AMBRA1-01	59.245	13	19.7
53	CM-029987-02	AMBRA1	55626	ACTGACATGTCTCCGCTGGT	AMBRA1-02	45.2	6.7	9.4
54	CM-029987-03	AMBRA1	55626	GTTCTGCACCAGCACATTCA	AMBRA1-03	22.86	20.4	26.9
55	CM-013843-01	ANAPC1	64682	TAGAGTCCCAGCTCCAGTTA	ANAPC1-01	NA	144.1	149.7
56	CM-013843-02	ANAPC1	64682	GACAACGATGATTGCAGCAA	ANAPC1-02	NA	37.7	42.6
57	CM-013843-03	ANAPC1	64682	GTTGTCTGGATGACTAATGT	ANAPC1-03	NA	209.1	214.8
58	CM-003200-01	ANAPC2	29882	ATGCAGGAGCCGAGTCTCCA	ANAPC2-01	13.71	11.9	17.3
59	CM-003200-02	ANAPC2	29882	AGTACCGGCGACGGGCATAC	ANAPC2-02	41.88	2.4	3
60	CM-003200-03	ANAPC2	29882	AGATGATCCAGCGTCTGTAT	ANAPC2-03	NA	4.4	7
61	CM-014405-01	ANKHD1	54882	TACCATGCAGGCCTCCATTA	ANKHD1-01	NA	7.5	11.9
62	CM-014405-02	ANKHD1	54882	ACAATGCTGACTGATAGCGG	ANKHD1-02	82.325	4.4	8.1
63	CM-014405-03	ANKHD1	54882	TGTGTTTGGCTTGTTCAGCA	ANKHD1-03	67.83	8.9	14.9
64	CM-027120-01	ANKRD13A	88455	ACATGAGCTGGATAAGAGGG	ANKRD13A-01	79	8.9	14.1
65	CM-027120-02	ANKRD13A	88455	AGTCAATCACCTCTCATACT	ANKRD13A-02	79.025	7.3	11.4
66	CM-027120-03	ANKRD13A	88455	GGAAAGGTCGAAGCGTTCGG	ANKRD13A-03	46.485	2.8	4.6
67	CM-013554-01	ANKRD17	26057	GCTGCTAACACTTCCTTAAT	ANKRD17-01	51.36	6.1	10.1
68	CM-013554-02	ANKRD17	26057	AATGGATGCAGCAATACTGT	ANKRD17-02	90.6675	7.9	13.4
69	CM-013554-03	ANKRD17	26057	GTGCATCAATATCAATGGCA	ANKRD17-03	71.065	12.3	19.5
70	CM-013196-01	AP1M1	8907	GAGTCTGTCAACCTCTTGGT	AP1M1-01	42.715	7.7	12.7
71	CM-013196-02	AP1M1	8907	CACAGGTACATCACTCAGGA	AP1M1-02	60.225	9.5	14.3
72	CM-013196-03	AP1M1	8907	GGTCCGAAGGCATCAAGTAT	AP1M1-03	50.95	5.5	9.2
73	CM-003731-01	APP	351	CACATGCTCGAAATGCTTTA	APP-01	59.94	8	12.5
74	CM-003731-02	APP	351	GCACTTGTCAGGAACGAGAA	APP-02	86.64	4.3	7.2
75	CM-003731-03	APP	351	CTGCAGTTCAGGGTAGACCT	APP-03	85.62	7.7	13.2
76	CM-012207-01	ARFGEF1	10565	CTGATAGATACTCTTCAGGA	ARFGEF1-01	18.77	10.2	17.1
77	CM-012207-02	ARFGEF1	10565	TACAGTACCTCCAAGAACAA	ARFGEF1-02	3.99	12.6	18.7
78	CM-012207-03	ARFGEF1	10565	CATATATCCCAAGAACACGA	ARFGEF1-03	7.035	7	10.5
79	CM-012208-01	ARFGEF2	10564	GACGTTCAGCATCTGAGTAA	ARFGEF2-01	74.37	7.9	14.8
80	CM-012208-02	ARFGEF2	10564	TTTAGAAACTCATCGCATAC	ARFGEF2-02	40.415	6.2	8.2
81	CM-012208-03	ARFGEF2	10564	CATCTGAGTAAGGGTAGCCT	ARFGEF2-03	18.565	11.3	15.4
82	CM-008480-01	ARHGEF12	23365	GTGATCGAATCATCAAGGTA	ARHGEF12-01	33.38	4.5	7.3
83	CM-008480-02	ARHGEF12	23365	CTGTACTCAACTTAATGACA	ARHGEF12-02	42.83	8.3	13.1
84	CM-008480-03	ARHGEF12	23365	TCACCAGTTCCAGTTCTAAA	ARHGEF12-03	NA	17.2	23.4
85	CM-007292-01	ARRB2	409	CCAGGTCTTCACGGCCATAG	ARRB2-01	NA	6.2	8.8
86	CM-007292-02	ARRB2	409	GACTACCTGAAGGACCGCAA	ARRB2-02	35.98	4.1	7
87	CM-007292-03	ARRB2	409	GAGAAACCCGGGACCAGGTA	ARRB2-03	93.89	7.3	12.6
88	CM-008191-01	ATAD3A	55210	ACATCAGGATGTTCCTGTAC	ATAD3A-01	NA	10.8	17.6
89	CM-008191-02	ATAD3A	55210	TTGCCGCTCCTCGCCGCTGT	ATAD3A-02	NA	29.8	32.2
90	CM-008191-03	ATAD3A	55210	ACAGGAACATCCTGATGTAC	ATAD3A-03	NA	12.9	18.8
91	CM-019443-01	ATAD3B	83858	TGGCTCTTCGGCGTTAACAA	ATAD3B-01	11.3	41.6	43.8
92	CM-019443-02	ATAD3B	83858	GGTGCTCGGACGCCTTCAGG	ATAD3B-02	NA	98	101.9
93	CM-019443-03	ATAD3B	83858	TGCGCCCGCAGGTTACGCCA	ATAD3B-03	67.215	2.2	3
94	CM-010656-01	ATL3	25923	TACCTGCTCCAACACATATG	ATL3-01	92.87	14.5	21
95	CM-010656-02	ATL3	25923	GATCTGATCCAGAAACCACT	ATL3-02	80.505	10	14.5
96	CM-010656-03	ATL3	25923	GACCCAGAAGAACCGTTAAC	ATL3-03	9.97	4	5.5
97	CM-004082-01	ATP2A2	488	TTGCCGGCACAGCTTCACGG	ATP2A2-01	92.08	4	6.1
98	CM-004082-02	ATP2A2	488	TCAATGACCCGGTTCATGGA	ATP2A2-02	91.4	5.8	10
99	CM-004082-03	ATP2A2	488	CTCCTCAACGGCAGCCACAA	ATP2A2-03	78.64	12.5	17.5
100	CM-006114-01	ATP2A3	489	CATGCCTACGCAGCCCACGA	ATP2A3-01	45.065	4.6	9.1
101	CM-006114-02	ATP2A3	489	GCTCTGGACTACAACGAGGT	ATP2A3-02	NA	3.8	6.1
102	CM-006114-03	ATP2A3	489	GTCCTGGCCTGGTTCGAGGA	ATP2A3-03	70.325	8.5	11.5
103	CM-006115-01	ATP2B1	490	AGCATCTGCACAGCCTTAAG	ATP2B1-01	16.115	7.8	12.3
104	CM-006115-02	ATP2B1	490	TATACTTGTAATGGGCGACA	ATP2B1-02	25.4	4.7	7.4
105	CM-006115-03	ATP2B1	490	AACCTTTCTTCAATTAGTAT	ATP2B1-03	4.93	14	20.8
106	CM-018615-01	ATP5B	506	GATGGCAATGATATCCTGGA	ATP5B-01	45.06	7.8	12.3
107	CM-018615-02	ATP5B	506	GTGGTAGTCCCTCATCAAAC	ATP5B-02	35.03	104	107.9
108	CM-018615-03	ATP5B	506	TACAGTGGTAGCATCCAAAT	ATP5B-03	10.855	15.2	21.3
109	CM-017852-01	ATP5D	513	GACCTGCAGCGTGGGCACGT	ATP5D-01	39.7267	5.1	8.9
110	CM-017852-02	ATP5D	513	GGCCTTCTCCAAGTTTGCCT	ATP5D-02	71.3833	7.8	12.6
111	CM-017852-03	ATP5D	513	GTGGACGTGCCCACGCTGAC	ATP5D-03	55.1333	4.1	7.1
112	CM-015956-01	ATP5F1	515	GCAACAAGGACCTTTCATAC	ATP5F1-01	41.985	62.7	67.8
113	CM-015956-02	ATP5F1	515	AGCCCAGTTCCGAGTACATA	ATP5F1-02	47.725	33.3	37.7
114	CM-015956-03	ATP5F1	515	GACCCTATGTACTCGGAACT	ATP5F1-03	6.555	7	9.3
115	CM-012733-01	ATP5H	10476	ACATACTGACCTGGAGGTGA	ATP5H-01	16.055	10.4	17.3
116	CM-012733-02	ATP5H	10476	GAATCCACCAGCTATCGACT	ATP5H-02	7.68	22	24
117	CM-012733-03	ATP5H	10476	TAGTAAGCCCAGTCGATAGC	ATP5H-03	16.035	35.6	36.6
118	CM-017536-01	ATP5J	522	TCCACAAAGAGTTTCTGTAT	ATP5J-01	4.05	70.5	77
119	CM-017536-02	ATP5J	522	GTACCTTCAAATTTGAAGGT	ATP5J-02	NA	11.4	18.8
120	CM-017536-03	ATP5J	522	TTACTTAACAGGACATCTGG	ATP5J-03	31.78	11.2	15.7
121	CM-019495-02	ATP5O	539	TCAATACTTGGCCTTGACTT	ATP5O-02	31.31	NA	NA
122	CM-019495-01	ATP5O	539	ACCATTTGCCAAGCTTGTGA	ATP5O-01	48.65	10	16.7
123	CM-019495-03	ATP5O	539	ACTGATCAGATTGGTAGTGA	ATP5O-03	80.92	8.9	13.3
124	CM-020593-01	ATXN10	25814	CTGTAATAATCAAGAACCTA	ATXN10-01	NA	10.1	15.5
125	CM-020593-02	ATXN10	25814	ATGCACCCAAACAATAGACT	ATXN10-02	NA	12	18
126	CM-020593-03	ATXN10	25814	CCATCTTGCCGCTCACAGCT	ATXN10-03	98.77	5.6	9.7
127	CM-005062-01	BAG6	7917	GTGTGGGCTCCTGACCACCC	BAG6-01	NA	9.7	14.9
128	CM-005062-02	BAG6	7917	GCTGGTTGTGCGCAGCACGA	BAG6-02	NA	3.6	5.8
129	CM-005062-03	BAG6	7917	GCAGCCATTCCCATACAGGT	BAG6-03	NA	5.9	9.4
130	CM-018679-01	BCAP31	10134	GTGAACCTCCAGAACAATCC	BCAP31-01	38.525	16.9	24.2
131	CM-018679-02	BCAP31	10134	GTGGAGTTGTTAGTGTCCTA	BCAP31-02	48.165	9.3	13.9
132	CM-018679-03	BCAP31	10134	GTTGCTAGAAGGTTTCCCAC	BCAP31-03	88.135	5.2	9.2
133	CM-014060-01	BICD2	23299	TGTCTGGCCAGCAGAATACA	BICD2-01	73.8133	15.2	21.7
134	CM-014060-02	BICD2	23299	GTGGCTCAGACTTCAGGCTA	BICD2-02	35.2167	12.1	18
135	CM-014060-03	BICD2	23299	GAGGCCCTCAAACTCCACCT	BICD2-03	75.3833	12	19.2
136	CM-003463-01	BTRC	8945	TTGCTTGGGCACAATCATAC	BTRC-01	42.42	5.9	9.1
137	CM-003463-02	BTRC	8945	CAGCAAGGCTCTTACCACAA	BTRC-02	2.185	12.6	17.7
138	CM-003463-03	BTRC	8945	TTAGCACACTCACCCATCAT	BTRC-03	3.455	7.5	11.8
139	CM-020579-01	C20orf24	55969	ACTCCAGACGGAGACTTTGA	C20orf24-01	92.805	6.5	10.5
140	CM-020579-02	C20orf24	55969	TTGCCATTACGAGGGTTCTT	C20orf24-02	77.09	6.1	10
141	CM-020579-03	C20orf24	55969	ATTCCCAAGAACCCTCGTAA	C20orf24-03	85.32	5.7	8.8
142	CM-008197-01	CALR	811	TCTGTCTGGTCCAAACTATT	CALR-01	91.555	5.9	9.7
143	CM-008197-02	CALR	811	CTGTGGCCCTGGCACCAAGA	CALR-02	91.825	13	20.2
144	CM-008197-03	CALR	811	TTGGACCAGACAGACATGCA	CALR-03	91.325	8.8	15.9
145	CM-006460-01	CALU	813	TATGACCATGATGCCTTCTT	CALU-01	88.035	111.8	118.7
146	CM-006460-02	CALU	813	TGCTTCTTCAGCACCCAAGA	CALU-02	66.74	11.3	18.1
147	CM-006460-03	CALU	813	GCTGAGGCTCATGATGTACA	CALU-03	94.485	9.6	16.1
148	CM-023448-01	CAND2	23066	ATGGAGGAACCCACCCAGAC	CAND2-01	57.8567	8.1	14.1
149	CM-023448-02	CAND2	23066	TGCCTGTGCTGGTATCAGGT	CAND2-02	14.5933	8.5	12.2
150	CM-023448-03	CAND2	23066	CATATGCTACGTGGACAGGT	CAND2-03	17.6633	5.7	9.7
151	CM-003636-01	CANX	821	ACAAAGCTCCAGTTCCAACA	CANX-01	89.875	10	16.8
152	CM-003636-02	CANX	821	CTGGGATTGTCAATCATAGG	CANX-02	NA	9.7	13.6
153	CM-003636-03	CANX	821	CAGGAGCTGACTCACATCTA	CANX-03	88.125	7.4	12.4
154	CM-005799-01	CAPN1	823	AATGGCCATCCGCATCTCGT	CAPN1-01	NA	2.2	3.2
155	CM-005799-02	CAPN1	823	GTCTATGGAGCAGCCCAGCA	CAPN1-02	NA	19.1	27
156	CM-005799-03	CAPN1	823	GGAGCTGGTCCCGTTCATAT	CAPN1-03	NA	5.5	8.4
157	CM-004130-01	CARM1	10498	CTGGCTGTTGACTGCATAGT	CARM1-01	NA	6.3	10.4
158	CM-004130-02	CARM1	10498	GTGTTGGTCGGGATGGACAT	CARM1-02	37.57	8.8	12.7
159	CM-004130-03	CARM1	10498	TTGCAGGATGGCGCGCTGGT	CARM1-03	NA	3.2	5.4
160	CM-010570-01	CASC3	22794	TCCCAGGTCCCAGTCTTAGT	CASC3-01	73.25	105.1	111.1
161	CM-010570-02	CASC3	22794	AACCACGGGAACTTCGAGGT	CASC3-02	73.16	4.2	6.6
162	CM-010570-03	CASC3	22794	GACCTCCACCTCAGTTTAAC	CASC3-03	97.985	7	12.7
163	CM-011602-01	CBFB	865	GATTAAGTACACGGGCTTCA	CBFB-01	74.43	7.2	12.9
164	CM-011602-02	CBFB	865	CTAAATTGGAACCAGGACTA	CBFB-02	9.355	19.8	25.6
165	CM-011602-03	CBFB	865	TGCCTTGCAGATTAAGTACA	CBFB-03	59.915	10.4	16.9
166	CM-010427-01	CCAR2	57805	AATGCCAGGCACCTTCAGGT	CCAR2-01	74.295	6.7	11.1
167	CM-010427-02	CCAR2	57805	GCATGACCTGCCTCCTTACC	CCAR2-02	52.35	7.9	13.2
168	CM-010427-03	CCAR2	57805	GATCCGGCTTGGATGATGGA	CCAR2-03	51.875	12.5	17.7
169	CM-010719-01	CCDC47	57003	TGTGCCAACAGCAAATACGT	CCDC47-01	56.92	6.8	10.2
170	CM-010719-02	CCDC47	57003	CCATACTTTGCTCCAGACTT	CCDC47-02	47.305	61.5	67.8
171	CM-010719-03	CCDC47	57003	GACAGGATGGCCAAAGAGTC	CCDC47-03	38.9	8.6	14
172	CM-003220-03	CCNT1	904	CCTGATACTAGAAGTGAGGT	CCNT1-03	46.63	NA	NA
173	CM-003220-02	CCNT1	904	CCTCACTTCTAGTATCAGGA	CCNT1-02	23.142	NA	NA
174	CM-003220-01	CCNT1	904	TCTGGTTGAAGCACTATGGA	CCNT1-01	NA	NA	NA
175	CM-005234-01	CD4	920	CACCTTTGACCTGAAGAACA	CD4-01	17.245	7.9	14.8
176	CM-005234-02	CD4	920	CTGCTGGAATCCAACATCAA	CD4-02	64.545	7.6	12.3
177	CM-005234-03	CD4	920	GGCTACATGTCTTCTGAAAC	CD4-03	NA	7.5	12.1
178	CDK9 Control	CDK9	1025	AGATCGGCCAAGGCACCTTC	CDK9	84.043	NA	NA
179	CM-003243-01	CDK9	1025	CTGCAAGGGTAGTATATACC	CDK9-01	59.452	NA	NA
180	CM-003243-02	CDK9	1025	GTCCACGTTTGGCCACACCT	CDK9-02	NA	NA	NA
181	CM-003243-03	CDK9	1025	TGCGTATGGGTCACGCACAT	CDK9-03	36.332	NA	NA
182	CM-011007-01	CDKN2A	1029	TTGTAGAAGCAGGCATGCGT	CDKN2A-01	NA	NA	NA
183	CM-011007-02	CDKN2A	1029	AATGATCGGAAACCATTTGT	CDKN2A-02	36.91	7.5	13.7
184	CM-011007-03	CDKN2A	1029	GGTCGGAGGCCGATCCAGGT	CDKN2A-03	15.47	5.1	8.6
185	CM-021258-01	CEP170	9859	AAGTCGTGCTCTGCGCAAGA	CEP170-01	32.68	101.9	103
186	CM-021258-02	CEP170	9859	GCAAACGTTGGGTTTCACAG	CEP170-02	29.9	108.1	112.6
187	CM-021258-03	CEP170	9859	ATATGGGCAGCCGTCATGGT	CEP170-03	18.61	104.1	106.9
188	CM-020885-01	CEP57	9702	TGTGAATTGGAGGCATTAGT	CEP57-01	85.12	114.7	121.4
189	CM-020885-02	CEP57	9702	ACATGCACTGACTTCTGCAA	CEP57-02	76.0225	10.8	17.8
190	CM-020885-03	CEP57	9702	TTCTAGACCAGTCTGCAACT	CEP57-03	88.72	42.8	51.4
191	CM-010282-01	CERS2	29956	TAGCTGCCTACTCACCAGAA	CERS2-01	36.955	NA	NA
192	CM-010282-02	CERS2	29956	ATGTAGTACCAATACTGGGA	CERS2-02	16	54.3	58.2
193	CM-010282-03	CERS2	29956	GAGCTCCAGTGGGTACACCA	CERS2-03	83.25	11.3	14.7
194	CM-019937-01	CHAF1B	8208	ACAGCAAACACCAGGCGGTA	CHAF1B-01	66.315	156.1	160.1
195	CM-019937-02	CHAF1B	8208	GATGGCTGTGTTATCCACAG	CHAF1B-02	NA	55.4	61.1
196	CM-019937-03	CHAF1B	8208	GGATAACACAGCCATCATAT	CHAF1B-03	81.055	109.5	115.7
197	CM-027351-01	CHCHD1	118487	TCCAGAGGCGACTTGCATCA	CHCHD1-01	63.455	7.1	10.1
198	CM-027351-02	CHCHD1	118487	GGTTTATTGGGCTTCAGCAC	CHCHD1-02	77.68	9.6	13.9
199	CM-027351-03	CHCHD1	118487	GACTTGCATCACGGAGATGT	CHCHD1-03	47.035	12.8	16.3
200	CM-012632-01	CHI3L2	1117	GTTTCCAGGTACCTCATAAT	CHI3L2-01	51.515	10.1	14.1
201	CM-012632-02	CHI3L2	1117	ATGTAGAAGAATCCACCATA	CHI3L2-02	90.205	6.6	10.8
202	CM-012632-03	CHI3L2	1117	CTGAGGAACCATAACTTTGA	CHI3L2-03	74.42	10.2	14.3
203	CM-021437-03	CHP1	11261	TACCTGTAACAGCTCATCAC	CHP1-03	82.42	NA	NA
204	CM-021437-01	CHP1	11261	AGAGAATGGGACTCTCAGGT	CHP1-01	69.3	17.2	24.1
205	CM-021437-02	CHP1	11261	TGAATCCACGGAAGTTTACC	CHP1-02	17.65	164.4	167.8
206	CM-019857-01	CIAO1	9391	ATGACACAGTGAAGCTGTAC	CIAO1-01	38.7433	7.1	11.2
207	CM-019857-02	CIAO1	9391	GACGCCAGATACGCACAGTA	CIAO1-02	83.1567	5.7	8.9
208	CM-019857-03	CIAO1	9391	AGTGGATTCATGGCCCTCAA	CIAO1-03	84.36	7.6	12.9
209	CM-012755-01	CKAP4	10970	ATGTTGGGAGCTTCTCAAGA	CKAP4-01	43.595	13.7	20.7
210	CM-012755-02	CKAP4	10970	CTCCTCCACCGTGTTCTCCA	CKAP4-02	54.055	10.7	18.2
211	CM-012755-03	CKAP4	10970	GAGAAGTACCCTTCAGACTA	CKAP4-03	42.79	4.8	8.4
212	CM-034935-01	CKMT1A	548596	AATCTTCTCTAACCTCTTTG	CKMT1A-01	19.9933	108	115
213	CM-034935-02	CKMT1A	548596	AATATCAAAGACACCGCCTG	CKMT1A-02	19.7267	103.8	106.8
214	CM-034935-03	CKMT1A	548596	GGAGTGGACACTGCTGCCAC	CKMT1A-03	11.5967	31.3	38.2
215	CM-011830-01	CLGN	1047	TTGATAGTGGAAGGTTGGCT	CLGN-01	67.065	7	12
216	CM-011830-02	CLGN	1047	GTGAACTTTCCTCAGAGGTA	CLGN-02	24.77	6.7	11.7
217	CM-011830-03	CLGN	1047	TATAAGACACCTCAACCTAT	CLGN-03	100	5	8.3
218	CM-020875-01	CLN6	54982	TCCAGGTACCTGGTCACCGA	CLN6-01	100	3.7	5.5
219	CM-020875-02	CLN6	54982	TTCCAGGTACCTGGTCACCG	CLN6-02	NA	7	11.5
220	CM-020875-03	CLN6	54982	CGCCTCTTCCTGGACAGCAA	CLN6-03	53.72	13.3	20.1
221	CM-009725-01	CNTNAP1	8506	GCATAAGCGGGTGGTCACCA	CNTNAP1-01	59.8975	5.7	9.6
222	CM-009725-02	CNTNAP1	8506	ATGTTCATCGGAGGTCTGGT	CNTNAP1-02	57.075	5.6	9.4
223	CM-009725-03	CNTNAP1	8506	CTGCGAACTGACGGGCTACA	CNTNAP1-03	39.765	4.3	7.4
224	CM-018152-01	COLGALT1	79709	GGTGGCTACGGACCACAACA	COLGALT1-01	43.605	3.1	5.2
225	CM-018152-02	COLGALT1	79709	CATGTCTCGAGCTGATTTCA	COLGALT1-02	NA	8.4	12.9
226	CM-018152-03	COLGALT1	79709	GCCTTGCAGGGAGATCACGT	COLGALT1-03	NA	6.9	11.8
227	CM-009520-01	COMT	1312	CTGGGACGCTCCAACCACAA	COMT-01	22.875	6.2	10.1
228	CM-009520-02	COMT	1312	ACGTGGGCGACAAGAAAGGT	COMT-02	45.305	6.2	10.2
229	CM-009520-03	COMT	1312	AAGGAGTGGGCCATGAACGT	COMT-03	58.39	8	13.9
230	CM-012683-01	COPS2	9318	CTGATAACTCCCATAATCAG	COPS2-01	38.16	6.9	11.3
231	CM-012683-02	COPS2	9318	GTGGTTTAAGACAAACACAA	COPS2-02	92.02	15	22
232	CM-012683-03	COPS2	9318	CCTGGTTGAGAGAATTTAGT	COPS2-03	NA	12.8	19.7
233	CM-011494-01	COPS3	8533	ATGGAGGGATGATCTATACT	COPS3-01	82.725	7.7	11.3
234	CM-011494-02	COPS3	8533	CATGATATGACTGACCGCCA	COPS3-02	94.495	3.7	6.2
235	CM-011494-03	COPS3	8533	ATCCACGTCAAGATATGGAA	COPS3-03	93.97	4.3	8.1
236	CM-021037-01	COPS4	51138	AATGCAGCCCAAGTGTTGGT	COPS4-01	28.35	9.4	15.1
237	CM-021037-02	COPS4	51138	AGGAATTCCCACCAACACTT	COPS4-02	91.925	9.2	14.6
238	CM-021037-03	COPS4	51138	GCTGTCTTATGGAAGCAACC	COPS4-03	31.465	12.7	17.2
239	CM-005814-01	COPS5	10987	TGCCAGATCGGGAGGCAACT	COPS5-01	NA	7.7	11.8
240	CM-005814-02	COPS5	10987	GGCTGCTGCATATGAATACA	COPS5-02	NA	7.6	11.8
241	CM-005814-03	COPS5	10987	GTGATGCATGCCAGATCGGG	COPS5-03	75.7733	4.6	7.4
242	CM-017017-01	COPS6	10980	TTTGGTGATGGTGCCGAGGT	COPS6-01	59.14	5	8.3
243	CM-017017-02	COPS6	10980	TTGCTGTCATTCGGGCTACG	COPS6-02	39.99	3	4.9
244	CM-017017-03	COPS6	10980	ATCCGCATGCGCTCCCAGGA	COPS6-03	82.1	8	13.8
245	CM-015831-01	COPS8	10920	CCTCTAAGTGCTTCCATAAT	COPS8-01	99.98	108.1	112.7
246	CM-015831-02	COPS8	10920	CCAATTATGGAAGCACTTAG	COPS8-02	95.05	67.7	73.6
247	CM-015831-03	COPS8	10920	AGTATACGCTTGAGAGACCA	COPS8-03	100	72.7	77
248	CM-011625-01	COX4I1	1327	GGTGAAACCGATGAAGAACA	COX4I1-01	58.49	7.5	12.9
249	CM-011625-02	COX4I1	1327	ATGAGCTCGTACACACACAG	COX4I1-02	NA	7.3	13.8
250	CM-011625-03	COX4I1	1327	TTTGTCAAAGCTTTGCGGGA	COX4I1-03	41.37	7.1	10.1
251	CM-011940-01	COX5A	9377	GGGCTCTGGAACCATATCAT	COX5A-01	19.455	NA	NA
252	CM-011940-02	COX5A	9377	ATGCGGTTTACACTTTGTCA	COX5A-02	46.02	NA	NA
253	CM-011940-03	COX5A	9377	AATTCCCAGGCATCTATATC	COX5A-03	16.65	NA	NA
254	CM-013148-01	COX6B1	1340	TCATTGCCTTCTGACAGCGG	COX6B1-01	44.195	8	11.1
255	CM-013148-02	COX6B1	1340	AGAGATATCGCCTCCTTTAG	COX6B1-02	59.655	95.9	99.2
256	CM-013148-03	COX6B1	1340	AACTGCTGGCAGAACTACCT	COX6B1-03	91.205	6.7	10.7
257	CM-015834-01	CSDE1	7812	GTGCTGCTGAAGTACCATTA	CSDE1-01	51.13	8	11.8
258	CM-015834-02	CSDE1	7812	CATCACCAGAGAACTCACTA	CSDE1-02	88.28	14.3	22.5
259	CM-015834-03	CSDE1	7812	AACATGGTCACCTTCCAGCA	CSDE1-03	55.72	10.5	17
260	CM-020300-01	CTNNA3	29119	TCTCGTCACCGCAGCCAGCA	CTNNA3-01	8.99	10.1	16.8
261	CM-020300-02	CTNNA3	29119	ACTTACCTCCAGCTCATCAA	CTNNA3-02	10.01	13.2	19.9
262	CM-020300-03	CTNNA3	29119	TTGCTGCCTGAGGTTCTGGT	CTNNA3-03	20.485	15.8	21.8
263	CM-004266-01	CTSB	1508	GAGTTGGCAACCAGCCAGTA	CTSB-01	55.025	7.7	12.2
264	CM-004266-02	CTSB	1508	TTGACGTGGTGCTCACAGGG	CTSB-02	48.81	14.8	20.7
265	CM-004266-03	CTSB	1508	TACAAACAGGACAAGCACTA	CTSB-03	94.105	75.2	80.1
266	CM-003649-01	CTSD	1509	CTTGCGGGTGACATTCAGGT	CTSD-01	79.575	6	9.7
267	CM-003649-02	CTSD	1509	CGAGGTACCATTCTTCACGT	CTSD-02	80.55	4.5	6.1
268	CM-003649-03	CTSD	1509	GGAAGTGCCTGTGTCCACAA	CTSD-03	NA	77.3	82.4
269	CM-004086-01	CUL1	8454	GTTGAATGCAGACATTACCA	CUL1-01	91.1875	110.3	117.4
270	CM-004086-02	CUL1	8454	CATGGCCAAGTCCAGATATA	CUL1-02	68.0125	7.1	11.6
271	CM-004086-03	CUL1	8454	TATCCTGCTTCAGTACAACA	CUL1-03	84.7775	106	110.5
272	CM-007277-01	CUL2	8453	TAAGGTTGCTGGTTGCTCGA	CUL2-01	32.2125	5.5	7.2
273	CM-007277-02	CUL2	8453	ACTGACTCCACAAATAGTGT	CUL2-02	73.6225	8.7	13.3
274	CM-007277-03	CUL2	8453	ACAGAAGCGGACCTTCAGTA	CUL2-03	45.5725	8	12.3
275	CM-012610-01	CUL4A	8451	TCATCAAGAACTTCCGAGGT	CUL4A-01	NA	54.9	59.7
276	CM-012610-02	CUL4A	8451	GATGTACCAGCTGTTCAGCC	CUL4A-02	39.46	8.6	12.7
277	CM-012610-03	CUL4A	8451	TGTTCACTGTGAGGTCTATA	CUL4A-03	83.46	5.8	9.8
278	CM-019553-01	CUL5	8065	TAGTGCTGGCCTGGCAGATA	CUL5-01	35.75	11.9	17.7
279	CM-019553-02	CUL5	8065	ATCAAGTCCTCCAGTTCAGT	CUL5-02	NA	11.4	15.9
280	CM-019553-03	CUL5	8065	CCTAGCTTATGCTTGATACA	CUL5-03	26.65	9.6	14.8
281	CXCR4 Control	CXCR4	7852	GAAGCGTGATGACAAAGAGG	CXCR4	90.1558	NA	NA
282	CM-008600-01	CYB5R1	51706	GCGGGACCTCCGAACCAAGT	CYB5R1-01	42.39	6.2	8.1
283	CM-008600-02	CYB5R1	51706	GTGTAAGTGAGCAACCCGCT	CYB5R1-02	14.075	4.1	5.9
284	CM-008600-03	CYB5R1	51706	CAGGTGTTCCCGGATCATGT	CYB5R1-03	59.47	4.5	7
285	CM-016837-01	DAGLB	221955	GAGATGTCACCTGACCACGA	DAGLB-01	66.6267	8.5	11.1
286	CM-016837-02	DAGLB	221955	TGTCTGTCCTCTAGGAGTAC	DAGLB-02	64.3	5	8.9
287	CM-016837-03	DAGLB	221955	GGTGGATGATCCTGCCGGGA	DAGLB-03	36.91	5.4	8.9
288	CM-010334-01	DARS	1615	TGAGTCGTTTGGGATCACGA	DARS-01	34.715	2.3	4.3
289	CM-010334-02	DARS	1615	AACATTGGCTCCTCCTTCAC	DARS-02	24.145	12.1	19.5
290	CM-010334-03	DARS	1615	GCAGTCTTCCGTCTCCAGTC	DARS-03	31.3133	7	12
291	CM-019051-01	DCAF11	80344	GATCATTGGGCAAGAAGCTA	DCAF11-01	90.51	5.6	10.1
292	CM-019051-02	DCAF11	80344	AGAGTTGGAGATCAGATACC	DCAF11-02	NA	99.4	105.4
293	CM-019051-03	DCAF11	80344	ATGGACGAGAAGTACTAGGA	DCAF11-03	79.905	7.2	11
294	CM-020725-01	DCAF16	54876	GACCTATCTCTCGAAGTATA	DCAF16-01	13.5833	4.5	6.7
295	CM-020725-02	DCAF16	54876	GAGTGGCTCTACTCAATGTT	DCAF16-02	33.4167	9.4	13.2
296	CM-020725-03	DCAF16	54876	AGAGATCATGCCACTCTAAA	DCAF16-03	99.85	6.9	11.7
297	CM-013062-01	DCAF8	50717	TCCACCCACTGCAAACTGGT	DCAF8-01	28.35	22.6	27.5
298	CM-013062-02	DCAF8	50717	CCTGCAGATAAGAACGTACA	DCAF8-02	86.3475	4.1	6.1
299	CM-013062-03	DCAF8	50717	GTGGACGAGATCAGTTTGTA	DCAF8-03	39.7833	74.3	77.1
300	CM-014277-01	DDA1	79016	GCCACTTACTCTGTTCAGAC	DDA1-01	29.015	10.3	13.8
301	CM-014277-02	DDA1	79016	TCAGACGGGTACTCGCGGGT	DDA1-02	29.14	28.8	30
302	CM-014277-03	DDA1	79016	CGGGTAGGCAGGTAGACTGA	DDA1-03	50.545	72.2	79.7
303	CM-012890-01	DDB1	1642	CTACCAACCTGCGATCACCA	DDB1-01	68.73	4.2	7.6
304	CM-012890-02	DDB1	1642	TCACCTTGGAGACTCATAGA	DDB1-02	75.7925	11.5	16
305	CM-012890-03	DDB1	1642	GTCCATTGCTGTCTCCTAAT	DDB1-03	51.96	12.3	17.7
306	CM-013472-01	DDX20	11218	GTACTGGAGAGCTTACTACA	DDX20-01	95.7933	NA	NA
307	CM-013472-03	DDX20	11218	TACTGCCAGCATCTGTTTAC	DDX20-03	100	NA	NA
308	CM-013472-02	DDX20	11218	ATGTATGTCTCCCAATCCAA	DDX20-02	100	NA	NA
309	CM-017975-01	DDX49	54555	CTGGATCAGGTGGACCAGGT	DDX49-01	38.35	26.3	31.3
310	CM-017975-02	DDX49	54555	TTGATGACCACCTGTACCGT	DDX49-02	16.906	2.5	4.5
311	CM-017975-03	DDX49	54555	GAACTGCTCTGCGATCTGGT	DDX49-03	40.535	4.1	6.7
312	CM-006371-01	DDX6	1656	ACAGAGAACCCTGTTATAAT	DDX6-01	78.565	154.6	162.3
313	CM-006371-02	DDX6	1656	AGGTCTAGCCGTTCAAGTAA	DDX6-02	84.805	9	12.6
314	CM-006371-03	DDX6	1656	ATGAACTTCTGTACACTAAG	DDX6-03	63.79	64.1	70.2
315	CM-010222-01	DHCR24	1718	TCATCAAGCTCAGGCAACAC	DHCR24-01	61.57	8.2	13.6
316	CM-010222-02	DHCR24	1718	TTGGAACAGGCCGTACTTGT	DHCR24-02	79.05	6.2	9.2
317	CM-010222-03	DHCR24	1718	CATAATGACAGCCTCATCCA	DHCR24-03	90.72	14	19.5
318	CM-010347-01	DIAPH1	1729	ACATGGTCTTGATTCCAAAC	DIAPH1-01	57.47	NA	NA
319	CM-010347-02	DIAPH1	1729	CTTGGTCCGAAATGACTATG	DIAPH1-02	77.2633	NA	NA
320	CM-010347-03	DIAPH1	1729	ATTGAGATTGAGGGATTAAT	DIAPH1-03	56.21	NA	NA
321	CM-015861-01	DNAJB11	51726	CTGCAGGGCTAGTTTCCTAT	DNAJB11-01	NA	11.2	17
322	CM-015861-02	DNAJB11	51726	GAGATGCGGACCACCCAGCT	DNAJB11-02	NA	8.6	14.2
323	CM-015861-03	DNAJB11	51726	GCAAACGGAAGTGCAATTGT	DNAJB11-03	54.28	8.8	12.9
324	CM-017685-01	DNAJB2	3300	CTCCACTCCCAAAGAATTCC	DNAJB2-01	42.19	18.4	28.1
325	CM-017685-02	DNAJB2	3300	ATGGCCGGGAAGGGCTGACA	DNAJB2-02	38.14	73.2	77.5
326	CM-017685-03	DNAJB2	3300	CTGGGAAGAAACCCGCAGGT	DNAJB2-03	23.315	6.7	10.5
327	CM-012251-01	DNAJC3	5611	ACAGTTCGTGGTCTCCTAGT	DNAJC3-01	48.255	4.8	8.1
328	CM-012251-02	DNAJC3	5611	GGCCTCTGCTCGATCTTTCA	DNAJC3-02	76.945	6.8	10.7
329	CM-012251-03	DNAJC3	5611	TGTCACTAGAACTGACCTGA	DNAJC3-03	50.94	9	13.2
330	CM-019566-01	DNAJC7	7266	CCACTGAGCTCTTCTCAAGT	DNAJC7-01	73.035	117.8	122.8
331	CM-019566-02	DNAJC7	7266	TACATACAGAGCATCTGCAT	DNAJC7-02	58.59	57.6	64.8
332	CM-019566-03	DNAJC7	7266	GAGATGCACAACAGTCAGTG	DNAJC7-03	NA	9	15.3
333	CM-014712-01	DOHH	83475	GCAGGGTCCACGGAGAGGTA	DOHH-01	26.84	8.4	12.6
334	CM-014712-02	DOHH	83475	CATGTTCGCCCTGCGCAACG	DOHH-02	31.86	6.7	8.4
335	CM-014712-03	DOHH	83475	GTATCGCTCGAAGAGCGGCC	DOHH-03	7.32	4	5.1
336	CM-011254-01	DOK1	1796	GCAATGCGCAGGGAGTCTAA	DOK1-01	80.4867	75.5	79.4
337	CM-011254-02	DOK1	1796	GACCTGGGCCGTGCTCTACC	DOK1-02	93.5367	60.1	64.1
338	CM-011254-03	DOK1	1796	ACTGTGGGCTCTCTAGAGTA	DOK1-03	73.18	9.9	13.9
339	CM-025317-01	DPY19L1	23333	GAGGTGGTGTCCACATTACA	DPY19L1-01	NA	315.5	327.6
340	CM-025317-02	DPY19L1	23333	ATATGTTGGACGGTTACCAG	DPY19L1-02	NA	73	75.8
341	CM-025317-03	DPY19L1	23333	AATGGAAGGGCGGCCGCCTC	DPY19L1-03	51.955	4	6.4
342	CM-031082-01	DPY19L3	147991	GTTGTAATTACCTTGCACGA	DPY19L3-01	42.34	3.5	5
343	CM-031082-02	DPY19L3	147991	TCTGGTGAAGTAGGCCACGT	DPY19L3-02	NA	6.7	10.1
344	CM-031082-03	DPY19L3	147991	TTGCAGGCGACATGGCTGTA	DPY19L3-03	32.09	8.4	13.6
345	CM-003651-01	DSC3	1825	TTGTCTGCCTCTAGTTTAGA	DSC3-01	NA	7.3	12.1
346	CM-003651-02	DSC3	1825	GCAATCCTTGCAATATTACT	DSC3-02	60.04	17.1	21.4
347	CM-003651-03	DSC3	1825	CGAGATCTGGCTTACCACGA	DSC3-03	NA	2.6	4.1
348	CM-019800-01	DSP	1832	CGTCTGCAGAGTGTCCATAT	DSP-01	38.29	10.4	14.6
349	CM-019800-02	DSP	1832	GATGCTGATTGAGGACAAGT	DSP-02	51.755	13.4	17.8
350	CM-019800-03	DSP	1832	TATACCACCTGTAGCTGCCT	DSP-03	15.76	56.3	63.3
351	CM-006828-01	DYNC1H1	1778	CATGGTGTAGAACTCCACCA	DYNC1H1-01	74.1	48.9	55
352	CM-006828-02	DYNC1H1	1778	ATGTACTGCTTGTGGCACAA	DYNC1H1-02	62.405	9.2	15.5
353	CM-006828-03	DYNC1H1	1778	CTGCTAAGCGCTGTACATAT	DYNC1H1-03	70.28	9.5	14
354	CM-012574-01	DYNC1I2	1781	ATGTGTTTCACTGCCAGGTA	DYNC1I2-01	19.27	7.9	13.2
355	CM-012574-02	DYNC1I2	1781	TCTTTGGGTTGAGCCATAAC	DYNC1I2-02	60.94	111	115.8
356	CM-012574-03	DYNC1I2	1781	AGTTTAACCCACCTGTGGAT	DYNC1I2-03	NA	7.7	11.3
357	CM-021045-01	DYNC1LI1	51143	ACAACAGCAGGAATCTTATA	DYNC1LI1-01	54.41	22.7	29.5
358	CM-021045-02	DYNC1LI1	51143	GTGTGATGCCATTAGTGTAT	DYNC1LI1-02	33.6	12	17.2
359	CM-021045-03	DYNC1LI1	51143	GATGGAGACCTATATCACAA	DYNC1LI1-03	NA	6.6	10.6
360	CM-016635-01	EDC4	23644	GGTCAAGGCTGCCTCCAGGA	EDC4-01	55.855	NA	NA
361	CM-016635-02	EDC4	23644	GATGTTAGCCAGATCAAGCA	EDC4-02	52.23	6.9	10.9
362	CM-016635-03	EDC4	23644	CTGGCTACTGCGAGCCACGA	EDC4-03	14.1733	3.9	6.4
363	CM-017140-01	EDEM3	80267	TCCAGTACGAACATCCTTCA	EDEM3-01	NA	5.2	9.2
364	CM-017140-02	EDEM3	80267	ATCCTTACTACCTTGAAGTA	EDEM3-02	NA	7.4	12.5
365	CM-017140-03	EDEM3	80267	CTCCAAATGGCAAAGCAGTT	EDEM3-03	57.75	8.7	15.1
366	CM-015983-01	EEF1E1	9521	ATGTAAAGTTATACCCTGTA	EEF1E1-01	71.615	7.9	12.2
367	CM-015983-02	EEF1E1	9521	TACAGGGTCACTCAAGTAGA	EEF1E1-02	24.9	8.1	12.8
368	CM-015983-03	EEF1E1	9521	GAGCTACGGCCGGAAGATGG	EEF1E1-03	89.7467	7.7	11.4
369	CM-011855-01	EFEMP1	2202	ACATAGACGAGTGCACTGCA	EFEMP1-01	85.42	8.3	13.2
370	CM-011855-02	EFEMP1	2202	GCAAACAACTATACCTGCGT	EFEMP1-02	55.84	4.6	6.6
371	CM-011855-03	EFEMP1	2202	AGTGAACACAACGTGTGCCA	EFEMP1-03	62.06	29.1	33
372	CM-003527-01	EIF2AK2	5610	CAGGACCTCCACATGATAGG	EIF2AK2-01	NA	4.6	7.1
373	CM-003527-02	EIF2AK2	5610	CTGAGATGATGCCATCCCGT	EIF2AK2-02	38.59	102.5	104.3
374	CM-003527-03	EIF2AK2	5610	AATACATACCGTCAGAAGCA	EIF2AK2-03	40.0367	5	9.3
375	CM-019534-01	EIF3A	8661	AGGCATTGCGACTTGCAGGT	EIF3A-01	65.985	6.5	10.4
376	CM-019534-02	EIF3A	8661	CGTCGCCTTGCAACACTACT	EIF3A-02	53.41	4.6	7.4
377	CM-019534-03	EIF3A	8661	ATGCCTGGCTGCATCTACTA	EIF3A-03	58.91	9.4	16.1
378	CM-019196-01	EIF3B	8662	TTGATGAAAGGTAGCCAGGT	EIF3B-01	63.685	12.7	18.2
379	CM-019196-02	EIF3B	8662	AGTAGGATCCCATTCGACGT	EIF3B-02	31.9	2	2.5
380	CM-019196-03	EIF3B	8662	GTGGACAATGTCCCTCAGGT	EIF3B-03	14.455	7.6	14.2
381	CM-017556-01	EIF3D	8664	CGTGCTCACAACGGACAATA	EIF3D-01	92.775	4.5	7.2
382	CM-017556-02	EIF3D	8664	GTTGATGAAGATGCGCTACT	EIF3D-02	47.7	1.9	3.4
383	CM-017556-03	EIF3D	8664	ATTGTCCGTTGTGAGCACGA	EIF3D-03	NA	2.6	4.2
384	CM-010518-01	EIF3E	3646	CAGCCATGGAAGACCTTACA	EIF3E-01	86.575	108.3	113.8
385	CM-010518-02	EIF3E	3646	AGTAATTCCCACATTCGTAC	EIF3E-02	4.005	42.7	45
386	CM-010518-03	EIF3E	3646	CCTTCTTAGTGATACCAACA	EIF3E-03	NA	21.4	26.2
387	CM-019535-01	EIF3F	8665	CTTCATGATCAGGTCAACTA	EIF3F-01	70.3025	14.1	18.5
388	CM-019535-02	EIF3F	8665	TCCTTCCGCAGCACTTTAAT	EIF3F-02	11.485	6.7	10.2
389	CM-019535-03	EIF3F	8665	TACTACGACACTGAACGCAT	EIF3F-03	30.19	66.4	68.5
390	CM-019533-01	EIF3G	8666	GACCCTATGAACAAACTCAA	EIF3G-01	82.64	9.5	15
391	CM-019533-02	EIF3G	8666	GTGTCCTGCCGCATCTGCAA	EIF3G-02	41.825	5.7	9.6
392	CM-019533-03	EIF3G	8666	GCACCTTCAGGATTGAGACC	EIF3G-03	77.3	6.8	10.9
393	CM-003883-01	EIF3H	8667	AACATTGATCATCTTCACGT	EIF3H-01	NA	4.6	7.6
394	CM-003883-02	EIF3H	8667	ACTATGGCTCATTCGTTACC	EIF3H-02	28.55	4.7	7
395	CM-003883-03	EIF3H	8667	AATGAGCAGCGAGTCCATCC	EIF3H-03	70.515	7.3	11.8
396	CM-019531-01	EIF3I	8668	ACCAACACCTCTCCAGACTA	EIF3I-01	61.555	9.3	14.5
397	CM-019531-02	EIF3I	8668	TTGCAAGGGATCTTCATGTA	EIF3I-02	59.65	11.6	17.2
398	CM-019531-03	EIF3I	8668	GGCACCTACATGGGCCATAC	EIF3I-03	13.955	104	107.4
399	CM-020216-01	EIF3K	27335	GATTGGCCGTTCTTCTTGCT	EIF3K-01	6.885	8	11.8
400	CM-020216-02	EIF3K	27335	ATTAAACACCTGAAGTTACT	EIF3K-02	NA	47.4	54.4
401	CM-020216-03	EIF3K	27335	GTGCAAGTGCATGATCGACC	EIF3K-03	78.05	2.6	4.1
402	CM-020949-01	EIF3L	51386	GATGTTGGCGAAGACCCGGA	EIF3L-01	74.01	103	106.9
403	CM-020949-02	EIF3L	51386	CCTGTTAGGAGATTACTACC	EIF3L-02	77.71	21.1	24.6
404	CM-020949-03	EIF3L	51386	CCTGGTAGTAATCTCCTAAC	EIF3L-03	61.41	105.7	110.1
405	CM-016219-01	EIF3M	10480	GTGGGCATCAACTCGAGCCT	EIF3M-01	1.98	6	8
406	CM-016219-02	EIF3M	10480	ATTGCTCGGAAGTTACACAG	EIF3M-02	NA	12.4	20
407	CM-016219-03	EIF3M	10480	TCACTTGATCCAGCTCAGTT	EIF3M-03	NA	11.8	19.2
408	CM-014146-01	EMC1	23065	AGTGGTGGCAAAGCTCACTA	EMC1-01	85.25	28.2	36.1
409	CM-014146-02	EMC1	23065	GCTGAAGGGAACAACTCCGA	EMC1-02	50.855	4	5.8
410	CM-014146-03	EMC1	23065	GTGTGGCGCCATGTTGACAA	EMC1-03	85.565	5.9	10.2
411	CM-015766-01	EML3	256364	CGATGCAGCTGCTGTCACGA	EML3-01	76.67	7.1	10.8
412	CM-015766-02	EML3	256364	CTGGGTGCCTCGGCTCACCA	EML3-02	38.2267	10.4	15.6
413	CM-015766-03	EML3	256364	CTGGGAATGGGACCCTTACC	EML3-03	17.8933	6.1	9.5
414	CM-026750-01	ENDOD1	23052	TGAAACAGCTGAGGGTTAAA	ENDOD1-01	88.72	14.6	22.4
415	CM-026750-02	ENDOD1	23052	GCGCTGACAGATCTTCACGT	ENDOD1-02	91.52	4.1	6.7
416	CM-026750-03	ENDOD1	23052	CTGCCAGCCAAACAAACTCA	ENDOD1-03	92.735	7	12.1
417	CM-032712-01	EPPK1	83481	GGCCGACAGCAGCTTCACGT	EPPK1-01	23.34	3.7	5.9
418	CM-032712-02	EPPK1	83481	AGAGGGCTGTAGCAGCACAC	EPPK1-02	62.82	9.2	15.7
419	CM-032712-03	EPPK1	83481	GGCAGCTGCTGCGTCGCTAC	EPPK1-03	50.17	7.4	9.2
420	CM-008245-01	EPRS	2058	TATGTTGACAGATTGATCAC	EPRS-01	45.11	6.8	11.1
421	CM-008245-02	EPRS	2058	GGCCCAACTTCAAGTCTAAT	EPRS-02	NA	6.6	11.2
422	CM-008245-03	EPRS	2058	CCAGTCAGTAGGTACCAAGT	EPRS-03	48.14	8.1	12
423	CM-010722-01	ERGIC1	57222	GTTGGCCACCGTGTACTGGT	ERGIC1-01	NA	7.1	11.3
424	CM-010722-02	ERGIC1	57222	CATAGAGCTCGTTCACACTA	ERGIC1-02	62.41	7.8	14.3
425	CM-010722-03	ERGIC1	57222	TACGTCGCCTACAGCCACAC	ERGIC1-03	84.68	8.2	13.7
426	CM-021151-01	ERGIC2	51290	AGATGTTGGAGCGGATGTAT	ERGIC2-01	52.74	3.8	6
427	CM-021151-02	ERGIC2	51290	TACAGAATTGACAGGTTTAT	ERGIC2-02	41.855	8.2	14.2
428	CM-021151-03	ERGIC2	51290	TCTCAGTATATCAAGATACA	ERGIC2-03	65.865	10.4	17.5
429	CM-020898-01	ERGIC3	51614	AGATCACTCACCGTGCACAT	ERGIC3-01	90.79	4.9	7.9
430	CM-020898-02	ERGIC3	51614	TCATAGAGGACGAAGACTCC	ERGIC3-02	87.34	6.2	9.7
431	CM-020898-03	ERGIC3	51614	GCAGTATTACCTCACCACGG	ERGIC3-03	100	5.8	8.2
432	CM-010658-01	ERLEC1	27248	CCGCAGAGGACCAGTAACAC	ERLEC1-01	NA	5.1	8.3
433	CM-010658-02	ERLEC1	27248	GTCATCGCTGAGTTGAGGAA	ERLEC1-02	NA	5.5	9.6
434	CM-010658-03	ERLEC1	27248	GGGATGTCATCGCTGAGTTG	ERLEC1-03	NA	5.5	9.5
435	CM-026181-01	ERP44	23071	TCAGCGATCAGTGAAAGCAT	ERP44-01	71.025	4.3	8.3
436	CM-026181-02	ERP44	23071	GCTCCCAAGTACACCATATC	ERP44-02	42.99	6.2	10.1
437	CM-026181-03	ERP44	23071	CCCATTACGAAACAATTTGA	ERP44-03	NA	8.4	14.2
438	CM-020877-01	EVL	51466	CCAATCAAACCTGGCCAGCA	EVL-01	74.84	9	16.9
439	CM-020877-02	EVL	51466	GTCCAAGTCGAAGGCATCCA	EVL-02	35.53	10.7	16
440	CM-020877-03	EVL	51466	CGATGACACCAGTAAGAAAT	EVL-03	73.4	6.4	10.7
441	CM-013068-01	EXOC4	60412	GATGCTGCTGCACTGCAAAC	EXOC4-01	60.4767	50.7	57.6
442	CM-013068-02	EXOC4	60412	GTCACGGTCACATTTCTCGT	EXOC4-02	54.5775	3.5	5.8
443	CM-013068-03	EXOC4	60412	AACAGAAGCATCTTTCACGA	EXOC4-03	33.555	6.9	10.9
444	CM-020340-01	FAM96B	51647	TGATGGAGCGAATCAGATGT	FAM96B-01	NA	NA	NA
445	CM-020340-02	FAM96B	51647	GATGGACAGACCAATAAGGG	FAM96B-02	65.6867	5.5	8.9
446	CM-020340-03	FAM96B	51647	GGTGGTGGTTCCGCGATGGT	FAM96B-03	92.91	2.9	4.1
447	CM-022655-01	FAM98A	25940	CTGTATATGAAGAAGATGTT	FAM98A-01	34.64	12.3	18.4
448	CM-022655-02	FAM98A	25940	TATGAACATTCCTCATACGG	FAM98A-02	43.29	4.8	7.3
449	CM-022655-03	FAM98A	25940	GACCACCACCACGATCACCA	FAM98A-03	NA	19.5	31.5
450	CM-011656-01	FBN2	2201	GTGCTCCTTAGAGCCGAGGT	FBN2-01	4.31	5.7	9.5
451	CM-011656-02	FBN2	2201	CACGTGTATCATGAAGACTA	FBN2-02	27.6267	7.8	12
452	CM-011656-03	FBN2	2201	AGCCACATCTGTAGCCACCC	FBN2-03	NA	170.9	180.2
453	CM-012432-01	FBXO3	26273	TGTATGCTCCTCAGGTTATT	FBXO3-01	10.7	NA	NA
454	CM-012432-02	FBXO3	26273	GATGCTGTGGAAGCGCAGAT	FBXO3-02	NA	6.8	10.3
455	CM-012432-03	FBXO3	26273	TATGAACATCGATAATCGTC	FBXO3-03	27.65	5.5	7.5
456	CM-013314-01	FBXO6	26270	GTTCAGTTTGCCTTACTCGT	FBXO6-01	57.93	NA	NA
457	CM-013314-02	FBXO6	26270	TTTGTCACATCCTACGAGTA	FBXO6-02	25.875	NA	NA
458	CM-013314-03	FBXO6	26270	GGTTCCTATGCAGGCTCCGT	FBXO6-03	13	NA	NA
459	CM-003490-01	FBXW11	23291	CTGATGATCCACTAACAACC	FBXW11-01	83.44	NA	NA
460	CM-003490-02	FBXW11	23291	GACTTTATTACCGCTTTACC	FBXW11-02	16.77	4.1	5.9
461	CM-003490-03	FBXW11	23291	CCTTAATAGAATTATCTCGT	FBXW11-03	44.16	23.6	26.3
462	CM-011036-01	FECH	2235	GATTGCCACACCAGTCGGTA	FECH-01	25.72	2.9	4.6
463	CM-011036-02	FECH	2235	ATAGTGCTCCACTTCATCGT	FECH-02	24.255	3.8	6.5
464	CM-011036-03	FECH	2235	ATGTTCTTACTTACAGACAT	FECH-03	100	10.3	17.2
465	CM-006410-01	FKBP4	2288	CCTGGGCTTGAGGTACACGA	FKBP4-01	65.0533	10	12.8
466	CM-006410-02	FKBP4	2288	TACACTGGCTGGCTATTAGA	FKBP4-02	84.97	134	242.7
467	CM-006410-03	FKBP4	2288	TGCACTGGAAGGGTACTACA	FKBP4-03	84.6167	32.6	36.4
468	CM-008629-01	FLAD1	80308	ATGAGGCCATCAGTACTGTA	FLAD1-01	86.9133	7.3	11
469	CM-008629-02	FLAD1	80308	GGGCAAACGGGCAGTCAGGT	FLAD1-02	37.9433	12.6	18.1
470	CM-008629-03	FLAD1	80308	GATCTGGTTAGAGAAGACTA	FLAD1-03	90.2833	9.6	15.1
471	CM-009998-01	FLCN	201163	TATCATGGCTGATATATCCC	FLCN-01	49.02	6.9	11.4
472	CM-009998-02	FLCN	201163	GGAATCATCGATGAGCTCCA	FLCN-02	NA	5.9	9.9
473	CM-009998-03	FLCN	201163	TCACTTGCTGCAGGGCACCC	FLCN-03	33.23	112.5	119.7
474	CM-010636-01	FLOT1	10211	GTTGACCTCGATGTCATAGG	FLOT1-01	87	11	15.4
475	CM-010636-02	FLOT1	10211	CTGCTTAGTCTTGGCCACCT	FLOT1-02	97.25	10.1	15
476	CM-010636-03	FLOT1	10211	ATTGCCCTGGAGACGTTAGA	FLOT1-03	NA	2.8	4.5
477	CM-032573-01	FNIP1	96459	TGTGCCCAAAGTGGGTTATA	FNIP1-01	22.41	9.4	14.4
478	CM-032573-02	FNIP1	96459	TACTGTGCCTGGCATAACGA	FNIP1-02	88.32	24	26.7
479	CM-032573-03	FNIP1	96459	GGGTCTGAATGATTCCAACA	FNIP1-03	NA	8	13.9
480	CM-009318-01	FOXC1	2296	ATGAGCGCGATGTAGCTATA	FOXC1-01	NA	61.6	64.8
481	CM-009318-02	FOXC1	2296	TTGATGTCCTGGATGCGCAC	FOXC1-02	NA	5.4	7.9
482	CM-009318-03	FOXC1	2296	TTCTACCGGGACAACAAGCA	FOXC1-03	89.91	56.4	61.1
483	CM-003668-01	FUT8	2530	GTACTCTTCAATGGGATGGA	FUT8-01	NA	17.8	24.3
484	CM-003668-02	FUT8	2530	GTGGATGGGAGACTGTATTT	FUT8-02	67.22	12.7	18
485	CM-003668-03	FUT8	2530	ATGATATCTCCAGGTTCCAT	FUT8-03	20.635	10	14.8
486	CM-012099-01	G3BP1	10146	ACTGGGTGGAAGATTCTTAC	G3BP1-01	88.15	6.8	11.2
487	CM-012099-02	G3BP1	10146	AGACATAGCTCAGACAGTAC	G3BP1-02	78.28	11.1	15.4
488	CM-012099-03	G3BP1	10146	GCTTCTCTCTAACAACAACC	G3BP1-03	63.22	72.5	76.5
489	CM-015329-01	G3BP2	9908	GTGATGATCGCAGGGATATT	G3BP2-01	29.665	7.6	12.3
490	CM-015329-02	G3BP2	9908	CTGGATAGCGAATTATTCTA	G3BP2-02	NA	8.7	14.1
491	CM-015329-03	G3BP2	9908	AGCCCAGTCCGCTGCTTGTA	G3BP2-03	61.695	6.2	10.1
492	CM-005005-01	GAK	2580	CATGCTGAACATGTACACGG	GAK-01	67.1967	4	6.5
493	CM-005005-02	GAK	2580	ACACGCTGGACTGGCAGGGT	GAK-02	20.0933	21	28.9
494	CM-005005-03	GAK	2580	TTGCTCCGGAGCCACCAGGT	GAK-03	24.0367	10.2	14.8
495	CM-009499-01	GANAB	23193	GGGCTCCAGAGTCTGATACA	GANAB-01	42.65	8.8	14.1
496	CM-009499-02	GANAB	23193	AAAGACTTCGGTCCTCTAGT	GANAB-02	72.495	6.7	9.9
497	CM-009499-03	GANAB	23193	TCGTCGCCCAGTGTCCAAGT	GANAB-03	36.45	6	10.2
498	CM-019545-03	GEMIN2	8487	GTTGATGCCTCGGCTATTGC	GEMIN2-03	96.9325	NA	NA
499	CM-019545-01	GEMIN2	8487	GGTACCAGCGGAGTCCGCAG	GEMIN2-01	94.085	NA	NA
500	CM-019545-02	GEMIN2	8487	GAATGAGCCTCAGGTAACAA	GEMIN2-02	68.1425	NA	NA
501	CM-020756-03	GEMIN4	50628	CGTCCGACACAGAGACACGG	GEMIN4-03	90.0533	NA	NA
502	CM-020756-01	GEMIN4	50628	CTGCTCTTCCACAAACCTAA	GEMIN4-01	70.8575	NA	NA
503	CM-020756-02	GEMIN4	50628	TATGACCAGGCGGGCCACGG	GEMIN4-02	79.345	NA	NA
504	CM-015243-03	GEMIN6	79833	TCAGCTTCTCCCTCACTCTA	GEMIN6-03	76.4975	NA	NA
505	CM-015243-01	GEMIN6	79833	ATGTCTGTGACCGGAATTAT	GEMIN6-01	21.8	NA	NA
506	CM-015243-02	GEMIN6	79833	CAGACATGCTGCCATCTTCA	GEMIN6-02	29.645	NA	NA
507	CM-014419-02	GEMIN7	79760	TCAAGAATCCCTGGAATCCC	GEMIN7-02	33.755	NA	NA
508	CM-014419-03	GEMIN7	79760	ACATTCCCGTGCCTGTGCTC	GEMIN7-03	38.6375	NA	NA
509	CM-014419-01	GEMIN7	79760	TCCCATAGCTCAAGAATCCC	GEMIN7-01	14.63	NA	NA
510	CM-013342-01	GIMAP5	55340	GCATTGAGGATTATCCTAGT	GIMAP5-01	22.46	4.8	8.1
511	CM-013342-02	GIMAP5	55340	GCCTGTGACTCAAAGATGGA	GIMAP5-02	24.8867	11	18.2
512	CM-013342-03	GIMAP5	55340	GATCACCAGAAGCAGGACGT	GIMAP5-03	55.7233	5.8	9.4
513	CM-010597-01	GLG1	2734	CAATGCGGTAATCTGCACCA	GLG1-01	87.735	NA	NA
514	CM-010597-02	GLG1	2734	CCATGAAGCCACAGATTAAA	GLG1-02	62.035	NA	NA
515	CM-010597-03	GLG1	2734	GTGGAGTGTAGAGATATAGT	GLG1-03	74.34	NA	NA
516	CM-011672-01	GOLGA1	2800	GAAGAGTTCCAGCAACAGGT	GOLGA1-01	55.54	13.3	18.7
517	CM-011672-02	GOLGA1	2800	CTGCTCTTGAAATTTCCGCA	GOLGA1-02	43.89	6.7	9.7
518	CM-011672-03	GOLGA1	2800	AGAGGCCAGGAGGTGCTACT	GOLGA1-03	81.16	15.2	19.3
519	CM-006414-01	GOLPH3	64083	GAGCAGGACGACGACGACAA	GOLPH3-01	NA	7.8	10.4
520	CM-006414-02	GOLPH3	64083	GTAAGTCAGATGCTCCAACA	GOLPH3-02	57.17	9.8	16.3
521	CM-006414-03	GOLPH3	64083	TGTATATCATCTGGATTACG	GOLPH3-03	80.51	49.4	52.7
522	CM-013014-01	GPATCH4	54865	GCCTTTGAGACGAGCCAGGA	GPATCH4-01	48.94	8.1	13.9
523	CM-013014-02	GPATCH4	54865	CAACAAGACTGCGGCCAACT	GPATCH4-02	79.99	5.1	7.7
524	CM-013014-03	GPATCH4	54865	GGGCTTGGGATGATTATAAC	GPATCH4-03	75.315	6.7	10.6
525	CM-012272-01	GPS1	2873	ATGCATGTCGGCTGACACGT	GPS1-01	81.71	3.3	5.6
526	CM-012272-02	GPS1	2873	ATGCTGGACGAGATGAAGGT	GPS1-02	44.91	8.5	12.8
527	CM-012272-03	GPS1	2873	GTTGCGAATCTGGGTGTACA	GPS1-03	NA	34.1	39.4
528	CM-004329-01	GPS2	2874	ATGTTATCACCTGTCTGAGT	GPS2-01	55.855	9.8	16.3
529	CM-004329-02	GPS2	2874	GAGATAGGTACTGCACTGCA	GPS2-02	92.065	62.3	68.8
530	CM-004329-03	GPS2	2874	CCTTAGACCCGGCACTACGT	GPS2-03	79.765	4.2	5.7
531	CM-019220-01	GRB2	2885	ATGTGATCAGAACTGGTACA	GRB2-01	NA	9	13.5
532	CM-019220-02	GRB2	2885	AATTGAACTTCACCACCCAG	GRB2-02	NA	10	16.6
533	CM-019220-03	GRB2	2885	AGTACTTCCCGGCTCCATCT	GRB2-03	49.21	10.3	16.3
534	CM-010664-01	HACD3	51495	GTTGACGCCGCATGTCTACT	HACD3-01	78.025	4.2	6.7
535	CM-010664-02	HACD3	51495	CTGTTTACAAACTGACCCAG	HACD3-02	82.465	16.6	23.4
536	CM-010664-03	HACD3	51495	CAAACATCCCAGTGGATATA	HACD3-03	22.275	13.9	24
537	CM-009470-01	HADHA	3030	ACTTACACTTCAGACTTAGG	HADHA-01	20.68	8	11.9
538	CM-009470-02	HADHA	3030	TAGAAGCATTCGTGCAGACA	HADHA-02	51.97	9.3	15.5
539	CM-009470-03	HADHA	3030	CGGACTTACACTTCAGACTT	HADHA-03	22.575	13.1	19.9
540	CM-008280-01	HADHB	3032	GTTTCTGGTTGGCTCCTATA	HADHB-01	95.1	6.1	9.8
541	CM-008280-02	HADHB	3032	CGTTAGCCAAACCCAATATA	HADHB-02	NA	105.6	109.2
542	CM-008280-03	HADHB	3032	CTGGTTGGCTCCTATATGGA	HADHB-03	10.07	9.2	13
543	CM-013411-01	HARS2	23438	CTCCCAACTGCAATCCACTT	HARS2-01	20.68	11	15.6
544	CM-013411-02	HARS2	23438	ATGACCGGCGGATTGTGGAT	HARS2-02	15.6	3.6	5.4
545	CM-013411-03	HARS2	23438	CCTGAAACATTTGCTCTACT	HARS2-03	10.6867	13.1	19.6
546	CM-011490-01	HAT1	8520	TACCAGCAATATAGTATAAC	HAT1-01	NA	7.1	10.9
547	CM-011490-02	HAT1	8520	CTTGAAAGTCCTACCTTATA	HAT1-02	31.79	8	14.6
548	CM-011490-03	HAT1	8520	TGTTGGACTGAGAACTGAGT	HAT1-03	96.045	8.1	14.6
549	CM-003496-01	HDAC3	8841	GGGTGGTCCTTACCACTATA	HDAC3-01	49.5725	3.9	6
550	CM-003496-02	HDAC3	8841	AGCCTCATCAGTCCTGTCAT	HDAC3-02	28.9675	10.4	15.2
551	CM-003496-03	HDAC3	8841	AAAGTACTCGAAGTATTCTT	HDAC3-03	84.3975	6	10.2
552	CM-009960-01	HDDC2	51020	TGCAGTTCCTGCGGCTGGTA	HDDC2-01	52.22	5.4	8.6
553	CM-009960-02	HDDC2	51020	CATGTACCGGATGGCAGTTA	HDDC2-02	53.32	5.7	9.1
554	CM-009960-03	HDDC2	51020	ATGGTGTTGAGTACCTGCTG	HDDC2-03	46.39	7	12.4
555	CM-015939-01	HEATR1	55127	GCTGGCATCACTTTGAGGGA	HEATR1-01	79.9067	12.4	18.4
556	CM-015939-02	HEATR1	55127	CTTCCCAGCCTCTTAATAGA	HEATR1-02	28.42	6.2	10.1
557	CM-015939-03	HEATR1	55127	ATGTCCTTGTAGGTGATATA	HEATR1-03	46.3667	12.1	17.4
558	CM-007180-01	HERC2	8924	CTGGACACCAAACACATAGT	HERC2-01	59.2525	11.8	18.3
559	CM-007180-02	HERC2	8924	TATTCAGGGAATTTCCACCT	HERC2-02	20.0125	19.6	27
560	CM-007180-03	HERC2	8924	CTGGATTGGACCAATCACAT	HERC2-03	70.1275	8.2	13.5
561	CM-012225-02	HEXIM1	10614	TAGTCTCCAAACTTGGAAAG	HEXIM1-02	79.74	18.4	25.5
562	CM-012225-03	HEXIM1	10614	CTGCCGGTGCAGTTCGTTCT	HEXIM1-03	66.84	3.1	5
563	CM-012225-01	HEXIM1	10614	CCTCAAACTAGCAACTGTAC	HEXIM1-01	95.535	8	12.9
564	CM-014264-01	HGH1	51236	AGCAGAGTGTCGCTCGACAT	HGH1-01	73.38	102.4	103.5
565	CM-014264-02	HGH1	51236	CTCACAAGCCGTCCGCACGT	HGH1-02	17.7	101.8	102.5
566	CM-014264-03	HGH1	51236	ACTGAGGTTGGCTAGCGCGG	HGH1-03	NA	103	104.2
567	CM-011450-01	HIST1H3D	8351	CTGCTCGCAAGTCCACGGGT	HIST1H3D-01	83.655	8.8	11.8
568	CM-011450-02	HIST1H3D	8351	GCTTGGCGTGAATGGCGCAT	HIST1H3D-02	86.77	16.2	19.3
569	CM-011450-03	HIST1H3D	8351	GGGCTTCTTCACGCCGCCGG	HIST1H3D-03	65.39	129.2	141.6
570	CM-011453-01	HIST1H3I	8354	TAGCTTCCGGATTAGCAGCT	HIST1H3I-01	93.545	15.7	21.6
571	CM-011453-02	HIST1H3I	8354	GGCGTGAATGGCGCACAGGT	HIST1H3I-02	75.495	161.6	167
572	CM-011453-03	HIST1H3I	8354	AGTCGACCGAGCTGCTAATC	HIST1H3I-03	91.27	83.8	87.4
573	CM-012850-01	HLA-A	3105	ATAATGTATGGCTGCGACGT	HLA-A-01	NA	40.2	42.8
574	CM-012850-02	HLA-A	3105	CACGCACGTGCCATCCAGGT	HLA-A-02	NA	120.5	126.7
575	CM-012850-03	HLA-A	3105	CGTCGCAGCCATACATTATC	HLA-A-03	NA	103	105.6
576	CM-005896-01	HM13	81502	GCCCTCAGCGATCCGCATAA	HM13-01	86.995	2	2.8
577	CM-005896-02	HM13	81502	GGCGCAGCGTACGGAGCGCA	HM13-02	87.975	4.1	6.5
578	CM-005896-03	HM13	81502	GCTGCGCCCGCGGCAAGGTA	HM13-03	31.805	3.1	5.1
579	CM-012440-01	HNRNPH3	3189	ACATTGACGATGGACTACCA	HNRNPH3-01	90.1	NA	NA
580	CM-012440-02	HNRNPH3	3189	AACATTGACGATGGACTACC	HNRNPH3-02	44.12	3.6	6.2
581	CM-012440-03	HNRNPH3	3189	TTGTCCTTGGGTTAAAGGGT	HNRNPH3-03	12.145	21.7	26.9
582	CM-008474-01	HSD17B12	51144	TACCTTGGTTGCAGAATAGA	HSD17B12-01	7.83	16.2	24.2
583	CM-008474-02	HSD17B12	51144	CTGATCCATGCTCTTATGGT	HSD17B12-02	13.135	11.8	15.8
584	CM-008474-03	HSD17B12	51144	AGTGCCTCCATGAGGAGTAT	HSD17B12-03	NA	142.3	146.4
585	CM-006417-01	HSP90B1	7184	AGTCGTCTGTGATGAATACA	HSP90B1-01	91.925	114.2	119.8
586	CM-006417-02	HSP90B1	7184	CATGTCACAGACACCGGTGT	HSP90B1-02	NA	30.6	33.7
587	CM-006417-03	HSP90B1	7184	AATAGAAACCGACACCAAAC	HSP90B1-03	56.55	98.7	103.8
588	CM-015679-01	HSPA13	6782	GCATATCAGCATACCCAGCA	HSPA13-01	89.35	9	14.9
589	CM-015679-02	HSPA13	6782	TATGGCCTATGGTCTCCACA	HSPA13-02	77.18	5	8.9
590	CM-015679-03	HSPA13	6782	AGAGAGATGACGATCTTAGG	HSPA13-03	95.06	5.6	8.5
591	CM-004972-01	HSPH1	10808	CACATTCCTGATACAGACGT	HSPH1-01	90.505	4.4	7.2
592	CM-004972-02	HSPH1	10808	TCCTGAAACCGAACTTTAAC	HSPH1-02	92.695	7.1	11
593	CM-004972-03	HSPH1	10808	TACACGAATTCCAGCTGTGA	HSPH1-03	82.665	8.9	15.8
594	CM-007185-01	HUWE1	10075	GATGTCAACATGGACATAGA	HUWE1-01	76.535	NA	NA
595	CM-007185-02	HUWE1	10075	GATGAAGACGATGACGACGA	HUWE1-02	40.89	73.6	82.4
596	CM-007185-03	HUWE1	10075	CTGTACAGTTCCATAGAGGT	HUWE1-03	37.81	8.2	12.4
597	CM-003678-01	HYOU1	10525	GTGTGGTACCGCCTCCAAAC	HYOU1-01	99.01	4.6	7.3
598	CM-003678-02	HYOU1	10525	CTATGGCAGACAAAGTTAGG	HYOU1-02	90.43	6.3	11.1
599	CM-003678-03	HYOU1	10525	TGTGTAGGTGGAGTTCACGA	HYOU1-03	79.56	5.9	8.5
600	CM-009272-01	IARS	3376	GCAACTGGACTGCCTCACTA	IARS-01	50.6367	7.1	11.5
601	CM-009272-02	IARS	3376	AGATTTGGATGGGATTGCCA	IARS-02	72.2433	8.5	13.1
602	CM-009272-03	IARS	3376	AACATACCACAGGTAAGCCA	IARS-03	63.0833	6	10.5
603	CM-008753-03	IDH3A	3419	GTTGTTCCGGGCATACTCAA	IDH3A-03	69.73	NA	NA
604	CM-008753-01	IDH3A	3419	ATGGGTGACCGGCTGCTATT	IDH3A-01	31.13	3.5	5.7
605	CM-008753-02	IDH3A	3419	GTTGCAGCCAGACTCACCTA	IDH3A-02	64.5	10.8	17
606	CM-012958-01	IFT122	55764	GGACAGCATCCAGTAATAAT	IFT122-01	71.17	9.6	13.8
607	CM-012958-02	IFT122	55764	GAGGTCACCCATCTTCAGGT	IFT122-02	63.59	7.2	13.7
608	CM-012958-03	IFT122	55764	GTGGACGTGTCAAGCGAAAC	IFT122-03	31.74	3.1	4.2
609	CM-012190-01	IK	3550	CAGCACCACAGCTAACTATA	IK-01	70.085	NA	NA
610	CM-012190-02	IK	3550	ATCATCCAGGTCTACCACAT	IK-02	44.91	NA	NA
611	CM-012190-03	IK	3550	AATGCCGGAGCGAGATAGTA	IK-03	83.755	NA	NA
612	CM-009516-01	IPO4	79711	TCCATAAGCTCCGGAAGGTA	IPO4-01	NA	3.6	5.7
613	CM-009516-02	IPO4	79711	TGTGGCCTTCCTTCCATACA	IPO4-02	53.715	9.8	15.4
614	CM-009516-03	IPO4	79711	GGTCCTCACGGCCTGTTAAC	IPO4-03	8.04667	7.3	10.4
615	CM-016863-01	IPO9	55705	CTGATAGAGAGGATCCTTCA	IPO9-01	79.67	13.6	19.3
616	CM-016863-02	IPO9	55705	TTCCAGGGTCACTGACACAT	IPO9-02	81.825	6.3	10.7
617	CM-016863-03	IPO9	55705	GGCAATGGCTGACACTGCAT	IPO9-03	11.005	6	10.2
618	CM-005189-01	ITGA4	3676	ATGTCCCGCACATCTTTCTA	ITGA4-01	40.91	6.9	11.6
619	CM-005189-02	ITGA4	3676	GCAATGGAAACAAACCTCGT	ITGA4-02	58.26	6.6	10.3
620	CM-005189-03	ITGA4	3676	TCTCGCTTTAGGCTCCTAGT	ITGA4-03	93.14	7.8	11.4
621	CM-008007-01	ITGAL	3683	CTGAATTCCTGAGAGCACTT	ITGAL-01	92.165	11.1	15.6
622	CM-008007-02	ITGAL	3683	TCTCCTGCCTGAAGACAACA	ITGAL-02	NA	22.9	29.9
623	CM-008007-03	ITGAL	3683	ATCTACCAGAGAAGACAGGT	ITGAL-03	89.27	19.4	26.6
624	CM-008010-01	ITGB2	3689	CGCTTTACCTGCGACCAGGT	ITGB2-01	53.34	4.2	7.5
625	CM-008010-02	ITGB2	3689	ATTGCTGCAGAAGGAGTCGT	ITGB2-02	56.69	15.5	18.7
626	CM-008010-03	ITGB2	3689	ATGGGTTTCGCAGCTTATCA	ITGB2-03	73.425	5.9	10.1
627	CM-003828-01	ITM2B	9445	GTTGAACGTCACCTTCACCA	ITM2B-01	95.5	9	13.2
628	CM-003828-02	ITM2B	9445	GTTTCTGGGTGGCATAACAA	ITM2B-02	88	9.2	14.2
629	CM-003828-03	ITM2B	9445	AGTAACTCCAGTAGGTTTCT	ITM2B-03	NA	9.5	14.5
630	CM-016604-01	IVNS1ABP	10625	GTGATCAGCTGAGTAGTACA	IVNS1ABP-01	71.8233	9.3	13.1
631	CM-016604-02	IVNS1ABP	10625	CTTGATGGGAACCTACTAGA	IVNS1ABP-02	30.07	7	12.5
632	CM-016604-03	IVNS1ABP	10625	GCGTACTGCATAGGAGACAT	IVNS1ABP-03	61.96	7.4	13.6
633	CM-012114-01	KARS	3735	ACCCTTCCGGCGAATCAACA	KARS-01	70.1325	4.5	6.8
634	CM-012114-02	KARS	3735	CACCACCTGTGAGTTCTACA	KARS-02	51.865	10.7	15.3
635	CM-012114-03	KARS	3735	GGCCCAGGGAACTCACATTT	KARS-03	86.0267	12.2	19.4
636	CM-019278-01	KIAA1429	25962	TTGTGGCTTGCAGCACACCA	KIAA1429-01	86.615	12.4	19.3
637	CM-019278-02	KIAA1429	25962	TATGGATCATATGTCATAGG	KIAA1429-02	74.35	11.7	16.7
638	CM-019278-03	KIAA1429	25962	TGTCTTACCTAAAGAGAACA	KIAA1429-03	52.09	14.5	22
639	CM-015511-01	KIAA2013	90231	CTTGCAGCCACGCTTCTGGA	KIAA2013-01	58.685	NA	NA
640	CM-015511-02	KIAA2013	90231	GTGGAAGAGGGTGATTAGGG	KIAA2013-02	25.485	NA	NA
641	CM-015511-03	KIAA2013	90231	TCCACGGACACGTGTAGGTA	KIAA2013-03	20.97	NA	NA
642	CM-027602-01	KIF21B	23046	CGTAATTCCACAACTTTACC	KIF21B-01	44.95	16.8	21.4
643	CM-027602-02	KIF21B	23046	GGTGGTGCACGTTCCCTACA	KIF21B-02	26.835	6.3	9.6
644	CM-027602-03	KIF21B	23046	CTGCTTCATCAGGGCCACCT	KIF21B-03	58.18	7.6	14.1
645	CM-020305-01	KIR3DL1	3811	CAGAGGGCCGGTCCACACAT	KIR3DL1-01	NA	105.7	109.2
646	CM-020305-02	KIR3DL1	3811	GGACTCACCCATGTGTGGAC	KIR3DL1-02	NA	109.2	115.1
647	CM-020305-03	KIR3DL1	3811	GGGAAGGACTCACCCATGTG	KIR3DL1-03	NA	139.2	145.7
648	CM-019886-01	KIR3DL2	3812	CCTGCAAGGACAGGCATCAA	KIR3DL2-01	NA	149	156.5
649	CM-019886-02	KIR3DL2	3812	CTTGAGTTTGACCACACGCA	KIR3DL2-02	NA	105.6	109.8
650	CM-019886-03	KIR3DL2	3812	TTCCAGGAGAGCTTCATCAT	KIR3DL2-03	NA	144.1	150.5
651	CM-020996-02	LARP7	51574	GTGATCACGAACAAAGGTAT	LARP7-02	NA	NA	NA
652	CM-020996-01	LARP7	51574	GCTTACCTGAAGTCAGAACA	LARP7-01	53.5125	NA	NA
653	CM-020996-03	LARP7	51574	ATACTCACCCACAACTCTTA	LARP7-03	19.994	NA	NA
654	CM-010171-01	LARS	51520	TATTCTCCGTCTGTACACCT	LARS-01	71.1267	9.4	13.3
655	CM-010171-02	LARS	51520	TTTACGTAGAACAGACAGGG	LARS-02	50.1767	7.5	11.6
656	CM-010171-03	LARS	51520	GTGTTTACGTAGAACAGACA	LARS-03	60.6167	5.7	9.9
657	CM-011073-01	LDLR	3949	ATGAACAGGATCCACCACGA	LDLR-01	48.5	3.6	6.4
658	CM-011073-02	LDLR	3949	CTGTCCTGCGAACATACCTA	LDLR-02	90.74	5.6	8
659	CM-011073-03	LDLR	3949	CGTGGTCGCTCTGGACACGG	LDLR-03	100	4.6	6.8
660	LEDGF Control	LEDGF	11168	ATGACTCGCGATTTCAAACC	LEDGF	NA	NA	NA
661	CM-008016-01	LGALS3BP	3959	GGTGTCCACGGCCTTCAGTA	LGALS3BP-01	43.63	7.2	10.7
662	CM-008016-02	LGALS3BP	3959	GTCACAAAGGCACTCCAGGT	LGALS3BP-02	26.27	9.7	15.4
663	CM-008016-03	LGALS3BP	3959	GGCCTCGTGGCTCCAGTACA	LGALS3BP-03	38.35	7.3	10.3
664	CM-031935-01	LIMD1	8994	ATGGATAAGTATGACGACCT	LIMD1-01	87.25	2.6	4.2
665	CM-031935-02	LIMD1	8994	GGTCTGGACGGTTCACAGCA	LIMD1-02	93.78	8.9	14.6
666	CM-031935-03	LIMD1	8994	ACTGGATGGACAAGACTGGT	LIMD1-03	93.5	9.7	15
667	CM-012122-01	LMAN1	3998	ATATGATTATCCCTGCACAA	LMAN1-01	57.105	14.4	20.3
668	CM-012122-02	LMAN1	3998	TTGAAATCAAGCAGCTGAAC	LMAN1-02	76.53	9.6	16.3
669	CM-012122-03	LMAN1	3998	GATCAGCTGATCCAAACACA	LMAN1-03	NA	10.4	17.4
670	CM-019905-01	LMAN2	10960	CTGCCGCTTCTGGAACACCA	LMAN2-01	90.365	10.8	15.9
671	CM-019905-02	LMAN2	10960	GACTTGAGGAAGTTGACGCT	LMAN2-02	51.69	6.5	11.1
672	CM-019905-03	LMAN2	10960	AGACAGGTCGCCGGTGCCGG	LMAN2-03	24.26	4.6	7
673	CM-018773-01	LRPPRC	10128	TCTGGCATGCCCTGTCACAA	LRPPRC-01	84.96	7.7	12.1
674	CM-018773-02	LRPPRC	10128	TGCTAACCCTAGAGTCACGA	LRPPRC-02	NA	3.4	5.1
675	CM-018773-03	LRPPRC	10128	TATTCAGTGCCCTTGTGACA	LRPPRC-03	49.2	9.9	16.6
676	CM-010724-01	LRRC47	57470	TCAGCGCACGACAGTCACGT	LRRC47-01	23.5867	4.6	7.4
677	CM-010724-02	LRRC47	57470	GTCCGGGTGGTGGATCTGGA	LRRC47-02	38.4033	8.3	14.2
678	CM-010724-03	LRRC47	57470	TCCGGGTGGTGGATCTGGAA	LRRC47-03	25.0267	7.7	12.1
679	CM-015641-01	LSM12	124801	CGTGCTTTGCTGGCAAGCTA	LSM12-01	82.555	18.5	25
680	CM-015641-02	LSM12	124801	CTCACGTCTTGTGAATGGTC	LSM12-02	36.915	4.6	7.1
681	CM-015641-03	LSM12	124801	CCGTGCTTTGCTGGCAAGCT	LSM12-03	13.755	7.4	13.3
682	CM-006682-01	MAGED1	9500	GTGGATTCGGCCAGACAACA	MAGED1-01	80.275	6	10.1
683	CM-006682-02	MAGED1	9500	ACTGTGCAGTCCAGTCACGA	MAGED1-02	NA	4.1	6.6
684	CM-006682-03	MAGED1	9500	CTGGGTTCTGCCAGATTACT	MAGED1-03	NA	8.7	13.7
685	CM-018190-01	MAGT1	84061	GTGTGTTTCAGCTACAAACT	MAGT1-01	87.17	16.1	23
686	CM-018190-02	MAGT1	84061	CATATGGTGGTCCTCTTATA	MAGT1-02	82.19	8.8	13.4
687	CM-018190-03	MAGT1	84061	GATGAGCAGCGCCACCACCA	MAGT1-03	96.505	9	15.1
688	CM-003594-01	MAPK6	5597	ACAAGGCTCAGTAGAGTAAT	MAPK6-01	25.57	213.3	222.9
689	CM-003594-02	MAPK6	5597	AGCCAATTAACAGACGATGT	MAPK6-02	40.435	29.9	32.1
690	CM-003594-03	MAPK6	5597	GCTTTCTATACATACCTTAT	MAPK6-03	26.495	18.8	25.3
691	CM-006447-01	MARS	4141	TTGGACCACTAAATAGTACA	MARS-01	76.1333	6.4	10.9
692	CM-006447-02	MARS	4141	ATGCACAGTTCTCACCAGGG	MARS-02	NA	7.7	14.3
693	CM-006447-03	MARS	4141	ATCTGTCCCACACAGATAGA	MARS-03	55.1467	8.1	13
694	CM-017382-01	MATR3	9782	TATTGAAATGGCAACCACAG	MATR3-01	NA	92.7	99.7
695	CM-017382-02	MATR3	9782	GGACCTAGACACATGCAGAA	MATR3-02	93.05	9.6	16.2
696	CM-017382-03	MATR3	9782	CATTGTCAGGATTCCATTCT	MATR3-03	44.41	48.9	55.6
697	CM-004501-01	MCL1	4170	TTCCATGTAGAGGACCTAGA	MCL1-01	92.07	7.6	11.9
698	CM-004501-02	MCL1	4170	GAGGCCGGCGCGGTGATTGG	MCL1-02	58.92	7.7	11.3
699	CM-004501-03	MCL1	4170	TCGGACTCAACCTCTACTGT	MCL1-03	99.685	10.2	15.9
700	CM-003275-01	MCM4	4173	CTGCATCTCGGGAATCAGCT	MCM4-01	48.89	5.5	9.6
701	CM-003275-02	MCM4	4173	CATGATGGTGCTGTGCGCGT	MCM4-02	67.18	2.7	4.3
702	CM-003275-03	MCM4	4173	GATGTTCTAAGATTGAGTCA	MCM4-03	NA	9	15.1
703	CM-003277-03	MCM6	4175	CCATTCAAGAGGAGTTCTAT	MCM6-03	NA	NA	NA
704	CM-003277-01	MCM6	4175	GTGTTAGGGACCTTTCTTAT	MCM6-01	NA	7.4	11.3
705	CM-003277-02	MCM6	4175	AGCCTGTTCCCTACTATACA	MCM6-02	NA	6.4	9.9
706	CM-003278-01	MCM7	4176	TTTACTCTCAGAAACCTACC	MCM7-01	72.5	15.1	20.2
707	CM-003278-02	MCM7	4176	AATCCGATGGGCTTCCAGGT	MCM7-02	16.765	10.3	16.9
708	CM-003278-03	MCM7	4176	ACAGGCACCTGATCACTCTA	MCM7-03	87.165	6.5	10.2
709	CM-010968-01	MCRIP2	84331	GACCCAGGAGACCTACACAG	MCRIP2-01	68.57	51.9	55.7
710	CM-010968-02	MCRIP2	84331	GGTCCCGGCGGCTGCGCAAA	MCRIP2-02	NA	3.9	5.7
711	CM-010968-03	MCRIP2	84331	GTCCTCTCCACGTACTGCAC	MCRIP2-03	NA	3.9	7.2
712	CM-016636-01	MEPCE	56257	GATGTGTCCGCTCCATCCAA	MEPCE-01	44.565	5	7.4
713	CM-016636-02	MEPCE	56257	GTGACGAAGACAACATTGTT	MEPCE-02	62.175	10	16.7
714	CM-016636-03	MEPCE	56257	CGCTCCATCCAAGGGCACTT	MEPCE-03	39.4317	6.9	12
715	CM-030446-01	MESDC2	23184	GAAATTACGAGCCTCTGGCA	MESDC2-01	NA	5.1	9.1
716	CM-030446-02	MESDC2	23184	CTGATCCCACAATGAACCTT	MESDC2-02	88.84	48.5	53.2
717	CM-030446-03	MESDC2	23184	TTACCTCTGGACGTCATAGT	MESDC2-03	94.93	4.6	8
718	CM-016584-01	MITD1	129531	GCTCTGGTGTGTTACCAAGA	MITD1-01	NA	8.1	12.8
719	CM-016584-02	MITD1	129531	TGATGAGTATGTCTAATATA	MITD1-02	88.015	7.1	11.8
720	CM-016584-03	MITD1	129531	TACTGCCCGCTTTAGCACAG	MITD1-03	61.83	6	9.5
721	CM-016352-03	MLLT1	4298	ATGAGCTGGTGGAGCTACAC	MLLT1-03	NA	NA	NA
722	CM-016352-01	MLLT1	4298	GTCCTCCACCATGGAGCGCA	MLLT1-01	NA	NA	NA
723	CM-016352-02	MLLT1	4298	GGAGTTGGACGGGCTTGACT	MLLT1-02	43.2275	NA	NA
724	CM-018365-01	MMGT1	93380	AATATGAACTATACCGTAAC	MMGT1-01	64.435	2.1	3.5
725	CM-018365-02	MMGT1	93380	GAAGAATTTGCTGTATCCGA	MMGT1-02	51.86	5.6	8.6
726	CM-018365-03	MMGT1	93380	ACCGTAACAGGTAACTGCAA	MMGT1-03	78.05	6.5	10.3
727	CM-012223-01	MOGS	7841	TATGGCTGGGAGTTCCACGA	MOGS-01	92.78	5.1	7.8
728	CM-012223-02	MOGS	7841	CATCCCAAAGGAAGCCTCGT	MOGS-02	27.305	5.2	8.4
729	CM-012223-03	MOGS	7841	CGTGGGAAGAATGACCGGGA	MOGS-03	62.745	4.8	7.7
730	CM-005146-01	MPG	4350	TACCTGTCCCAGAAATGCCC	MPG-01	88.57	7.8	12.3
731	CM-005146-02	MPG	4350	TGCATGGCCGACGCCCACCC	MPG-02	49.51	6.8	11.4
732	CM-005146-03	MPG	4350	GCTGGCGGTGCCTTTCCGGA	MPG-03	72.97	5.2	8.6
733	CM-013123-01	MRPL11	65003	CATCATGTCAAAGCTCGGCC	MRPL11-01	67.575	19.2	22.4
734	CM-013123-02	MRPL11	65003	GGAGCGGACAACAGACGACA	MRPL11-02	77.54	7.3	10.7
735	CM-013123-03	MRPL11	65003	AGAACGGGCAGACCCGATGA	MRPL11-03	32.16	3.8	5.6
736	CM-017553-01	MRPL42	28977	CTCTACCAGATGACTATAAT	MRPL42-01	40.14	6.8	12.2
737	CM-017553-02	MRPL42	28977	TATGCACAGGATCTGGCCGA	MRPL42-02	40.39	5.9	9.1
738	CM-017553-03	MRPL42	28977	AGTATGCTACCACCCTTCTG	MRPL42-03	29.3967	10	15.2
739	CM-013492-01	MRPS28	28957	ACTGAGAGTGGATCCGAAAG	MRPS28-01	46.015	4.4	7.2
740	CM-013492-02	MRPS28	28957	TAGATCTTGAACTTACGTCT	MRPS28-02	34.945	7.9	10.6
741	CM-013492-03	MRPS28	28957	TACACAGATGGGACCTGCAA	MRPS28-03	NA	16.9	26.2
742	CM-019184-01	MRPS9	64965	GTACGAAACTGCTCCGCCGT	MRPS9-01	92.37	1	1.5
743	CM-019184-02	MRPS9	64965	GTTTGTTTGAGAAACGAGCC	MRPS9-02	7.4	3.9	6.4
744	CM-019184-03	MRPS9	64965	TTCCCAGCCGGTCAACAAAG	MRPS9-03	NA	8.1	12
745	CM-020748-01	MRS2	57380	AGACGTCAGAGGTTCTAAAC	MRS2-01	72.245	13.5	21.6
746	CM-020748-02	MRS2	57380	AGTGGCTTGAGAGACGTCAG	MRS2-02	28.74	22.8	26.5
747	CM-020748-03	MRS2	57380	CATATCCTTCATACCATAGG	MRS2-03	25.95	6.9	10.1
748	CM-003909-01	MSH2	4436	TGCTAACCCAAATCCATCGT	MSH2-01	39.9433	NA	NA
749	CM-003909-02	MSH2	4436	GGCTAAGATGCAGTCCACAA	MSH2-02	60.38	NA	NA
750	CM-003909-03	MSH2	4436	CTGGATTCCAGTGCACAGTT	MSH2-03	41.1967	NA	NA
751	CM-011732-01	MSN	4478	CTGTCGGGCCATCTCCAGCT	MSN-01	41.1833	4.9	8.9
752	CM-011732-02	MSN	4478	ATTCCTCGGACACATCCTCA	MSN-02	NA	13.3	19
753	CM-011732-03	MSN	4478	TAAGTATGGCGACTTCAATA	MSN-03	31.4733	6.9	11
754	CM-007370-01	MTCH1	23787	TTGGGAGGCACACTCACCGT	MTCH1-01	20.53	NA	NA
755	CM-007370-02	MTCH1	23787	CACGCTGTCATCCACCAGGT	MTCH1-02	19.98	10.9	15.9
756	CM-007370-03	MTCH1	23787	ACACTGCATCATCATCTCGT	MTCH1-03	7.2	9.5	15.5
757	CM-007371-01	MTCH2	23788	AATGCCCTCTTCCCGATAGA	MTCH2-01	28.92	3.3	5.2
758	CM-007371-02	MTCH2	23788	CTATCCAAGACGTATATATT	MTCH2-02	54.055	7.6	12
759	CM-007371-03	MTCH2	23788	TGCATAGGTATTGACGAGGT	MTCH2-03	32.68	56.6	58.6
760	CM-009349-01	MTHFD2	10797	AAATAATCAAGCGAACTGGT	MTHFD2-01	79.035	5.9	8.9
761	CM-009349-02	MTHFD2	10797	GTGATCAGATTTGGAATACC	MTHFD2-02	38.585	7.7	12.1
762	CM-009349-03	MTHFD2	10797	TTATAGGCATTCCAACCCTA	MTHFD2-03	71.945	8.6	12.9
763	CM-012183-01	NAP1L4	4676	ATACCAGCCTCTCTTTGACA	NAP1L4-01	68.225	9	14.4
764	CM-012183-02	NAP1L4	4676	ATGTACCTCTTCATAGAACT	NAP1L4-02	46.3767	13.5	18.6
765	CM-012183-03	NAP1L4	4676	GCTGAAGAGCCAGATCCCAA	NAP1L4-03	19.5533	45.7	50.8
766	CM-015892-01	NARS2	79731	GCACAGATCCAAATCGACGA	NARS2-01	16.08	1.1	1.7
767	CM-015892-02	NARS2	79731	CTTCAAGATCTTATGCAGGT	NARS2-02	94.87	9.8	16.5
768	CM-015892-03	NARS2	79731	ATCACATCCAATGACTCTGA	NARS2-03	41.46	6.5	11
769	CM-026539-01	NCAPD3	23310	CTAAGATCCAGCGGACACCA	NCAPD3-01	83.185	5.8	9
770	CM-026539-02	NCAPD3	23310	GCTGACAAATCGGAAGAACA	NCAPD3-02	42.06	7.9	12.2
771	CM-026539-03	NCAPD3	23310	CACCTCGAGCTCTCGCACCA	NCAPD3-03	80.66	2.2	3.7
772	CM-003518-01	NCOR1	9611	TCTGCATCAAACATCATAGG	NCOR1-01	70.41	17.6	24.2
773	CM-003518-02	NCOR1	9611	GATGTTCTCATGGTACACCT	NCOR1-02	86.2233	8.1	12.6
774	CM-003518-03	NCOR1	9611	CCCATAATTCCTTCTGACGA	NCOR1-03	43.045	4.3	6.7
775	CM-012675-01	NDUFB10	4716	GGGCTTCGTACCTCTCACGA	NDUFB10-01	85.935	NA	NA
776	CM-012675-02	NDUFB10	4716	GCACGCGGCGGTACTGCCGG	NDUFB10-02	61.095	NA	NA
777	CM-012675-03	NDUFB10	4716	GCACGCACAGCGGTCCTGGT	NDUFB10-03	100	NA	NA
778	CM-019600-01	NDUFS8	4728	CATGAAGTCAGTGACTGACC	NDUFS8-01	NA	12.9	19
779	CM-019600-02	NDUFS8	4728	GGCCTCACGTGCCTCGACGA	NDUFS8-02	51.905	3	3.6
780	CM-019600-03	NDUFS8	4728	TCAGCGGGCCCTTCTCGAAC	NDUFS8-03	44.64	3.7	5.5
781	CM-007187-01	NEDD4L	23327	ACATGAGGTCCAGCTCAGTA	NEDD4L-01	NA	46.7	50.7
782	CM-007187-02	NEDD4L	23327	CATGACCTCAACCTTGAGGA	NEDD4L-02	46.565	9.3	15
783	CM-007187-03	NEDD4L	23327	CTGTGACAAACTGCAGTAAC	NEDD4L-03	73.035	9	14.6
784	CM-020081-01	NEDD8	4738	GCATGCATCACCTTGTCTGT	NEDD8-01	3.935	14.5	20.5
785	CM-020081-02	NEDD8	4738	ATGCTAATTAAAGTGAAGGT	NEDD8-02	18.11	12.8	19.5
786	CM-020081-03	NEDD8	4738	TGCCTGTTTCAGACGCTGAC	NEDD8-03	44.245	2.8	4.5
787	CM-009618-01	NFAT5	10725	GTGGAGTCATCAGGGCATTA	NFAT5-01	36.9033	9.9	13.8
788	CM-009618-02	NFAT5	10725	CTGGGTTTGAATAGTTGTCA	NFAT5-02	63.1533	8.1	12.9
789	CM-009618-03	NFAT5	10725	GCTGATGTCGAAGCCAGAAT	NFAT5-03	25.23	6.5	11.2
790	CM-020552-01	NFU1	27247	CAACTGTGCAGGAAGATGGA	NFU1-01	NA	14.4	21.5
791	CM-020552-02	NFU1	27247	AGGTGTTTCCTCAGTAACCA	NFU1-02	70.13	15.6	21.6
792	CM-020552-03	NFU1	27247	ATTGTACAGCTGAAACTCCA	NFU1-03	84.16	11.8	17
793	CM-016457-01	NGLY1	55768	GATCTGATGACTGCCCTTGA	NGLY1-01	94.07	6.9	11.4
794	CM-016457-02	NGLY1	55768	TTGGGAATCGATTGCTGAAC	NGLY1-02	66.825	7.2	10.8
795	CM-016457-03	NGLY1	55768	TACTTCGAGACACTATTAAT	NGLY1-03	70.245	6	9.9
796	CM-004316-01	NMT1	4836	GCAGCTTCTTGTGGACACAC	NMT1-01	12.32	8.1	12.7
797	CM-004316-02	NMT1	4836	GGTCATATTTCTGCTCAGGT	NMT1-02	15.21	10.3	14.8
798	CM-004316-03	NMT1	4836	GTGCTTACGTGTCATAGATA	NMT1-03	NA	67.9	72.3
799	CM-014330-01	NOL12	79159	CTGTGAGGGAGGAGATCCTA	NOL12-01	52.6867	5.4	9.6
800	CM-014330-02	NOL12	79159	GACTGGGACCCACCTCAGGT	NOL12-02	13.42	8.2	13.4
801	CM-014330-03	NOL12	79159	GTCACGGTGACTGTGTGGTT	NOL12-03	6.325	11.9	18.6
802	CM-019843-01	NOLC1	9221	GTGGTACCAGCTGGCTTAGA	NOLC1-01	30.35	6.8	10.6
803	CM-019843-02	NOLC1	9221	TTCCCAGAGACTTCTTTGGT	NOLC1-02	26.28	13.5	23
804	CM-019843-03	NOLC1	9221	TCCAGCAAAGAAGGCTGGTA	NOLC1-03	1.71667	11.3	16.6
805	CM-012347-01	NPM3	10360	GAAGTCATCCAGACTGAGCT	NPM3-01	57.4033	6.8	11.9
806	CM-012347-02	NPM3	10360	CGCTAAGGCAGCTGCAGTAC	NPM3-02	98.6967	4.8	8.6
807	CM-012347-03	NPM3	10360	TGGCCGGAGAGCTCACAGCC	NPM3-03	65.36	12.2	19.7
808	U-007502-01	NTC	NA	GTAACGCGAACTACGCGGGT	NTC-02	NA	NA	NA
809	U-007503-01	NTC	NA	GTCGACGTTATTGCCGGTCG	NTC-03	NA	NA	NA
810	U-007504-01	NTC	NA	GGAAACCTACGTCGACGAAT	NTC-04	NA	NA	NA
811	CM-018325-02	NUDC	10726	ACTCACGTCCAGCTCCGACA	NUDC-02	74.57	NA	NA
812	CM-018325-03	NUDC	10726	TCTGTGCCAGCTGATTGTGG	NUDC-03	NA	NA	NA
813	CM-018325-01	NUDC	10726	GTGTGAACTTCCGGCTGAAA	NUDC-01	27.1667	NA	NA
814	CM-015680-01	OLA1	29789	GATGATATCACGCACGTTGA	OLA1-01	39.61	5.2	8.1
815	CM-015680-02	OLA1	29789	AGTGCGTGCATGGACCATCA	OLA1-02	90.6067	9	13.1
816	CM-015680-03	OLA1	29789	GTCAATACCACAAACCAGCA	OLA1-03	57.08	110.2	117
817	CM-010811-01	OS9	10956	CATGTACTCCTCAGGCTGTA	OS9-01	92.92	9.7	13.9
818	CM-010811-02	OS9	10956	CTTGGTCTCACTCCACACTT	OS9-02	86.64	6.9	11.5
819	CM-010811-03	OS9	10956	GGACTGAAGAGGGTGCACGT	OS9-03	81.12	4.7	7.2
820	CM-009380-01	OSBPL3	26031	GCATGACACGCAGAGATAGG	OSBPL3-01	66.93	7.5	12.8
821	CM-009380-02	OSBPL3	26031	GTGAGACACGAGTTCCATTA	OSBPL3-02	88.39	5.5	9.1
822	CM-009380-03	OSBPL3	26031	TTTGTTGGAACAGGACAGCT	OSBPL3-03	58.08	7.1	12.8
823	CM-009437-01	OSBPL6	114880	ATGCAAGCGAACTGGTGACA	OSBPL6-01	NA	7.6	11.9
824	CM-009437-02	OSBPL6	114880	GTCCATGGGAGCATAGATGT	OSBPL6-02	31.01	5.4	9.3
825	CM-009437-03	OSBPL6	114880	ACAAGCGGGTCACAAGACGA	OSBPL6-03	NA	6.3	8.2
826	CM-006367-01	P4HA2	8974	TGTGTCCTGAAGTCTCATCA	P4HA2-01	62.64	14.3	20
827	CM-006367-02	P4HA2	8974	TTGTGGCCCGAGTAAATCGT	P4HA2-02	30.455	1.5	2.5
828	CM-006367-03	P4HA2	8974	GATTTACTCGGGCCACAACA	P4HA2-03	79.02	5.1	7.6
829	CM-003690-01	P4HB	5034	AGAAGGTTCCGAGATCAGGT	P4HB-01	59.66	6.1	9.8
830	CM-003690-02	P4HB	5034	TCTGACCTGGCCCAGCAGTA	P4HB-02	NA	11.5	16.3
831	CM-003690-03	P4HB	5034	TTCCTGAAGAACTTGATGGT	P4HB-03	35.865	11.7	17.5
832	CM-007244-01	PARP4	143	GCATATCACAAGCAATACCA	PARP4-01	100	NA	NA
833	CM-007244-02	PARP4	143	AGTATCAAGTACTCACACCC	PARP4-02	78.84	NA	NA
834	CM-007244-03	PARP4	143	AGAAGGCGAGCAGTTCTGGT	PARP4-03	53.7	NA	NA
835	CM-003674-01	PDIA3	2923	CTGTACTTACCTTTGCTAAT	PDIA3-01	40.98	12.5	19.4
836	CM-003674-02	PDIA3	2923	CGTGAGTTCTAGCACGTCGG	PDIA3-02	NA	8.7	10.1
837	CM-003674-03	PDIA3	2923	GTCCGTGAGTTCTAGCACGT	PDIA3-03	NA	6.3	8.5
838	CM-019249-01	PDIA4	9601	ACTGTAGTAGACGACCACCA	PDIA4-01	100	4.4	6.8
839	CM-019249-02	PDIA4	9601	TCTGGTGGAGGCGTCCAGTC	PDIA4-02	57.195	4.4	7.8
840	CM-019249-03	PDIA4	9601	GAACTCCTGGACCTGCTTCA	PDIA4-03	56.37	12.8	19.6
841	CM-019826-01	PDIA5	10954	GTCTGCTGCTCTTCCCACGT	PDIA5-01	48.335	13.3	20.2
842	CM-019826-02	PDIA5	10954	TACATCCGCTTCTCCATGGA	PDIA5-02	14.09	8.7	13.6
843	CM-019826-03	PDIA5	10954	GATGTGGAATCTTTCTGCCA	PDIA5-03	56.02	10.4	16.8
844	CM-020026-01	PDIA6	10130	GATAAGCATCATTCCCTAGG	PDIA6-01	NA	6.5	10.9
845	CM-020026-02	PDIA6	10130	CATTCCCTAGGAGGTCAGTA	PDIA6-02	49.345	5.5	9.3
846	CM-020026-03	PDIA6	10130	CCAAGGCTCTCTCTCAACGA	PDIA6-03	69.595	4.2	6.9
847	CM-019068-01	PELO	53918	AAAGGCGGCTAGCCACAGTA	PELO-01	77.43	6.9	10.9
848	CM-019068-02	PELO	53918	ACTTACAACCTCGTGCAGGT	PELO-02	92.425	5.6	9
849	CM-019068-03	PELO	53918	GAGTCCTCCACGGGCAGCGT	PELO-03	75.25	10.1	13.6
850	CM-010642-01	PGRMC1	10857	CCAGTCAAGTATCATCACGT	PGRMC1-01	80.035	5.4	8.3
851	CM-010642-02	PGRMC1	10857	TACCGGGCCCGTAGAATTTG	PGRMC1-02	25.345	6.1	8.6
852	CM-010642-03	PGRMC1	10857	CCAAAGGCCGCAAATTCTAC	PGRMC1-03	19.425	5.9	9.9
853	CM-010530-01	PHB	5245	CCATGCCTCACCATTATATA	PHB-01	99.945	6.3	10.6
854	CM-010530-02	PHB	5245	TAATTGGTTTCTGTACCCAC	PHB-02	89.23	208.5	261.3
855	CM-010530-03	PHB	5245	GTGAACTCTGCCTTATATAA	PHB-03	100	9.3	15
856	CM-018703-01	PHB2	11331	GCCCGAATGTCATAGATAAT	PHB2-01	50.01	6.7	9.8
857	CM-018703-02	PHB2	11331	GTGCGCGAATCTGTGTTCAC	PHB2-02	63.4	5.2	8.4
858	CM-018703-03	PHB2	11331	ACCTACCTTTGGAGCCTGTA	PHB2-03	71.485	15.3	19.9
859	CM-006778-01	PIP4K2A	5305	ATGGACTACAGTCTGCTGGT	PIP4K2A-01	64.62	60.8	67.6
860	CM-006778-02	PIP4K2A	5305	ATACTGTTCTGGGTTCACGG	PIP4K2A-02	63.955	33.9	36.3
861	CM-006778-03	PIP4K2A	5305	TCCTATACACAGACAAACGG	PIP4K2A-03	86.635	5.7	9.1
862	CM-016215-01	PLAA	9373	TATCAGTGGAGTGTTAGTGA	PLAA-01	44.4233	14.5	19.3
863	CM-016215-02	PLAA	9373	GTCTCGGGACACGGACACAA	PLAA-02	90.31	7.1	10.9
864	CM-016215-03	PLAA	9373	GTGTGCTGCGCCTATCCGCC	PLAA-03	87.79	3	5.1
865	CM-004284-01	PLOD1	5351	AGCATCCACGCTGAAGTAGT	PLOD1-01	19.53	7.6	11.8
866	CM-004284-02	PLOD1	5351	CATTCTCTTCGCAGACAGGT	PLOD1-02	27.7933	5.4	9.5
867	CM-004284-03	PLOD1	5351	GTGGCCACTAAGGAGACCGA	PLOD1-03	64.2967	3	5.1
868	CM-004285-01	PLOD2	5352	CCAGAGGTCATTGTTATAAT	PLOD2-01	14.36	66.6	72.8
869	CM-004285-02	PLOD2	5352	TAATGGAAATGGACCCACCA	PLOD2-02	NA	11.9	18
870	CM-004285-03	PLOD2	5352	TTTCATAACCACCAGATATA	PLOD2-03	40.375	13.4	18.6
871	CM-003729-01	PLSCR1	5359	TATCCACCGACAGCATTCCA	PLSCR1-01	43.03	7.3	11.9
872	CM-003729-02	PLSCR1	5359	ATTGATCACAGACCTCCTGA	PLSCR1-02	92.31	17.3	24.5
873	CM-003729-03	PLSCR1	5359	TATACTGGCTGATTATACAC	PLSCR1-03	96.07	8.2	11.3
874	CM-020132-01	POLE	5426	GATGACCTCAGGAAGCACGT	POLE-01	23.89	4.7	7.6
875	CM-020132-02	POLE	5426	TTGTAGGTGACCATGATGGT	POLE-02	19.88	7.1	13.6
876	CM-020132-03	POLE	5426	GTGTTTGAGGCCTTCCTCAA	POLE-03	35.24	24.1	32
877	CM-008460-01	POLE3	54107	CGTGATCACCAGGATCATCA	POLE3-01	88.83	10.3	14.6
878	CM-008460-02	POLE3	54107	GATCACCAGGATCATCAAGG	POLE3-02	81.43	6.7	11.2
879	CM-008460-03	POLE3	54107	GCATATAGGCGGGAGCAGAA	POLE3-03	68.44	60.8	65.2
880	CM-009850-01	POLE4	56655	GCCTACTGTTGCGCTCAGCA	POLE4-01	88.44	4.9	8.5
881	CM-009850-02	POLE4	56655	GTCGGGATCTGCCTTCACCA	POLE4-02	NA	15.5	20
882	CM-009850-03	POLE4	56655	GTTGCCTCTGGCGCGAGTGA	POLE4-03	NA	2.9	4.5
883	CM-009676-01	PON2	5445	GAGGCTTCTGGCACTCAGGT	PON2-01	87.79	6.5	11.2
884	CM-009676-02	PON2	5445	TATGATGGGAAGCTGCTCAT	PON2-02	86.29	6.8	11.3
885	CM-009676-03	PON2	5445	GTGCAAAGCTGTGGAGTCCT	PON2-03	12.41	10.7	15.1
886	CM-005264-01	PPM1G	5496	TACGGGCAGAACTGTCACAA	PPM1G-01	50.545	10.9	14.9
887	CM-005264-02	PPM1G	5496	CTGTAGCTTGCCTTCCTTGT	PPM1G-02	12.2533	8.2	14.8
888	CM-005264-03	PPM1G	5496	CAAAGATCAGAAGGCCTACA	PPM1G-03	75.44	25.2	33.3
889	CM-011340-01	PPP1R12A	4659	TGCAGCTGCTAAAGGCTATA	PPP1R12A-01	73.78	5.6	9.6
890	CM-011340-02	PPP1R12A	4659	TATGGAGATGGTCAACAAAG	PPP1R12A-02	80.26	25	35.4
891	CM-011340-03	PPP1R12A	4659	GAGATGGTCAACAAAGTGGT	PPP1R12A-03	57.68	14.7	22.2
892	CM-003599-01	PPP2CB	5516	ATGAATGTCTGCGAAAGTAT	PPP2CB-01	19.75	95.3	98.4
893	CM-003599-02	PPP2CB	5516	TACCTCCATTACAAGCTGGT	PPP2CB-02	86.34	106.2	110.9
894	CM-003599-03	PPP2CB	5516	GGACGACAAGGCGTTCACCA	PPP2CB-03	NA	5.1	8.6
895	CM-008531-01	PPP2R5E	5529	GTGTGGCCACGATGCCTCAA	PPP2R5E-01	34.3167	5.8	9.6
896	CM-008531-02	PPP2R5E	5529	GCAAAGCCATTGATAATACT	PPP2R5E-02	37.83	11.1	15.5
897	CM-008531-03	PPP2R5E	5529	ATTCATTGCTGTCACTAGGA	PPP2R5E-03	18.8267	10	15.6
898	CM-012204-01	PRDX4	10549	TTCCAAGCCAGCGCCCTACT	PRDX4-01	75.175	3.5	5.6
899	CM-012204-02	PRDX4	10549	AGATACTGACCAGGCCAAAT	PRDX4-02	75.895	6.9	12.6
900	CM-012204-03	PRDX4	10549	AGTGGTCGGCGACCGATACC	PRDX4-03	78.715	2.9	3.4
901	CM-017655-02	PREB	10113	TTCCAGGCACATCAACAGCA	PREB-02	92.98	NA	NA
902	CM-017655-01	PREB	10113	CTGGAGTTCAAAGCCCACGA	PREB-01	98.44	9.6	13.1
903	CM-017655-03	PREB	10113	ATGTCTCACACCTGACATCG	PREB-03	42.75	9.4	14.6
904	CM-010618-01	PRKCSH	5589	ACCTCCACGGCCCAGCACAT	PRKCSH-01	92.69	8.5	15.4
905	CM-010618-02	PRKCSH	5589	TATAGCCAGTGTTGGTGCAG	PRKCSH-02	18.53	8.4	13.3
906	CM-010618-03	PRKCSH	5589	CATCGTTGACCTGATCAAAT	PRKCSH-03	68.97	7.7	12.2
907	CM-005030-03	PRKDC	5591	TACGTTCCTGCACTGCAGGT	PRKDC-03	13.33	NA	NA
908	CM-005030-01	PRKDC	5591	ACTGTCTGCCAAATATGACA	PRKDC-01	90.01	11.7	19.1
909	CM-005030-02	PRKDC	5591	TATGTCTTCCCTGTCATATT	PRKDC-02	39.365	10.1	16.4
910	CM-010102-01	PRMT1	3276	GTGGATGCCAAAGTGTGCGT	PRMT1-01	74.3333	9.2	12.6
911	CM-010102-02	PRMT1	3276	GCAACTCCATGTTTCATAAC	PRMT1-02	41.31	8.8	13.6
912	CM-010102-03	PRMT1	3276	GATGTTGAAGTAGGCCACCA	PRMT1-03	41.1267	48.2	53.5
913	CM-015209-01	PSIP1	11168	AAAGAGGACGACCTGCAGGT	PSIP1-01	44.5	6.8	11.7
914	CM-015209-02	PSIP1	11168	TAGGTAGACGAAGTTCCTGA	PSIP1-02	NA	6.9	11.8
915	CM-015209-03	PSIP1	11168	ATGACTCGCGATTTCAAACC	PSIP1-03	NA	NA	NA
916	CM-010123-01	PSMA1	5682	TACCAATATGGTTGTCAACA	PSMA1-01	56.825	9.3	14.7
917	CM-010123-02	PSMA1	5682	CCGCAATTGAGATACCAATA	PSMA1-02	65.605	6.1	9.9
918	CM-010123-03	PSMA1	5682	CCAATCAGCTCGTACTTACT	PSMA1-03	70.95	10.2	13.8
919	CM-006020-01	PSMB6	5694	CTATGTTGATGCTACCTACC	PSMB6-01	83.415	6.6	10.1
920	CM-006020-02	PSMB6	5694	CTTGGTCATGCCTTCCCGGT	PSMB6-02	NA	5.9	8.5
921	CM-006020-03	PSMB6	5694	CCTGTGGAAACCGAGCTGGT	PSMB6-03	88.325	6.3	10.7
922	CM-009621-01	PSMD7	5713	ATGTGAAGCCGAAGGACCTA	PSMD7-01	90.74	6.2	10.1
923	CM-009621-02	PSMD7	5713	TAGATGATCTGGTGGTTGAT	PSMD7-02	70.125	9.5	15.1
924	CM-009621-03	PSMD7	5713	ATGACAAAGACGATTCTGTA	PSMD7-03	41.4	5.1	8.4
925	CM-012133-01	PSME3	10197	ATTGGGCATCACAAACACCT	PSME3-01	68.1	NA	NA
926	CM-012133-02	PSME3	10197	CTGATTCCCAGGATAGAAGA	PSME3-02	44.17	16.5	23.9
927	CM-012133-03	PSME3	10197	CTTCTCACCAATAGCCATGA	PSME3-03	76.43	13.1	18.3
928	CM-004496-01	PTGES3	10728	CTGCAAAGTGGTACGATCGA	PTGES3-01	15.6033	159.2	160.5
929	CM-004496-02	PTGES3	10728	GAAATGCCAGATCTGGAGTA	PTGES3-02	18.2567	111.4	117.9
930	CM-004496-03	PTGES3	10728	GAACAACATGGGTGGTGATG	PTGES3-03	NA	160.7	171.3
931	CM-014031-01	PUM2	23369	GATCTTCTCTGTACCATAAT	PUM2-01	NA	6.3	10.4
932	CM-014031-02	PUM2	23369	TATGAAGACTCACCTATATG	PUM2-02	NA	6.1	10.5
933	CM-014031-03	PUM2	23369	GGCACCAGTCTGATCATAAT	PUM2-03	NA	6.5	10.1
934	CM-008910-01	QARS	5859	ACTTGACTCGATAGGCTACA	QARS-01	58.19	4.3	7.3
935	CM-008910-02	QARS	5859	AGTTGTTGATGGCCTCAGGT	QARS-02	31.78	13.3	21.3
936	CM-008910-03	QARS	5859	GTGACTCCGCACATACTCAA	QARS-03	65.7	5.7	8.9
937	CM-012803-01	RABGAP1	23637	ATTGGTGACTATAAGCAGGT	RABGAP1-01	73.54	8.8	12.8
938	CM-012803-02	RABGAP1	23637	GAACTTTGCGATCCAGACTG	RABGAP1-02	74.37	10.8	16.9
939	CM-012803-03	RABGAP1	23637	TTTGTGACCCTTAGATTGTA	RABGAP1-03	79.22	18	22.2
940	CM-006627-01	RANBP1	5902	CTGAGAACGATCTCCCAGAA	RANBP1-01	54.4675	210.9	217.9
941	CM-006627-02	RANBP1	5902	TTGGCTCACTCTCAGCATTC	RANBP1-02	29.9667	9.9	16.5
942	CM-006627-03	RANBP1	5902	GTTCATGCCACCTACTGTAG	RANBP1-03	58.0325	7.5	11.1
943	CM-004746-01	RANBP2	5903	GATCTGAAATCACTGTTAAT	RANBP2-01	NA	10.1	16.6
944	CM-004746-02	RANBP2	5903	GGTGATAGTGAATATCTGGT	RANBP2-02	NA	86	128.4
945	CM-004746-03	RANBP2	5903	CAAAGCCGTTGAATGTTACA	RANBP2-03	65.46	500	711.3
946	CM-026112-01	RANBP6	26953	GCTGCAGCCTGTACTACACT	RANBP6-01	60.66	105.8	109.8
947	CM-026112-02	RANBP6	26953	TCTTCAGGATCCTCATCCAA	RANBP6-02	61.3433	20.5	26.6
948	CM-026112-03	RANBP6	26953	TTCTTCAGGATCCTCATCCA	RANBP6-03	31.6933	13	23.4
949	CM-009820-01	RARS	5917	AGCCAGGTCAGATGTATCAT	RARS-01	19.0667	6.4	10.5
950	CM-009820-02	RARS	5917	ATGCTGACCTTTCCCATAAC	RARS-02	20.9967	13	18.3
951	CM-009820-03	RARS	5917	CATGACCAAAGACCTCTTGT	RARS-03	NA	112.4	117.6
952	CM-011375-01	RBBP7	5931	GCTAGAATAAATTCGCTGTA	RBBP7-01	36.405	5.3	8.5
953	CM-011375-02	RBBP7	5931	TCTGCGGCATGTAACGAGCA	RBBP7-02	75.415	2.9	4.9
954	CM-011375-03	RBBP7	5931	GATGCTAAAGCCATCTTTAC	RBBP7-03	39.375	18.2	24.6
955	CM-005158-01	RBM17	84991	CTTAGTAAGACCACTTTAGT	RBM17-01	25.18	10.1	14.7
956	CM-005158-02	RBM17	84991	ATGTCCCTGTACGATGACCT	RBM17-02	68.0067	5.2	8.3
957	CM-005158-03	RBM17	84991	CGTGGCGGCAAGATCATCGT	RBM17-03	24.7533	12	13.6
958	CM-011379-01	RCN1	5954	GATGTCCTCCAGGGTTTCCT	RCN1-01	70.2375	51.5	58.3
959	CM-011379-02	RCN1	5954	ATGGTGACCTGACAGCTACT	RCN1-02	88.0175	7.7	13.1
960	CM-011379-03	RCN1	5954	ACCTAGGTAGTAACCATAGG	RCN1-03	33.235	6.9	9.8
961	CM-011380-01	RCN2	5955	ACATGAACTCACCTTCCTAA	RCN2-01	NA	14.9	20.8
962	CM-011380-02	RCN2	5955	TCATAGGTGAACTCAGTTCA	RCN2-02	44.785	7.6	12.8
963	CM-011380-03	RCN2	5955	GTGGATGAATATGTTAAACT	RCN2-03	87.83	14.9	21
964	CM-013597-01	RECQL	5965	TTGCCCATTGATCTCTCTTA	RECQL-01	NA	6.9	11.4
965	CM-013597-02	RECQL	5965	CTTATCTTCTGGCTCCAAAT	RECQL-02	45.65	8.5	15
966	CM-013597-03	RECQL	5965	TTCCCTAACGCATCACTAAT	RECQL-03	40.01	5.1	7.8
967	CM-017170-01	RER1	11079	GTGTGGGAGAATCCGTCCAT	RER1-01	22.055	NA	NA
968	CM-017170-02	RER1	11079	GGTACATCCCGTTCACACAT	RER1-02	3.51	NA	NA
969	CM-017170-03	RER1	11079	CCTTAATGGAAGACTCAGGT	RER1-03	44.265	NA	NA
970	CM-008555-01	RHOC	389	GATGACATCAGTGTCCGGGT	RHOC-01	71.005	6.3	9.8
971	CM-008555-02	RHOC	389	ACTGCGGCCTCTCTCCTACC	RHOC-02	72.965	22.5	29.1
972	CM-008555-03	RHOC	389	CTGGCCAAGATGAAGCAGGT	RHOC-03	91.285	12.5	19.6
973	CM-007015-01	RNF126	55658	TCGTGGAACAGGTGGTTGCA	RNF126-01	NA	50.8	57.3
974	CM-007015-02	RNF126	55658	CCTGGATGCCATCATCACAC	RNF126-02	70.255	4.6	8.3
975	CM-007015-03	RNF126	55658	CCCGTCACTGAGGAGCACGT	RNF126-03	73.205	68.7	73.7
976	CM-023324-01	RNF213	57674	TTTCAGACACACAGTCAGGT	RNF213-01	71.43	15.6	22.6
977	CM-023324-02	RNF213	57674	GTAGCAGACTAAACCAGGAC	RNF213-02	77.5267	9.1	14.8
978	CM-023324-03	RNF213	57674	TATGGAGGTCAGGATTGAAT	RNF213-03	44.1467	14.2	21.4
979	CM-006558-01	RNF5	6048	CCAAATGGCTGGAATCCCTA	RNF5-01	NA	7.4	13.2
980	CM-006558-02	RNF5	6048	GTGTGTGTGGCCACCTGTAC	RNF5-02	NA	5.5	9.5
981	CM-006558-03	RNF5	6048	CTCATGGGCATTGAAGACGG	RNF5-03	88.44	48.3	52.4
982	CM-006907-01	RNF7	9616	TTCCTCTCCGTCTTCCACGT	RNF7-01	NA	73.1	77.1
983	CM-006907-02	RNF7	9616	CACCGCGTTCCACTTCTTGA	RNF7-02	78.48	6.1	10.4
984	CM-006907-03	RNF7	9616	CGATACGTGCGCCATCTGCA	RNF7-03	96.36	8.2	11.5
985	CM-016048-01	RNH1	6050	CTGGCAGCCAGGTTCCAGCA	RNH1-01	28.3367	13.7	20.9
986	CM-016048-02	RNH1	6050	AACCTGCGCAGCAACGAGCT	RNH1-02	14.14	6	8.9
987	CM-016048-03	RNH1	6050	GGCCAGCACTGAGCTGAAGT	RNH1-03	24.59	14.7	21.6
988	CM-018903-01	RPN1	6184	GTTGTAGCCAACGATGTAAT	RPN1-01	30.79	6.5	9
989	CM-018903-02	RPN1	6184	TGCCCAGGATGTTTATTACC	RPN1-02	67.47	7.6	12
990	CM-018903-03	RPN1	6184	CTGAGGACCTACTGGATTAT	RPN1-03	31.24	6.6	10.2
991	CM-010379-01	RRM2	6241	CTTGGTCGACAAGGAGAACA	RRM2-01	89.26	8.8	14.4
992	CM-010379-02	RRM2	6241	GGCAAGGGTCTCCTTACCAT	RRM2-02	26.24	8.2	12.4
993	CM-010379-03	RRM2	6241	ATATCTCTCCTCGGGTTTCA	RRM2-03	25.89	24.1	27.9
994	CM-020088-02	RTN3	10313	TCCATCTCCTCGTCGTCCTT	RTN3-02	39.86	NA	NA
995	CM-020088-01	RTN3	10313	CGTAGCCATGGCGGAGCCGT	RTN3-01	35.17	34.7	36.8
996	CM-020088-03	RTN3	10313	AGCCATGGCGGAGCCGTCGG	RTN3-03	NA	21.5	24.6
997	CM-010721-02	RTN4	57142	TGATGCCGTTCATAAATAAC	RTN4-02	20.675	NA	NA
998	CM-010721-01	RTN4	57142	TAGTGTCAGACCATTAAACA	RTN4-01	16.26	7	11.4
999	CM-010721-03	RTN4	57142	TATGTTGGTGCCTTGTTTAA	RTN4-03	6.41	15.2	22.7
1000	CM-008977-01	RUVBL1	8607	GTGAACAAGTACATCGACCA	RUVBL1-01	63.3975	5.1	7
1001	CM-008977-02	RUVBL1	8607	GCTGCGAATAAAGGAGACCA	RUVBL1-02	34.855	8.7	14.2
1002	CM-008977-03	RUVBL1	8607	GTTGGATGCAAAGATGACGA	RUVBL1-03	55.905	12.8	19.2
1003	CM-013477-01	SARS	6301	CATATGGACAAACTCCACCT	SARS-01	70.3925	5	8.9
1004	CM-013477-02	SARS	6301	CTCCGCGTCACACTTCAGGA	SARS-02	49.9075	5	9.1
1005	CM-013477-03	SARS	6301	CTCCAGGTCAAGCTTCTTAC	SARS-03	75.2925	5.9	9.4
1006	CM-013442-01	SCAMP3	10067	TACCAGCAGACAAAGGAGCA	SCAMP3-01	10.36	10.7	18
1007	CM-013442-02	SCAMP3	10067	CTGTATGAGCCATAGTTCTT	SCAMP3-02	1.055	7.3	12.3
1008	CM-013442-03	SCAMP3	10067	AGAAACAGGAGGAGCTCAAC	SCAMP3-03	8.72	13.2	20.4
1009	CM-008270-01	SDCBP	6386	TCTGCTCCTATCCCTCACGA	SDCBP-01	58.7867	4.8	8
1010	CM-008270-02	SDCBP	6386	ACCTTCCAGTATAAACTATA	SDCBP-02	59.08	50.7	57
1011	CM-008270-03	SDCBP	6386	CTATCCCTCACGATGGAAGT	SDCBP-03	43.9933	4.5	7.3
1012	CM-012744-01	SDCCAG8	10806	CTGCATATGAACATTAGTAT	SDCCAG8-01	21.9467	10.5	14.8
1013	CM-012744-02	SDCCAG8	10806	AGTGACATCGCCTTCTTTCA	SDCCAG8-02	27.6867	8.1	14.6
1014	CM-012744-03	SDCCAG8	10806	TGAACAAGGTCGTGCATAGT	SDCCAG8-03	10.5033	5.2	8.4
1015	CM-013504-01	SDF2	6388	GTGAAGTGAAGTGGTGACTA	SDF2-01	61.42	14.3	22.6
1016	CM-013504-02	SDF2	6388	CGTATTGAGTAGCTTCACCA	SDF2-02	85.075	7.2	11.5
1017	CM-013504-03	SDF2	6388	ACTCACACGACGTGCGCTAT	SDF2-03	NA	1.7	2.3
1018	CM-004708-01	SDF2L1	23753	TCAGTCACGGGTGAGCAGTA	SDF2L1-01	75.65	8.4	13.7
1019	CM-004708-02	SDF2L1	23753	GTGCCAACACGCACAATACG	SDF2L1-02	NA	2.8	5
1020	CM-004708-03	SDF2L1	23753	GCAGGTCACGAGCTCCGCAC	SDF2L1-03	NA	2.9	5
1021	CM-015303-01	SDF4	51150	GGTGGCGATGGCGTCCAGGT	SDF4-01	23.855	6.3	10.4
1022	CM-015303-02	SDF4	51150	CTCATTGACTCCAACCACGA	SDF4-02	62.835	6	9.5
1023	CM-015303-03	SDF4	51150	GGGTGGATGTGAACACTGAC	SDF4-03	70.635	6.1	10.6
1024	CM-009398-01	SDHA	6389	CGGCCTTACCCTTCCATATA	SDHA-01	23.67	9.2	13.5
1025	CM-009398-02	SDHA	6389	TCAGTTCCACCCTACAGGTA	SDHA-02	42.12	82.7	88.6
1026	CM-009398-03	SDHA	6389	ATGCCCGACCAAAGACAACC	SDHA-03	29.81	65.3	69.4
1027	CM-021503-01	SEC61A1	29927	GACATAAAGGTTGGACACCA	SEC61A1-01	90.45	17.9	24.5
1028	CM-021503-02	SEC61A1	29927	TATGTGATGACCGGGATGTA	SEC61A1-02	32.3	55.9	59.3
1029	CM-021503-03	SEC61A1	29927	ACATCTGTGAAACCATCGTA	SEC61A1-03	82.005	3.9	6.5
1030	CM-010218-01	SEC62	7095	AACCCGGTGACCCATCATAT	SEC62-01	50.48	NA	NA
1031	CM-010218-02	SEC62	7095	ACAAAGTCCACCAATATGAT	SEC62-02	37.735	NA	NA
1032	CM-010218-03	SEC62	7095	GGTGTTTATTACCTCAGTGT	SEC62-03	44.82	NA	NA
1033	CM-013475-01	SEH1L	81929	TATCGAACTGAGCCACTATA	SEH1L-01	87.77	6.3	10.2
1034	CM-013475-02	SEH1L	81929	TGACCGAACAGCTGCTGTAT	SEH1L-02	40.29	5.7	9.5
1035	CM-013475-03	SEH1L	81929	GCATTGTACTGCTAGCTGGA	SEH1L-03	NA	6.3	10.1
1036	CM-004885-01	SEL1L	6400	ATGTGCTGTGCCTTCAATGG	SEL1L-01	57.455	25	31.1
1037	CM-004885-02	SEL1L	6400	GACATCAGATGAGTCAGTAA	SEL1L-02	59.275	14.9	21.6
1038	CM-004885-03	SEL1L	6400	GCAGCAGCGTCAGCCCTATC	SEL1L-03	26.175	5.7	9.6
1039	CM-015559-01	SEPSECS	51091	ATGACGACGAGCAACCAGTG	SEPSECS-01	NA	13	17.1
1040	CM-015559-02	SEPSECS	51091	TTGCACAGCAGAAATATCAC	SEPSECS-02	40.3467	23.5	29.7
1041	CM-015559-03	SEPSECS	51091	ATGGACAGCAACAATTTCTT	SEPSECS-03	65.34	10.4	16.9
1042	CM-011230-01	SERPINH1	871	TGATGATGCACCGGACAGGT	SERPINH1-01	71.865	4.6	7.4
1043	CM-011230-02	SERPINH1	871	CATCATGACACCCACGGTAT	SERPINH1-02	33.575	3.2	5.2
1044	CM-011230-03	SERPINH1	871	GCTGCAGTCCATCAACGAGT	SERPINH1-03	21.51	17.7	19.6
1045	CM-019808-01	SF3A3	10946	TCTCTGGGCTCGCTCTTCTA	SF3A3-01	48.51	60.9	64.5
1046	CM-019808-02	SF3A3	10946	TGAAGCTTATACAGCCAGTA	SF3A3-02	36.75	128.8	135.9
1047	CM-019808-03	SF3A3	10946	ATGAGCATGACGCCATTCCT	SF3A3-03	59.74	4.1	7.5
1048	CM-008747-01	SGPL1	8879	GATGGCCTGCAAAGCATATC	SGPL1-01	44.84	16.5	21.1
1049	CM-008747-02	SGPL1	8879	CTTACCTTACGACCAATAAT	SGPL1-02	68.64	4.5	7.5
1050	CM-008747-03	SGPL1	8879	GTTCTCACCGAAGTGCATCA	SGPL1-03	79.3767	7.8	12.2
1051	CM-003540-01	SIRT1	23411	TTGACCTCCTCATTGTTATT	SIRT1-01	9.49333	8.3	14.4
1052	CM-003540-02	SIRT1	23411	TAATATCTGAGGCACTTCAT	SIRT1-02	25.9833	11.7	16.9
1053	CM-003540-03	SIRT1	23411	GTGGCAGTAACAGTGATAGT	SIRT1-03	64.1	7.8	12.6
1054	CM-003323-01	SKP1	6500	ACTATTAAGACCATGTTGGA	SKP1-01	70.45	6.9	11
1055	CM-003323-02	SKP1	6500	TGTGACTATTAAGACCATGT	SKP1-02	80.8475	190.8	197.5
1056	CM-003323-03	SKP1	6500	AATGAACTTACCTTCCAACA	SKP1-03	78.6575	13	20.5
1057	CM-007500-01	SLC27A4	10999	CTGACAAGGGCTTCACAGGT	SLC27A4-01	18.3167	64	68.6
1058	CM-007500-02	SLC27A4	10999	GAGAACCGCAATGAGTTCGT	SLC27A4-02	11.36	3.1	4.6
1059	CM-007500-03	SLC27A4	10999	CTGCCTCCAGGAAACATCGT	SLC27A4-03	49.8633	5	7.9
1060	CM-007528-01	SLC30A7	148867	TTGTCGGACAGTATAGACCT	SLC30A7-01	64.83	4.7	7.6
1061	CM-007528-02	SLC30A7	148867	TACTGTCCGACAAGACTTCC	SLC30A7-02	85.1833	6.1	9.9
1062	CM-007528-03	SLC30A7	148867	CTCACCCTCTGATAGCACTG	SLC30A7-03	NA	6.5	10.8
1063	CM-012688-01	SLC9A3R1	9368	ACTGGAGGCGGATCTCACCA	SLC9A3R1-01	95.62	6.8	10.3
1064	CM-012688-02	SLC9A3R1	9368	TTTGCTGCTGCGTTTCTGGT	SLC9A3R1-02	NA	6.5	11.1
1065	CM-012688-03	SLC9A3R1	9368	CACCTCCACAATGCGATCCT	SLC9A3R1-03	NA	7.3	9.4
1066	CM-014696-01	SLIRP	81892	GTGCTTTAGTCTGAAGATGG	SLIRP-01	84.085	9.8	15.3
1067	CM-014696-02	SLIRP	81892	ATGGCGGCCTCAGCAGCGAG	SLIRP-02	98.85	7.7	11.9
1068	CM-014696-03	SLIRP	81892	TTGGCCTTCTAGTGTGAACC	SLIRP-03	NA	5.6	9.5
1069	CM-017845-02	SMG6	23293	TGCCCACAGAGGAGCCAATC	SMG6-02	62	NA	NA
1070	CM-017845-01	SMG6	23293	CATCCCAGCCTTCCTCACGT	SMG6-01	51.52	NA	NA
1071	CM-017845-03	SMG6	23293	TTGTGAGCGCCTTCACACGC	SMG6-03	40.9	NA	NA
1072	Custom-SMN1-01	SMN1	6606	ATTAGCTACTTCACAGATTG	SMN1-01	NA	105.7	110.2
1073	Custom-SMN1-02	SMN1	6606	TAAGAGAGAAACCTGTGTTG	SMN1-02	NA	118.4	125.2
1074	Custom-SMN1-03	SMN1	6606	TCTGCCATTTGGTCAGAAGA	SMN1-03	NA	299.6	307.1
1075	CM-021129-01	SMU1	55234	ATGGCCACGAAATTCCTTCA	SMU1-01	22.1325	NA	NA
1076	CM-021129-02	SMU1	55234	CTTGCCTCGAAACAAATCTA	SMU1-02	60.315	NA	NA
1077	CM-021129-03	SMU1	55234	GGTGCTGCCCAGGGATTTAA	SMU1-03	51.62	NA	NA
1078	CM-019900-01	SNU13	4809	CTTGGAGCGCACAAACACGT	SNU13-01	70.93	5.1	7.3
1079	CM-019900-02	SNU13	4809	TTGGAGCGCACAAACACGTA	SNU13-02	60.945	6.1	9
1080	CM-019900-03	SNU13	4809	GTGACAGAACAGGCGATGAC	SNU13-03	34.775	47.3	51.5
1081	CM-006839-01	SPAG5	10615	GCAGCATCCCGAAGCATCGA	SPAG5-01	64.16	4	6.2
1082	CM-006839-02	SPAG5	10615	TTCCAGCACCCTAGAAACCT	SPAG5-02	73.81	11.5	18.1
1083	CM-006839-03	SPAG5	10615	GACATTTCTGGCCTGCTGTA	SPAG5-03	89.7	11.9	17.3
1084	CM-014242-01	SPATS2	65244	TACCTCCCGAAGTGGCTGGT	SPATS2-01	11.53	9.3	15.6
1085	CM-014242-02	SPATS2	65244	AGATGGAGCACTCTGATACC	SPATS2-02	NA	8	13.2
1086	CM-014242-03	SPATS2	65244	GATGCCGTTACTTGGTTCTG	SPATS2-03	14.895	4.9	8.1
1087	CM-020897-01	SPCS2	9789	GTACAGGGCGGGAGAAGCGG	SPCS2-01	94.69	NA	NA
1088	CM-020897-02	SPCS2	9789	GCGGCGGCAGCTGTACAGGG	SPCS2-02	94.95	NA	NA
1089	CM-020897-03	SPCS2	9789	GCCACTTCCTGTCCCGCAGT	SPCS2-03	26.395	NA	NA
1090	CM-010124-01	SPCS3	60559	GGAGACGATCGCGATGAACA	SPCS3-01	NA	3.5	5.4
1091	CM-010124-02	SPCS3	60559	TGGTACGACGTTCCAAGACA	SPCS3-02	48.22	7	11.1
1092	CM-010124-03	SPCS3	60559	CTTCAAAGACAGGAGCGTCC	SPCS3-03	87.68	5	7.6
1093	CM-010230-01	SQSTM1	8878	GAAGATGTCATCCTTCACGT	SQSTM1-01	NA	38.5	41.7
1094	CM-010230-02	SQSTM1	8878	GCAGCCATCGCAGATCACAT	SQSTM1-02	26.52	7.3	11.4
1095	CM-010230-03	SQSTM1	8878	TTCGGATTCTGGCATCTGTA	SQSTM1-03	86.415	8.7	14.4
1096	CM-015368-01	SRRM2	23524	GCATGCCGAGAAACTTTGGT	SRRM2-01	NA	NA	NA
1097	CM-015368-02	SRRM2	23524	GCTTGCTGCAGGACAGACAT	SRRM2-02	82.07	NA	NA
1098	CM-015368-03	SRRM2	23524	TCTGCCACTGACACGCTCGT	SRRM2-03	57.065	NA	NA
1099	CM-021365-02	SSBP1	6742	AAGTAAGTGCACACGATTCA	SSBP1-02	43.65	NA	NA
1100	CM-021365-01	SSBP1	6742	ACATCTTTCAAGAACCAAAC	SSBP1-01	49.09	20.6	27.2
1101	CM-021365-03	SSBP1	6742	GTTTCGAAGACCTGTATTAC	SSBP1-03	54.51	66.7	70.7
1102	CM-012264-01	SSR4	6748	AACCTCATAGGTGCCTGCGT	SSR4-01	41.755	4	6.8
1103	CM-012264-02	SSR4	6748	TTGTTCCCTCACCCAGAACA	SSR4-02	NA	11.1	18.3
1104	CM-012264-03	SSR4	6748	ACGAGCTCCCATGAACACGA	SSR4-03	79.3	3.7	6.2
1105	CM-020119-01	SSSCA1	10534	GCCATGACATCTGTATTTGG	SSSCA1-01	81.55	10.8	17.2
1106	CM-020119-02	SSSCA1	10534	CCAGGTCAGCTTCTGCAAGA	SSSCA1-02	NA	11	16.7
1107	CM-020119-03	SSSCA1	10534	ATGGGCGACTATCTGCTGCG	SSSCA1-03	84.52	4.2	6.2
1108	CM-020518-01	STOML2	30968	GTGACATCGCCAGGGTTGGA	STOML2-01	NA	8.1	13.9
1109	CM-020518-02	STOML2	30968	CTGCATAGACTCTTTCACCC	STOML2-02	33.75	6.9	11.1
1110	CM-020518-03	STOML2	30968	GCGCATCATGGACCCTTACA	STOML2-03	75.33	5.9	8.4
1111	CM-016282-01	STRAP	11171	CTGAAGGCCAAATCAACCAC	STRAP-01	82.262	45.8	49.4
1112	CM-016282-02	STRAP	11171	TAATATGTCTGTTAGTAGTA	STRAP-02	33	15.1	22
1113	CM-016282-03	STRAP	11171	CTGATTAAGAAATACCCATA	STRAP-03	79.204	11.8	17.9
1114	CM-007201-01	STUB1	10273	GTGCCGCGCGGCGCCATGAA	STUB1-01	NA	3.2	4.6
1115	CM-007201-02	STUB1	10273	CGGCGCCATGAAGGGCAAGG	STUB1-02	NA	7.8	12.3
1116	CM-007201-03	STUB1	10273	CTGCGCGCTCGGGCTCTTCT	STUB1-03	NA	7.5	12.4
1117	CM-008237-01	SUCLA2	8803	TGCCAGGGTCCTGTATTAAT	SUCLA2-01	NA	9.8	13.8
1118	CM-008237-02	SUCLA2	8803	ATGGCGGCCTCCATGTTCTA	SUCLA2-02	95.8	69	75.3
1119	CM-008237-03	SUCLA2	8803	GCTGATTCCACAATATTAGG	SUCLA2-03	59.68	9	14.1
1120	CM-010655-01	SUMF2	25870	AACTCCCACTCTTCCTCCGT	SUMF2-01	59.765	6.5	10.6
1121	CM-010655-02	SUMF2	25870	GAATTGCGCTGTTTGCAACA	SUMF2-02	NA	6.9	11
1122	CM-010655-03	SUMF2	25870	ACTGCCGCTGCGGTGCATGA	SUMF2-03	92.215	2.4	4.4
1123	CM-025277-01	SUN1	23353	TCCGTGGAGAATCAAATACA	SUN1-01	NA	6.1	10.1
1124	CM-025277-02	SUN1	23353	GATTCGTGAACAGACCACAG	SUN1-02	83.12	12	18.4
1125	CM-025277-03	SUN1	23353	CGTGTCGAGAGTTTATTCTA	SUN1-03	79.26	4.8	8.1
1126	CM-010622-01	SURF4	6836	ATGGGCCAGAACGACCTGAT	SURF4-01	NA	3.4	5.9
1127	CM-010622-02	SURF4	6836	GTTCTGGCCCATGGCGACGG	SURF4-02	35.235	4.6	6.9
1128	CM-010622-03	SURF4	6836	GAGCCTCCCGCCGTCGCCAT	SURF4-03	27.3	3.2	4.8
1129	CM-004771-01	TAB2	23118	CCACATCTTGGATTTCACTT	TAB2-01	85.22	12	17.7
1130	CM-004771-02	TAB2	23118	CCATGTATGTGCAAAGATGT	TAB2-02	80.675	8	13.6
1131	CM-004771-03	TAB2	23118	TTGAAAGTGTATTTCGTATT	TAB2-03	27.665	6	9.5
1132	CM-011789-01	TARS	6897	TCAGAATTCCTCCACGTACT	TARS-01	20.9267	3.7	5.9
1133	CM-011789-02	TARS	6897	TATGGTGGATGTTTATGCTA	TARS-02	53.19	8.2	13.4
1134	CM-011789-03	TARS	6897	GGTCCTCATGTTAGACACAC	TARS-03	66.8533	7.7	13
1135	CM-016209-01	TBC1D15	64786	ATGAAGGCCAAGATAATCCA	TBC1D15-01	79.515	16	23.7
1136	CM-016209-02	TBC1D15	64786	ATGCTCCAAGTCATAGAAAT	TBC1D15-02	5.57	40.2	47.3
1137	CM-016209-03	TBC1D15	64786	GGTGGTCGTTGATGTGTAGA	TBC1D15-03	9.49	6.8	12
1138	CM-012927-01	TBL1XR1	79718	GATGCTAGGAGATCACTAAC	TBL1XR1-01	NA	NA	NA
1139	CM-012927-02	TBL1XR1	79718	TATTCTGGCAAACCCATCAT	TBL1XR1-02	NA	NA	NA
1140	CM-012927-03	TBL1XR1	79718	CGCAACACAACAGCTTTATT	TBL1XR1-03	55.565	NA	NA
1141	CM-010558-01	TBRG4	9238	TGTCTGCTCAACAGTCAGGT	TBRG4-01	50.96	6.3	10.3
1142	CM-010558-02	TBRG4	9238	CATGACGGTCACTAATGTGT	TBRG4-02	16.09	5.1	8.4
1143	CM-010558-03	TBRG4	9238	ATGCCAGACCGAGGCAATCT	TBRG4-03	74.065	6.3	10.8
1144	CM-010541-01	TCEB1	6921	CTTACCTGGGCCACTCAACA	TCEB1-01	54.04	213.4	240.4
1145	CM-010541-02	TCEB1	6921	AGGTCCTTCACAGCCACCAT	TCEB1-02	60.865	374.7	400.1
1146	CM-010541-03	TCEB1	6921	AATTGCACCTGAAATTGCAC	TCEB1-03	NA	133	145.1
1147	CM-012376-01	TCEB2	6923	GAACTGAAGCGCATCGTCGA	TCEB2-01	94.405	3.1	3.6
1148	CM-012376-02	TCEB2	6923	CTTGGCGTCCGTGAAGATGG	TCEB2-02	53.825	137.8	142.3
1149	CM-012376-03	TCEB2	6923	CTGTGGCCGTGCTGTTTGAC	TCEB2-03	23.01	36.9	40.7
1150	CM-019907-01	THRAP3	9967	GTGTGTCCCAGACTGATACC	THRAP3-01	51.42	6.8	10.7
1151	CM-019907-02	THRAP3	9967	TATCAGTCTGGGACACACCA	THRAP3-02	69.6167	11.3	15.3
1152	CM-019907-03	THRAP3	9967	ATGGTGGACTCTTACCCACA	THRAP3-03	35.8733	6.4	10.5
1153	CM-021071-01	THUMPD1	55623	TAAGCTGTGACGGATCCTTA	THUMPD1-01	48.7933	4.5	6.7
1154	CM-021071-02	THUMPD1	55623	TACAGCCTCCTCAACGAATA	THUMPD1-02	NA	7.1	9.1
1155	CM-021071-03	THUMPD1	55623	AATACGGCGACGACATGTAT	THUMPD1-03	98.2267	6.9	8.7
1156	CM-009538-01	TIMM13	26517	AGTGTTTCCGGAAGTGTATA	TIMM13-01	NA	5.6	9.5
1157	CM-009538-02	TIMM13	26517	CATGTGCATGGACCGCTACA	TIMM13-02	84.97	7.2	11.6
1158	CM-009538-03	TIMM13	26517	GCTGGACCCAGGGCTCATAA	TIMM13-03	61.635	4.5	8.3
1159	CM-010342-01	TIMM8A	1678	GCAGTTGCAGCATTTCATCG	TIMM8A-01	77.085	4.5	7.3
1160	CM-010342-02	TIMM8A	1678	CACTGCACCCAAACCCGCCG	TIMM8A-02	89.88	202.4	204.8
1161	CM-010342-03	TIMM8A	1678	ACCCGCCGCGGAGGAAGAGG	TIMM8A-03	81.19	14.6	24.1
1162	CM-008491-01	TIMM8B	26521	GGCGAGCCTGAGGCGAACAA	TIMM8B-01	94.76	2.7	4.5
1163	CM-008491-02	TIMM8B	26521	GCGCAAACACAGCTGTCGGA	TIMM8B-02	78.66	4.4	6.9
1164	CM-008491-03	TIMM8B	26521	GAGCCTGAGGCGAACAATGG	TIMM8B-03	97.125	4.5	7.8
1165	CM-003718-01	TMED10	10972	AGGCACTTGCGAGAGTTAAT	TMED10-01	100	NA	NA
1166	CM-003718-02	TMED10	10972	CCTTGTGAATCTCCTCACGG	TMED10-02	79.325	NA	NA
1167	CM-003718-03	TMED10	10972	CCTCTTTGGAGTAGAGAATA	TMED10-03	72.485	NA	NA
1168	CM-007923-02	TMED4	222068	GTGCATCTCGACATCCAGGT	TMED4-02	17.89	NA	NA
1169	CM-007923-03	TMED4	222068	TCTGAGCAATGGACCACCAT	TMED4-03	47.595	NA	NA
1170	CM-007923-01	TMED4	222068	TTGATGGTCACCGGGCGTGT	TMED4-01	58.75	NA	NA
1171	CM-007924-03	TMED9	54732	AGCGCGCTCTACTTTCACAT	TMED9-03	50.18	NA	NA
1172	CM-007924-01	TMED9	54732	GTTCACCTGGACATCCAGGT	TMED9-01	1.0975	NA	NA
1173	CM-007924-02	TMED9	54732	GACAGATCTGGTGCTCACCA	TMED9-02	63.8725	NA	NA
1174	CM-005440-01	TMEM11	8834	CTGCCAGGAGATCCCATAGA	TMEM11-01	94.01	13.8	19
1175	CM-005440-02	TMEM11	8834	TTGTGCATGAGATCTACAAT	TMEM11-02	NA	7.9	13.2
1176	CM-005440-03	TMEM11	8834	ACTGCCAGGAGATCCCATAG	TMEM11-03	63.545	6.7	10.5
1177	CM-020840-01	TMEM160	54958	GGCAGCGCCTCGTACGCCGT	TMEM160-01	NA	2.5	3.8
1178	CM-020840-02	TMEM160	54958	GCCTCCCATGATTCGCACTA	TMEM160-02	98.29	3.5	4.8
1179	CM-020840-03	TMEM160	54958	CTGCTCTGGGCGTGCGCCGT	TMEM160-03	NA	29.7	32.9
1180	CM-016802-01	TMEM192	201931	GATGAGTTCCAGTGCCAAGA	TMEM192-01	32.55	12.6	17.9
1181	CM-016802-02	TMEM192	201931	ACTTGATCTACCGATCAACA	TMEM192-02	NA	3.4	6.1
1182	CM-016802-03	TMEM192	201931	GTGTCGCTTCAGGTATTCAA	TMEM192-03	NA	4.8	9.1
1183	CM-021168-01	TMEM38B	55151	GCAGTAAACCAGCTTGAAAT	TMEM38B-01	22.325	110.7	117.3
1184	CM-021168-02	TMEM38B	55151	AATGACCCAACGCCATTGGA	TMEM38B-02	89.175	6.3	9.5
1185	CM-021168-03	TMEM38B	55151	GTGTAGTCATCATGGTTATC	TMEM38B-03	NA	14.2	19.3
1186	CM-014342-01	TMEM43	79188	GCACCCGTGTCCGAGCAACA	TMEM43-01	78.03	7.1	11.6
1187	CM-014342-02	TMEM43	79188	ATTGAAGACGGCAACCTCAT	TMEM43-02	40.035	5.9	10
1188	CM-014342-03	TMEM43	79188	GCACGTGGAGATGTACCAAT	TMEM43-03	87.555	5.3	8.4
1189	CM-016425-01	TMEM55B	90809	CCTTATGCCTCTTACCAGTA	TMEM55B-01	14.815	4.3	8.1
1190	CM-016425-02	TMEM55B	90809	CTGCCAATCTCTCATCAACG	TMEM55B-02	81.09	3	5
1191	CM-016425-03	TMEM55B	90809	CTGTCTGAGCCCATCGACGG	TMEM55B-03	36.84	4.3	6.4
1192	CM-012732-01	TOMM40	10452	GAGTGCCACCGGAAGTGCAA	TOMM40-01	60.795	NA	NA
1193	CM-012732-02	TOMM40	10452	GTGGAGAGCTGGTCTACCAC	TOMM40-02	46.005	NA	NA
1194	CM-012732-03	TOMM40	10452	CCTCCTCTCCAGGCCGCCGG	TOMM40-03	44.955	NA	NA
1195	CM-011023-01	TOR1A	1861	TATGAACATGGCTTTCTGGT	TOR1A-01	NA	10.4	17.1
1196	CM-011023-02	TOR1A	1861	TATGAAGATGGACCTCGCAC	TOR1A-02	84.31	2.1	3.4
1197	CM-011023-03	TOR1A	1861	AGTGCAATGTGGCCACAAAC	TOR1A-03	80.14	9.5	15.3
1198	CM-016470-01	TOR1AIP2	163590	GACCAGGGCCACATCTTTAA	TOR1AIP2-01	85.82	8.4	13
1199	CM-016470-02	TOR1AIP2	163590	CATTCTCCAAGTGACAAGGT	TOR1AIP2-02	83.15	13	19.5
1200	CM-016470-03	TOR1AIP2	163590	AGATCAAAGTGGAGCCGGCA	TOR1AIP2-03	NA	6	9.9
1201	CM-009644-01	TRPS1	7227	CTTCTGACCTCCTCTCTAAC	TRPS1-01	63.8	12.7	17.4
1202	CM-009644-02	TRPS1	7227	ACAACGGTGAGCAGATTATT	TRPS1-02	NA	8.7	12.7
1203	CM-009644-03	TRPS1	7227	GATGTCACCAAAGGCTACAG	TRPS1-03	NA	16.2	23.5
1204	CM-011415-01	TULP3	7289	TACTACTTGAGAAGAGGCAA	TULP3-01	30.79	7.2	13.8
1205	CM-011415-02	TULP3	7289	ACAGGCTAAGCTGGATTATC	TULP3-02	NA	8.4	14.3
1206	CM-011415-03	TULP3	7289	CTGTCTGACCTGTCGCCGCT	TULP3-03	82.37	5.5	7
1207	CM-010676-01	TXNDC5	81567	TTAGAGAGTTCCTCCCAAGT	TXNDC5-01	51.17	7.7	12
1208	CM-010676-02	TXNDC5	81567	GCAAAGCCCTGGCTCCAACC	TXNDC5-02	NA	30.8	37.3
1209	CM-010676-03	TXNDC5	81567	GATGCTGCAGACACTGAACG	TXNDC5-03	NA	11.9	16.6
1210	CM-018463-01	TYSND1	219743	GGGAATGCTGAAGTTCAGGT	TYSND1-01	37.99	10	15.9
1211	CM-018463-02	TYSND1	219743	CAGCGCGGTCCAGCTCACGG	TYSND1-02	56.925	3.9	6.4
1212	CM-018463-03	TYSND1	219743	GGTCTGGCTGTACTGCTGCA	TYSND1-03	79.93	6.9	12.4
1213	CM-004509-01	UBA1	7317	AGTGAAGCAGACATAGACGA	UBA1-01	23.05	NA	NA
1214	CM-004509-02	UBA1	7317	GGGTGTGCTCGATGGCATTA	UBA1-02	NA	NA	NA
1215	CM-004509-03	UBA1	7317	TATGGTTTCTATGGTTACCA	UBA1-03	57.205	NA	NA
1216	CM-008979-01	UBE2O	63893	GATGCTTTGACCATGCTCAG	UBE2O-01	NA	7.3	12.4
1217	CM-008979-02	UBE2O	63893	TATCTACCACGAAGTCTCCA	UBE2O-02	54.415	10.4	14.4
1218	CM-008979-03	UBE2O	63893	TTGTACGGAACCTAAAGTCA	UBE2O-03	29.03	5.7	9.7
1219	CM-020658-01	UBL4A	8266	CATGCTCCGAGAATTCTATT	UBL4A-01	38.4	7.1	11.2
1220	CM-020658-02	UBL4A	8266	CTTGGCCCGCCACTTCAGTG	UBL4A-02	21.265	12.2	18.4
1221	CM-020658-03	UBL4A	8266	ACTAGGTTGAGCTTGGAGTT	UBL4A-03	43.1	6.8	12.1
1222	CM-006954-01	UBR2	23304	TCACAGAGATCATCGATATA	UBR2-01	23.665	4.4	6.5
1223	CM-006954-02	UBR2	23304	ATTGCCAGCAGATTTAGAGA	UBR2-02	71.065	9.7	16.2
1224	CM-006954-03	UBR2	23304	GTATTATTGGATATTCAGGT	UBR2-03	93.34	8	13.6
1225	CM-014021-01	UBR4	23352	GCATGGATCTCATTGCAGTA	UBR4-01	48.18	6.5	9.9
1226	CM-014021-02	UBR4	23352	GCTGTGTCCAGCAAACTACA	UBR4-02	91.225	9.5	15.8
1227	CM-014021-03	UBR4	23352	GCTCCAGCCTCAGACGACGA	UBR4-03	NA	2.7	4.4
1228	CM-006632-01	UGGT1	56886	CTCCAATATTGCATGATAGT	UGGT1-01	49.035	6.9	10.9
1229	CM-006632-02	UGGT1	56886	ATCCAAGCCTTCCAGCAGGT	UGGT1-02	77.545	20.5	27.9
1230	CM-006632-03	UGGT1	56886	AATGAAGCTCGGGTAATGGA	UGGT1-03	89.855	6.2	10.4
1231	CM-017653-01	UNC45A	55898	CTGGCTTTCCACGCCCAGGA	UNC45A-01	22.16	NA	NA
1232	CM-017653-02	UNC45A	55898	GATCCCAGCCAGGTTTGTTA	UNC45A-02	NA	16.6	21.6
1233	CM-017653-03	UNC45A	55898	GTGGCAACCCTGAGCATACT	UNC45A-03	43.1733	5.5	9.7
1234	CM-011795-01	UNG	7374	GATGAGCCGTCTGTAGTACA	UNG-01	NA	5.3	8.1
1235	CM-011795-02	UNG	7374	TCGGCACTCAGCGGCGAGGA	UNG-02	95.44	4.2	6
1236	CM-011795-03	UNG	7374	ATGGACCTAATCAAGCTCAC	UNG-03	97.12	10	14
1237	CM-006063-01	USP11	8237	GTGGCTCTGTCCAAACACAC	USP11-01	49.745	NA	NA
1238	CM-006063-02	USP11	8237	GCTGGGCGACCGGATCAGGT	USP11-02	44.02	4	6.4
1239	CM-006063-03	USP11	8237	GGTCTCCATGATGATCAACT	USP11-03	73.91	8	14.1
1240	CM-021382-01	VAPA	9218	CAGACCTCAAATTCAAAGGT	VAPA-01	NA	13.1	19
1241	CM-021382-02	VAPA	9218	TACCGAAACAAGGAAACTAA	VAPA-02	82.125	116.2	125.2
1242	CM-021382-03	VAPA	9218	CCCACAGACCTCAAATTCAA	VAPA-03	NA	107.8	114.4
1243	CM-011419-01	VBP1	7411	AATGGGCGGCGGCTCCACCT	VBP1-01	NA	NA	NA
1244	CM-011419-02	VBP1	7411	CACAGACACACTTTATCGGT	VBP1-02	NA	NA	NA
1245	CM-011419-03	VBP1	7411	CAACCACAGACACACTTTAT	VBP1-03	87.13	NA	NA
1246	CM-008727-01	VCP	7415	TGGGTGCTCCACAGGATACT	VCP-01	23.64	8.8	13.1
1247	CM-008727-02	VCP	7415	TTTGGCATGACACCTTCCAA	VCP-02	58.245	7.4	13.6
1248	CM-008727-03	VCP	7415	AGCCTTGAGGATGGCAACAC	VCP-03	NA	66.7	72.6
1249	CM-019764-01	VDAC1	7416	GCTCTGGTGCTAGGTTACGA	VDAC1-01	90.045	57.7	61.5
1250	CM-019764-02	VDAC1	7416	TGCTCTGGTGCTAGGTTACG	VDAC1-02	17.15	45.9	49.7
1251	CM-019764-03	VDAC1	7416	CCACCGAGAAGCAGGCGTCA	VDAC1-03	52.71	10.2	14
1252	CM-019766-01	VDAC2	7417	AATCAAGTCTTCTTACAAGA	VDAC2-01	95.32	12.1	18.2
1253	CM-019766-02	VDAC2	7417	CTACCTTCTCACCAAACACA	VDAC2-02	NA	12.9	20.2
1254	CM-019766-03	VDAC2	7417	AGAAATCGCAATTGAAGACC	VDAC2-03	99.965	8.6	13.3
1255	CM-020850-01	VDAC3	7419	TAATTTCGCCCTGGGTTACA	VDAC3-01	78.505	46.2	50.7
1256	CM-020850-02	VDAC3	7419	GGAACACAGACAATACTCTA	VDAC3-02	96.18	51.5	58.2
1257	CM-020850-03	VDAC3	7419	TGACCTAGGAAAGGCTGCTA	VDAC3-03	91.9	8.8	13.2
1258	CM-021119-01	VPRBP	9730	ACTGCGAGACAGGCCCACTA	VPRBP-01	57.695	NA	NA
1259	CM-021119-02	VPRBP	9730	CTGGTCCCACCTTGCATAAT	VPRBP-02	33.21	NA	NA
1260	CM-021119-03	VPRBP	9730	CTGGCCTGCAAAGCCCTAGT	VPRBP-03	42.195	NA	NA
1261	CM-016716-01	VTI1A	143187	GATCACCAGCAAGATTGCGA	VTI1A-01	74.6	NA	NA
1262	CM-016716-02	VTI1A	143187	CTGCTCGTAACCTTCGAAGT	VTI1A-02	22.825	NA	NA
1263	CM-016716-03	VTI1A	143187	GCCATGTCGTCCGACTTCGA	VTI1A-03	33.945	NA	NA
1264	CM-014614-01	WDR61	80349	GCTCAGCGTGCCAGCCAAAT	WDR61-01	35.0333	4.4	7.8
1265	CM-014614-02	WDR61	80349	TCTCTGAACAGAGTCCTGAT	WDR61-02	NA	9.6	15.4
1266	CM-014614-03	WDR61	80349	TTGATCACCAGGATCAGGTA	WDR61-03	43.79	14.3	19.5
1267	CM-003030-01	XPO1	7514	CTTCCAAGGAACCAGTGCGA	XPO1-01	7.205	NA	NA
1268	CM-003030-02	XPO1	7514	GTGATATTGTTGGAGCAAGT	XPO1-02	27.465	NA	NA
1269	CM-003030-03	XPO1	7514	CATATCCTGGACTCCATCAT	XPO1-03	52.935	NA	NA
1270	CM-027196-01	XPO4	64328	ACTGAATACTATCAATGGGT	XPO4-01	NA	9.8	15.6
1271	CM-027196-02	XPO4	64328	GTGTGTGAGGCAGTTAACAA	XPO4-02	74.645	9	14.2
1272	CM-027196-03	XPO4	64328	CCTGAGTATCATCAGCTAAG	XPO4-03	NA	6.9	10.8
1273	CM-014000-01	XPO5	57510	CTGTAAGCCTTTCAGCACAC	XPO5-01	64.4567	9	14
1274	CM-014000-02	XPO5	57510	TATGAAGCATGGGTCTGAGT	XPO5-02	63.82	10.3	16.2
1275	CM-014000-03	XPO5	57510	TTGTGTCAGGAGTAGCTCAT	XPO5-03	82.27	7.3	12
1276	CM-017080-01	YTHDF3	253943	GGATGCACTTCTACACTAGA	YTHDF3-01	55.675	7.1	10.8
1277	CM-017080-02	YTHDF3	253943	CTGGGTAGCTCCTCGTAACA	YTHDF3-02	33.9	6.2	7.7
1278	CM-017080-03	YTHDF3	253943	GTGTCTGGTCTCAGGATAAG	YTHDF3-03	47.6833	110	117.2
1279	CM-008766-01	YWHAB	7529	GTGCCAGACCAAGACGAATT	YWHAB-01	62.5667	2.6	4.1
1280	CM-008766-02	YWHAB	7529	TGATATGGCTGCAGCCATGA	YWHAB-02	49.4767	13	19.7
1281	CM-008766-03	YWHAB	7529	GGCGCCTACCACATTCTTGT	YWHAB-03	74.21	8.2	11.7
1282	CM-017302-01	YWHAE	7531	ATCCTCTCGATCATCCATAG	YWHAE-01	NA	43.9	48.2
1283	CM-017302-02	YWHAE	7531	CCAACGCATCCTATTCGCTT	YWHAE-02	80.3033	107.6	110.1
1284	CM-017302-03	YWHAE	7531	ATCCATAGCGGCAGCGGCTC	YWHAE-03	NA	6.2	9
1285	CM-008844-01	YWHAG	7532	GTGCTCTTTGCTGATCTCGT	YWHAG-01	NA	6	8.5
1286	CM-008844-02	YWHAG	7532	GATGAGCGTGGAGTCCTTGT	YWHAG-02	53.47	9.9	14.2
1287	CM-008844-03	YWHAG	7532	AGTTAAGAGCCAGGCCTAAT	YWHAG-03	46.7967	9.7	13.9
1288	CM-013429-02	ZFP91	80829	GGGTGTTCTCTGTATCACGA	ZFP91-02	34.2733	NA	NA
1289	CM-013429-01	ZFP91	80829	CTGAGACATGCCTTTCTAAG	ZFP91-01	15.2667	11	17.2
1290	CM-013429-03	ZFP91	80829	TTGCCTACTCACTTCCTTGG	ZFP91-03	21.25	13.1	20.3
1291	CM-016640-03	ZNF579	163033	GTGCGCCTTGAGCTCGCCCT	ZNF579-03	NA	NA	NA
1292	CM-016640-01	ZNF579	163033	GTGGTCTTGGCTGTCGAAAC	ZNF579-01	NA	2.2	3.5
1293	CM-016640-02	ZNF579	163033	ATGGAGCACTGGTGTCGCTT	ZNF579-02	NA	5.6	8.2
