# Supplementary material for: A functional map of HIV-host interactions in primary human T cells
Source: Nat Commun. 2022 Apr 1;13:1752. doi: 10.1038/s41467-022-29346-w (PMC8976027; doi:10.1038/s41467-022-29346-w)
Supplement: Supplementary file 4 — Supplementary Data 2 [file 41467_2022_29346_MOESM4_ESM.xlsx]

## Sheet: TableS3_PointsThatHit
Donor	Day	Guide ID	Well	Gene Name	Average log2 fold change in infection	SD of log2 fold change in infection	Average log2 fold change in cell count	SD of log2 fold change in cell count	Factor Type
203	3	AFF1-03	H08	AFF1	-0.708781	0.207148	0.307277	0.0620362	D
151	3	ANKRD17-03	A06	ANKRD17	-0.753896	0.115716	0.00370726	0.0561947	D
131	3	CCNT1-01	E02	CCNT1	-2.86881	0.227446	-0.0669417	0.0232932	D
143	3	CCNT1-01	E02	CCNT1	-3.15592	0.547396	-0.368159	0.147822	D
17	3	CCNT1-01	G05	CCNT1	-2.36066	0.081943	-0.476549	0.121447	D
203	3	CCNT1-01	G05	CCNT1	-2.62313	0.141511	-0.325902	0.12891	D
218	3	CCNT1-01	E02	CCNT1	-1.73929	0.117188	-0.220797	0.0358307	D
131	3	CCNT1-03	E04	CCNT1	-0.76395	0.0919857	0.0145109	0.0405344	D
143	3	CCNT1-03	E04	CCNT1	-1.06251	0.423302	-0.13026	0.0801828	D
203	3	CCNT1-03	B11	CCNT1	-0.795547	0.191446	-0.115655	0.0926505	D
C	3	CD4-01	G07	CD4	-4.51933	0.117938	-0.0963972	0.103441	D
17	3	CD4-02	G08	CD4	-0.79692	0.0465376	-0.0996514	0.083002	D
211	3	CD4-02	G08	CD4	-1.33849	0.185538	-0.177386	0.0715727	D
C	3	CD4-02	G08	CD4	-0.952173	0.0633285	-0.0161473	0.0337696	D
109	3	CDK9	G06	CDK9	-1.14077	0.0420964	-1.17857	0.181114	D
109	3	CDK9	G06	CDK9	-1.13085	0.0757161	-1.41316	0.0297614	D
131	3	CDK9	G06	CDK9	-1.00498	0.170199	-0.88488	0.0951586	D
151	3	CDK9	G06	CDK9	-1.04119	0.0879826	-1.26378	0.0628427	D
160	3	CDK9	G06	CDK9	-1.46046	0.311956	-1.15094	0.332848	D
163	3	CDK9	G06	CDK9	-1.2528	0.101656	-0.365882	0.0643408	D
17	3	CDK9	F06	CDK9	-0.666069	0.225304	-1.23879	0.1471	D
211	3	CDK9	G06	CDK9	-1.30782	0.00601392	-0.724787	0.0672954	D
211	3	CDK9	G06	CDK9	-1.69853	0.0991011	-0.791277	0.0879221	D
F	3	CDK9	D09	CDK9	-1.2905	0.441522	-0.988112	0.0812039	D
G	3	CDK9	D09	CDK9	-1.19213	0.0310101	-0.387046	0.0785917	D
143	3	CDK9-01	E05	CDK9	-1.28903	0.224701	-0.197921	0.0974372	D
131	3	CDK9-02	E06	CDK9	-0.770294	0.241321	-0.961341	0.0234873	D
143	3	CDK9-02	E06	CDK9	-0.992546	0.353013	-0.455937	0.177916	D
17	3	CDK9-02	F01	CDK9	-0.620515	0.069407	-0.39231	0.0370512	D
203	3	CDK9-03	H01	CDK9	-0.621452	0.168443	0.0684494	0.0448771	D
143	3	CDKN2A-01	H01	CDKN2A	-0.677406	0.180581	0.168429	0.0748665	D
143	3	CHAF1B-01	G10	CHAF1B	-1.81265	0.653218	-0.435652	0.158698	D
143	3	CHAF1B-02	G11	CHAF1B	-2.02242	0.387553	-0.457822	0.0771233	D
143	3	CHP1-03	A12	CHP1	-1.2813	0.408554	-0.0139297	0.0608667	D
C	3	CNTNAP1-01	A07	CNTNAP1	-0.701476	0.065499	-0.256742	0.0549374	D
143	3	COMT-01	A01	COMT	-0.784074	0.262935	0.08487	0.0293224	D
143	3	COPS3-01	C09	COPS3	-0.766138	0.164073	-0.624527	0.0503847	D
143	3	COPS3-03	C12	COPS3	-1.1859	0.0816344	-1.16185	0.0616829	D
138	3	CSDE1-02	G11	CSDE1	-0.998547	0.133633	-0.510816	0.0856461	D
109	3	CXCR4	C04	CXCR4	-3.74711	0.174389	-0.105659	0.0163035	D
109	3	CXCR4	C04	CXCR4	-3.78958	0.418068	0.0294616	0.0202564	D
109	3	CXCR4	C04	CXCR4	-3.15182	0.340534	-0.0412901	0.0384716	D
131	3	CXCR4	C04	CXCR4	-6.15416	0.273865	-0.0775869	0.0922996	D
131	3	CXCR4	C04	CXCR4	-5.73212	0.121856	-0.0142774	0.136686	D
131	3	CXCR4	C04	CXCR4	-6.16725	0.843365	0.0790171	0.0139156	D
131	3	CXCR4	C04	CXCR4	-5.2681	0.47361	0.0838419	0.0238544	D
131	3	CXCR4	C04	CXCR4	-2.5789	0.0503911	-0.0213144	0.112372	D
138	3	CXCR4	C04	CXCR4	-5.85707	0.157772	-0.0351383	0.100093	D
140	3	CXCR4	C04	CXCR4	-3.4182	0.400982	0.0741531	0.13523	D
140	3	CXCR4	C04	CXCR4	-4.39302	0.656851	0.00940988	0.0457304	D
140	3	CXCR4	C04	CXCR4	-4.12205	0.212231	0.135762	0.316136	D
140	3	CXCR4	C04	CXCR4	-4.18429	0.367729	-0.0307415	0.0399462	D
143	3	CXCR4	C04	CXCR4	-5.74929	0.590202	-0.0130007	0.0478622	D
143	3	CXCR4	C04	CXCR4	-4.06604	0.452116	-0.0968705	0.113769	D
143	3	CXCR4	C04	CXCR4	-4.3455	0.241576	-0.0206293	0.0830961	D
143	3	CXCR4	C04	CXCR4	-3.80817	0.601992	-0.00925372	0.0731518	D
143	3	CXCR4	C04	CXCR4	-3.42058	0.238085	0.0289875	0.0524004	D
151	3	CXCR4	C04	CXCR4	-4.43244	0.608486	-0.0721414	0.00563889	D
151	3	CXCR4	C04	CXCR4	-2.77213	0.0196807	-0.0672562	0.0343368	D
160	3	CXCR4	C04	CXCR4	-4.56778	0.257453	-0.0166733	0.0493372	D
160	3	CXCR4	C04	CXCR4	-1.85951	0.209383	0.248138	0.258716	D
160	3	CXCR4	C04	CXCR4	-3.58109	0.566308	0.157403	0.345621	D
163	3	CXCR4	C04	CXCR4	-2.03563	0.28445	0.0286393	0.0854899	D
163	3	CXCR4	C04	CXCR4	-4.41863	0.235867	0.0639982	0.0759182	D
163	3	CXCR4	C04	CXCR4	-4.10765	0.226117	-0.0580919	0.0958193	D
163	3	CXCR4	C04	CXCR4	-4.38718	0.385881	-0.0573885	0.0855993	D
17	3	CXCR4	C07	CXCR4	-3.31463	0.413147	-0.086805	0.100282	D
17	3	CXCR4	C04	CXCR4	-5.10052	0.170028	0.0299699	0.102222	D
203	3	CXCR4	C07	CXCR4	-2.95188	0.689466	-0.271636	0.10242	D
211	3	CXCR4	C04	CXCR4	-4.86477	0.210629	-0.128195	0.065227	D
211	3	CXCR4	C04	CXCR4	-5.09376	0.4782	-0.0765728	0.220735	D
218	3	CXCR4	C04	CXCR4	-5.49477	0.312267	-0.117371	0.0642125	D
218	3	CXCR4	C04	CXCR4	-5.94727	0.112482	-0.180817	0.0318667	D
218	3	CXCR4	C04	CXCR4	-4.72392	0.398551	-0.155799	0.0705422	D
61	3	CXCR4	C04	CXCR4	-4.94748	0.273989	0.0183845	0.0592913	D
B	3	CXCR4	C04	CXCR4	-5.97661	0.176621	-0.0759604	0.0464856	D
C	3	CXCR4	C04	CXCR4	-4.78446	0.151916	-0.12589	0.0586	D
C	3	CXCR4	C04	CXCR4	-5.36054	0.594918	-0.171431	0.0636795	D
F	3	CXCR4	D05	CXCR4	-4.08993	0.321719	-0.246311	0.18222	D
G	3	CXCR4	D05	CXCR4	-4.77069	0.43619	0.211617	0.0768964	D
160	3	DDX6-01	F12	DDX6	-0.611682	0.207717	0.132933	0.222141	D
109	3	DDX6-02	G01	DDX6	-0.605993	0.282866	-0.748702	0.0136283	D
160	3	DDX6-02	G01	DDX6	-0.824029	0.154458	-0.78362	0.323604	D
B	3	EIF3M-02	E06	EIF3M	-0.677313	0.161111	-0.685505	0.0494119	D
160	3	EMC1-01	F12	EMC1	-0.703389	0.656504	0.0869905	0.356088	D
109	3	ERP44-03	A06	ERP44	-0.621168	0.0928471	-0.0397517	0.241888	D
143	3	FAM98A-01	A04	FAM98A	-0.601726	0.110273	0.0821158	0.0608587	D
C	3	GLG1-01	B10	GLG1	-1.02534	0.176004	-0.321449	0.0579606	D
B	3	HGH1-03	C12	HGH1	-0.977849	0.133368	0.0362205	0.0515234	D
109	3	HIST1H3I-02	H08	HIST1H3I	-0.606257	0.576712	-0.338272	0.0650025	D
160	3	HIST1H3I-02	H08	HIST1H3I	-0.939208	0.271662	0.014342	0.379449	D
143	3	HNRNPH3-01	B05	HNRNPH3	-0.772205	0.172496	-0.0515603	0.159662	D
160	3	HYOU1-01	A10	HYOU1	-1.04396	0.25136	-0.120888	0.395523	D
160	3	HYOU1-02	A11	HYOU1	-0.646238	0.342974	-0.210682	0.36027	D
109	3	HYOU1-03	A12	HYOU1	-0.612082	0.0151482	0.0362373	0.0379978	D
160	3	HYOU1-03	A12	HYOU1	-0.707418	0.091607	0.0204185	0.361346	D
109	3	LEDGF	D11	LEDGF	-0.697307	0.0918634	-0.128973	0.0309553	D
109	3	LEDGF	D11	LEDGF	-0.74289	0.0425428	-0.0412153	0.088166	D
131	3	LEDGF	D11	LEDGF	-1.72806	0.159354	-0.193571	0.0213921	D
131	3	LEDGF	D11	LEDGF	-1.75309	0.0961414	-0.263665	0.0389543	D
131	3	LEDGF	D11	LEDGF	-1.71883	0.150631	-0.262608	0.135884	D
131	3	LEDGF	D11	LEDGF	-5.52431	0.507736	-0.0743726	0.106147	D
131	3	LEDGF	D11	LEDGF	-0.874877	0.0759364	-0.0790299	0.0586547	D
138	3	LEDGF	D11	LEDGF	-1.48339	0.115251	-0.19642	0.133893	D
140	3	LEDGF	D11	LEDGF	-1.02044	0.187645	-0.0319067	0.108284	D
140	3	LEDGF	D11	LEDGF	-1.10689	0.542779	0.055778	0.245272	D
140	3	LEDGF	D11	LEDGF	-0.960941	0.0993007	0.0325816	0.289662	D
140	3	LEDGF	D11	LEDGF	-1.31239	0.0857362	-0.101478	0.0184898	D
143	3	LEDGF	D11	LEDGF	-1.37967	0.125013	-0.0590324	0.0635078	D
143	3	LEDGF	D11	LEDGF	-1.34869	0.440802	-0.078991	0.0993876	D
143	3	LEDGF	D11	LEDGF	-1.03741	0.625955	-0.0240569	0.111232	D
143	3	LEDGF	D11	LEDGF	-4.45212	0.466419	0.007281	0.0753221	D
143	3	LEDGF	D11	LEDGF	-0.805148	0.124194	-0.0557155	0.132119	D
151	3	LEDGF	D11	LEDGF	-1.00087	0.229122	-0.0785485	0.0517436	D
160	3	LEDGF	D11	LEDGF	-1.17556	0.0514111	-0.0677718	0.0296791	D
160	3	LEDGF	D11	LEDGF	-0.764263	0.195705	0.108494	0.334034	D
163	3	LEDGF	D11	LEDGF	-1.23216	0.484345	-0.0687122	0.0702069	D
163	3	LEDGF	D11	LEDGF	-0.844199	0.330522	-0.0477143	0.119249	D
163	3	LEDGF	D11	LEDGF	-1.29114	0.149225	-0.0751631	0.112191	D
17	3	LEDGF	E10	LEDGF	-0.915857	0.580478	-0.348998	0.0245105	D
17	3	LEDGF	D11	LEDGF	-1.3326	0.243354	-0.0649592	0.0184756	D
203	3	LEDGF	E10	LEDGF	-1.48278	0.084188	-0.442848	0.150845	D
211	3	LEDGF	D11	LEDGF	-0.664509	0.202115	-0.163202	0.112522	D
218	3	LEDGF	D11	LEDGF	-1.35714	0.0577361	-0.291224	0.0271087	D
218	3	LEDGF	D11	LEDGF	-1.41129	0.191048	-0.19782	0.0799816	D
218	3	LEDGF	D11	LEDGF	-4.99053	0.223562	-0.0398458	0.0543557	D
61	3	LEDGF	D11	LEDGF	-0.956197	0.1133	-0.229452	0.00645555	D
B	3	LEDGF	D11	LEDGF	-1.78668	0.344395	-0.222931	0.065077	D
C	3	LEDGF	D11	LEDGF	-1.27886	0.15864	-0.39332	0.179026	D
C	3	LEDGF	D11	LEDGF	-1.41462	0.0438514	-0.359279	0.0988326	D
F	3	LEDGF	D07	LEDGF	-0.977265	0.195241	-0.386591	0.0931193	D
G	3	LEDGF	D07	LEDGF	-0.968036	0.222341	-0.265977	0.0666133	D
131	3	MATR3-01	A04	MATR3	-0.913982	0.167999	-0.174197	0.0391772	D
143	3	MATR3-01	A04	MATR3	-0.850564	0.773953	-0.0305362	0.0335273	D
131	3	MATR3-02	A05	MATR3	-0.904225	0.112141	-0.186659	0.0305403	D
143	3	MATR3-02	A05	MATR3	-1.04406	0.0719424	-0.00363671	0.0213192	D
B	3	MCM6-01	A04	MCM6	-0.982921	0.758771	-0.87956	0.179042	D
143	3	MOGS-03	A09	MOGS	-0.682715	0.207275	-0.0218612	0.0331655	D
140	3	MSH2-01	H10	MSH2	-3.0786	0.266399	0.155975	0.0520494	D
B	3	MSH2-01	H10	MSH2	-4.80589	0.286105	0.11923	0.0749452	D
140	3	MSH2-02	H11	MSH2	-0.650157	0.43319	0.185502	0.0989305	D
B	3	MSH2-02	H11	MSH2	-1.37079	0.304886	0.0631596	0.0808848	D
203	3	MSH2-03	H10	MSH2	-0.698676	0.253964	0.319637	0.0647753	D
143	3	NCAPD3-01	H04	NCAPD3	-0.734248	0.149688	-0.231702	0.101479	D
143	3	NCAPD3-03	H06	NCAPD3	-0.92064	0.169506	-0.18848	0.181938	D
143	3	NDUFS8-01	B01	NDUFS8	-0.603821	0.136416	0.0496404	0.0319015	D
140	3	NFU1-01	D04	NFU1	-0.998722	1.623	-0.434895	0.808637	D
17	3	NUDC-02	A06	NUDC	-0.853581	0.262116	-1.40841	0.0622026	D
203	3	NUDC-02	A06	NUDC	-0.958676	0.280227	-1.05096	0.15637	D
140	3	OSBPL3-03	C01	OSBPL3	-0.600298	1.12781	-0.443076	1.15856	D
131	3	PHB-01	E02	PHB	-1.51639	0.327496	-0.670078	0.0594455	D
143	3	PHB-01	E02	PHB	-3.1271	0.238754	-1.01037	0.0513644	D
160	3	PHB2-01	C02	PHB2	-0.739886	0.518332	0.0608984	0.344629	D
160	3	PHB2-02	C03	PHB2	-0.875884	0.277319	0.041356	0.389671	D
109	3	PHB2-03	C05	PHB2	-0.990599	0.240363	-0.503816	0.13121	D
160	3	PHB2-03	C05	PHB2	-1.1267	0.300352	-0.144563	0.399868	D
163	3	PSIP1-01	H04	PSIP1	-0.67211	0.355731	0.109042	0.152156	D
140	3	PSIP1-03	H06	PSIP1	-1.0209	0.205099	0.0937172	0.0655774	D
163	3	PSIP1-03	H06	PSIP1	-1.30392	0.107379	0.0770626	0.0541701	D
131	3	PSMA1-02	D12	PSMA1	-1.37793	0.276116	-0.77763	0.0783828	D
143	3	PSMA1-02	D12	PSMA1	-2.17033	0.126745	-0.590274	0.0378924	D
109	3	PSMD7-01	A07	PSMD7	-1.54978	0.204642	-0.348267	0.177717	D
160	3	PSMD7-01	A07	PSMD7	-1.66465	0.0675563	-0.0154547	0.374889	D
109	3	PSMD7-02	A08	PSMD7	-1.25383	0.124138	-0.283046	0.234943	D
160	3	PSMD7-02	A08	PSMD7	-1.25657	0.197403	0.0768008	0.339236	D
140	3	RECQL-01	F09	RECQL	-1.18783	1.92722	-0.601891	0.704903	D
140	3	RRM2-01	H01	RRM2	-0.93718	0.775793	-0.59412	1.17887	D
211	3	RUVBL1-03	G03	RUVBL1	-0.688037	0.0969371	-0.968409	0.0666478	D
151	3	SEC61A1-01	B11	SEC61A1	-1.19013	0.0777678	-1.05003	0.0603472	D
160	3	SEC61A1-01	B11	SEC61A1	-1.12501	0.0152616	-0.890001	0.0340372	D
151	3	SEC61A1-03	C01	SEC61A1	-1.81937	0.0951742	-0.378711	0.0337807	D
160	3	SEC61A1-03	C01	SEC61A1	-2.07507	0.492921	-0.444975	0.0379852	D
109	3	SKP1-01	H07	SKP1	-1.04924	0.384623	-1.25194	0.0602241	D
211	3	SKP1-01	G10	SKP1	-0.730556	0.107727	-0.958983	0.101444	D
211	3	SKP1-02	G11	SKP1	-0.818697	0.186279	-1.32906	0.0388068	D
211	3	SKP1-03	G12	SKP1	-0.860118	0.110313	-0.886447	0.0128677	D
143	3	SLIRP-03	A06	SLIRP	-0.792757	0.287043	-0.0033012	0.0368925	D
163	3	SNU13-01	A01	SNU13	-0.792974	0.188541	-0.43749	0.17645	D
143	3	SSR4-03	H12	SSR4	-0.629893	0.145075	0.0783053	0.128322	D
138	3	STRAP-01	H01	STRAP	-0.880871	0.108777	-0.480463	0.106406	D
F	3	STRAP-02	C02	STRAP	-0.630413	0.366701	-0.311491	0.11056	D
109	3	TIMM13-02	B12	TIMM13	-0.70221	0.235145	-0.209894	0.0284689	D
160	3	TIMM13-02	B12	TIMM13	-1.25958	0.28618	-0.0878764	0.348668	D
143	3	TMED9-03	C01	TMED9	-0.791081	0.78445	0.0411664	0.0674675	D
17	3	TOMM40-01	B07	TOMM40	-0.71138	0.485324	-0.139592	0.154064	D
17	3	TOMM40-02	B08	TOMM40	-0.99816	0.361599	-0.149511	0.0577825	D
C	3	TOMM40-02	B08	TOMM40	-0.926548	0.108511	-0.47938	0.0935101	D
C	3	TOMM40-03	B09	TOMM40	-0.701317	0.101273	-0.200312	0.112274	D
143	3	USP11-01	A01	USP11	-1.2509	0.431089	0.0310105	0.224306	D
143	3	USP11-02	A02	USP11	-0.617452	0.0915318	0.0975325	0.098836	D
160	3	VDAC1-01	A04	VDAC1	-1.70541	0.379775	0.0583923	0.391871	D
109	3	VDAC1-03	A06	VDAC1	-0.636391	0.282846	0.0238301	0.0942646	D
160	3	VDAC1-03	A06	VDAC1	-0.880705	0.423247	0.110412	0.372526	D
143	3	ZFP91-02	G08	ZFP91	-0.653154	0.280147	0.00623427	0.0789104	D
151	5	ACSL3-01	A01	ACSL3	-0.664261	0.0809717	0.0716757	0.113792	D
109	5	ANKRD17-01	A04	ANKRD17	-0.572451	0.203239	0.142662	0.0522964	D
151	5	ANKRD17-02	A05	ANKRD17	-0.678408	0.278541	0.0453369	0.0862489	D
109	5	ANKRD17-03	A06	ANKRD17	-0.650944	0.127036	0.0178363	0.246672	D
151	5	ANKRD17-03	A06	ANKRD17	-0.685369	0.148702	-0.0295539	0.0300133	D
151	5	APP-03	A03	APP	-0.630029	0.613404	-0.119477	0.251923	D
109	5	BCAP31-03	H06	BCAP31	-0.57671	0.184959	0.0823757	0.0134525	D
140	5	CBFB-01	A07	CBFB	-1.1014	0.196648	-0.078339	0.0891002	D
163	5	CBFB-01	A07	CBFB	-0.725918	0.186119	0.0619246	0.0596205	D
163	5	CBFB-03	A09	CBFB	-0.568022	0.222965	0.074771	0.0396241	D
131	5	CCNT1-01	E02	CCNT1	-3.59788	0.101587	0.346555	0.15749	D
143	5	CCNT1-01	E02	CCNT1	-4.60192	0.687349	-0.00436089	0.0398503	D
17	5	CCNT1-01	G05	CCNT1	-2.67688	0.120643	-0.0351831	0.159919	D
203	5	CCNT1-01	G05	CCNT1	-2.46061	0.100714	-0.000394416	0.102491	D
218	5	CCNT1-01	E02	CCNT1	-1.59835	0.0857617	-0.0127058	0.0384127	D
131	5	CCNT1-03	E04	CCNT1	-0.791608	0.080169	0.176729	0.166684	D
143	5	CCNT1-03	E04	CCNT1	-1.60161	0.836663	0.0574628	0.0314288	D
17	5	CCNT1-03	B11	CCNT1	-0.600129	0.37821	0.0902144	0.125227	D
203	5	CCNT1-03	B11	CCNT1	-1.01648	0.338166	0.0520191	0.138522	D
C	5	CD4-01	G07	CD4	-5.14726	0.21641	0.181484	0.178006	D
17	5	CD4-02	G08	CD4	-1.06493	0.0801442	0.221508	0.197306	D
211	5	CD4-02	G08	CD4	-1.36761	0.169894	-0.143941	0.0682661	D
C	5	CD4-02	G08	CD4	-0.892829	0.121881	0.0899189	0.210179	D
C	5	CD4-03	G09	CD4	-2.24007	0.183962	-1.26061	0.314321	D
131	5	CDK9	G06	CDK9	-0.721078	0.297956	-0.699744	0.0410502	D
140	5	CDK9	G06	CDK9	-3.66734	0.68831	-1.42096	0.137914	D
163	5	CDK9	G06	CDK9	-1.25433	0.207674	-0.249869	0.0493051	D
163	5	CDK9	G06	CDK9	-3.45856	0.290431	-1.34446	0.117887	D
17	5	CDK9	F06	CDK9	-0.919645	0.36417	-0.948823	0.0215889	D
17	5	CDK9	G06	CDK9	-1.78013	0.290053	-1.02983	0.145884	D
211	5	CDK9	G06	CDK9	-2.06227	0.0129158	-1.22972	0.0209296	D
211	5	CDK9	G06	CDK9	-2.15027	0.756019	-1.1847	0.0947972	D
F	5	CDK9	D09	CDK9	-1.64696	0.333913	-0.86691	0.124096	D
G	5	CDK9	D09	CDK9	-1.73639	0.158213	-0.45749	0.143732	D
143	5	CDK9-01	E05	CDK9	-1.48099	0.253168	-0.0851578	0.0698642	D
131	5	CDK9-02	E06	CDK9	-0.858635	0.116259	-1.10614	0.254606	D
143	5	CDK9-02	E06	CDK9	-1.59306	0.233591	-0.302903	0.0903404	D
143	5	CHAF1B-01	G10	CHAF1B	-1.8858	0.978533	-0.234495	0.122412	D
143	5	CHAF1B-02	G11	CHAF1B	-2.04947	0.332248	-0.276013	0.0307268	D
131	5	CHAF1B-03	G12	CHAF1B	-0.854709	0.25672	-1.04888	0.0572585	D
143	5	CHAF1B-03	G12	CHAF1B	-4.29267	0.667625	-1.0788	0.0916568	D
143	5	CHP1-03	A12	CHP1	-1.34324	0.517927	0.0263036	0.0964804	D
C	5	CNTNAP1-01	A07	CNTNAP1	-0.561419	0.107415	-0.34616	0.0846503	D
151	5	CNTNAP1-02	A11	CNTNAP1	-0.574914	0.237769	-0.10251	0.0272808	D
109	5	CNTNAP1-03	A12	CNTNAP1	-0.7966	0.0720714	-0.292889	0.357616	D
143	5	COPS3-01	C09	COPS3	-1.37611	0.221515	-0.501574	0.118318	D
131	5	COPS3-03	C12	COPS3	-3.72221	0.49756	-0.688081	0.0416792	D
143	5	COPS3-03	C12	COPS3	-2.77592	0.112924	-0.886321	0.0886684	D
143	5	COPS4-02	C03	COPS4	-0.869722	0.440057	-0.54764	0.0193107	D
109	5	COPS5-01	B01	COPS5	-0.654576	0.140052	-0.131198	0.0333231	D
131	5	COPS8-02	D12	COPS8	-1.02369	0.281654	-0.922024	0.0943644	D
138	5	CSDE1-02	G11	CSDE1	-1.04223	0.233523	-0.702216	0.152975	D
109	5	CXCR4	C04	CXCR4	-3.05637	0.15533	-0.0529681	0.0459932	D
109	5	CXCR4	C04	CXCR4	-3.58668	0.206274	0.00762161	0.0423134	D
109	5	CXCR4	C04	CXCR4	-3.48654	0.456645	-0.0651905	0.215224	D
131	5	CXCR4	C04	CXCR4	-7.29738	0.425748	0.177702	0.119662	D
131	5	CXCR4	C04	CXCR4	-7.12329	0.550659	0.182077	0.0512898	D
131	5	CXCR4	C04	CXCR4	-7.89022	0.478093	0.224295	0.0811124	D
131	5	CXCR4	C04	CXCR4	-6.68518	0.101736	0.418776	0.109787	D
131	5	CXCR4	C04	CXCR4	-3.00145	0.00322768	0.216159	0.026005	D
138	5	CXCR4	C04	CXCR4	-5.38742	0.175397	0.340185	0.0282127	D
140	5	CXCR4	C04	CXCR4	-5.62432	0.56446	0.0541265	0.0205518	D
140	5	CXCR4	C04	CXCR4	-5.14527	0.180452	0.0926028	0.0255236	D
140	5	CXCR4	C04	CXCR4	-6.38721	0.753487	-0.0845231	0.0476286	D
140	5	CXCR4	C04	CXCR4	-5.09881	0.528235	-0.579951	1.02524	D
143	5	CXCR4	C04	CXCR4	-6.20261	0.239029	-0.000471396	0.0892289	D
143	5	CXCR4	C04	CXCR4	-5.3871	0.346403	0.0614985	0.0562179	D
143	5	CXCR4	C04	CXCR4	-6.30227	0.298302	0.0412288	0.076465	D
143	5	CXCR4	C04	CXCR4	-5.40691	0.427199	-0.026727	0.158654	D
143	5	CXCR4	C04	CXCR4	-4.98033	0.281143	0.0843439	0.0695502	D
151	5	CXCR4	C04	CXCR4	-5.92734	0.604272	-0.0400744	0.099079	D
151	5	CXCR4	C04	CXCR4	-3.67311	0.296828	-0.025865	0.0670412	D
160	5	CXCR4	C04	CXCR4	-5.29382	0.26504	-0.0439339	0.0287303	D
160	5	CXCR4	C04	CXCR4	-2.11496	0.147444	0.114	0.0182388	D
160	5	CXCR4	C04	CXCR4	-3.80344	0.591681	0.0380739	0.144118	D
163	5	CXCR4	C04	CXCR4	-2.8641	0.240034	-0.0415875	0.158514	D
163	5	CXCR4	C04	CXCR4	-5.05269	0.368497	0.036498	0.0576417	D
163	5	CXCR4	C04	CXCR4	-5.77008	0.536738	0.0608323	0.0306883	D
163	5	CXCR4	C04	CXCR4	-5.86941	0.792492	-0.00346019	0.0347385	D
17	5	CXCR4	C07	CXCR4	-3.85327	0.219669	0.122189	0.119343	D
17	5	CXCR4	C04	CXCR4	-5.34265	0.616211	0.42053	0.208913	D
203	5	CXCR4	C07	CXCR4	-3.07456	0.543543	0.0525235	0.0649394	D
211	5	CXCR4	C04	CXCR4	-5.30364	0.478175	-0.137186	0.0503653	D
211	5	CXCR4	C04	CXCR4	-5.75729	0.334659	-0.0802777	0.259973	D
218	5	CXCR4	C04	CXCR4	-5.53246	0.421016	0.0733442	0.109333	D
218	5	CXCR4	C04	CXCR4	-6.51679	0.492378	0.0406427	0.15324	D
218	5	CXCR4	C04	CXCR4	-5.37965	0.112254	-0.0525026	0.0951	D
61	5	CXCR4	C04	CXCR4	-5.80596	0.216481	0.186077	0.0627511	D
B	5	CXCR4	C04	CXCR4	-5.12418	1.35344	0.00997195	0.055596	D
C	5	CXCR4	C04	CXCR4	-5.12134	0.243685	0.111816	0.0428785	D
C	5	CXCR4	C04	CXCR4	-5.65858	0.215764	-0.0584698	0.0674077	D
F	5	CXCR4	D05	CXCR4	-4.58165	0.468312	-0.109352	0.229558	D
G	5	CXCR4	D05	CXCR4	-5.95904	0.19438	0.379403	0.0297965	D
109	5	DARS-02	B12	DARS	-0.797137	0.123873	-0.18038	0.293351	D
211	5	DDB1-02	C02	DDB1	-0.810953	0.230855	-0.849913	0.119291	D
131	5	DDX20-01	F06	DDX20	-0.664918	0.207859	-0.618184	0.0254443	D
F	5	DDX49-02	G04	DDX49	-0.580037	0.373852	-0.0971567	0.160672	D
109	5	DDX6-01	F12	DDX6	-0.662477	0.326374	-0.241323	0.0542745	D
160	5	DDX6-01	F12	DDX6	-0.803204	0.181536	-0.172413	0.0601544	D
160	5	DDX6-02	G01	DDX6	-1.30206	0.375637	-1.38052	0.054236	D
140	5	EIF3D-01	A07	EIF3D	-1.97797	0.80104	-1.05074	0.167699	D
163	5	EIF3D-01	A07	EIF3D	-1.15561	0.465682	-1.35593	0.0705551	D
140	5	EIF3D-03	A09	EIF3D	-0.661657	0.218129	-0.0864526	0.0930885	D
163	5	EIF3D-03	A09	EIF3D	-0.563137	0.041687	-0.292657	0.187842	D
140	5	EIF3E-01	C06	EIF3E	-1.46871	0.349046	-0.126399	0.25679	D
163	5	EIF3E-01	C06	EIF3E	-1.00533	0.299736	-0.322397	0.0906814	D
140	5	EIF3E-03	C08	EIF3E	-0.894275	0.170316	-0.237062	0.0138468	D
140	5	EIF3H-01	C02	EIF3H	-0.634542	0.42065	-0.0972154	0.034991	D
B	5	EIF3M-02	E06	EIF3M	-0.746659	0.281575	-0.844191	0.0564228	D
B	5	EIF3M-03	E07	EIF3M	-0.572258	0.199839	-0.73134	0.0604008	D
160	5	EMC1-01	F12	EMC1	-0.804859	0.544114	-0.0952312	0.16244	D
151	5	ERGIC3-01	H04	ERGIC3	-0.578836	0.199604	0.0210453	0.086263	D
151	5	ERGIC3-02	H05	ERGIC3	-0.569618	0.0930223	-0.032308	0.0164445	D
160	5	ERGIC3-02	H05	ERGIC3	-0.733291	0.152141	-0.0483155	0.0406416	D
109	5	ERP44-03	A06	ERP44	-0.701447	0.143061	0.0589309	0.0160479	D
109	5	G3BP2-02	H05	G3BP2	-0.637233	0.139891	-0.020859	0.0408872	D
C	5	GLG1-01	B10	GLG1	-1.21361	0.167059	-0.0976511	0.0733374	D
143	5	GPS1-01	E02	GPS1	-1.89811	0.206228	-0.923057	0.0331822	D
163	5	GPS2-02	E09	GPS2	-0.594733	0.0925464	-0.0519055	0.0267221	D
B	5	HGH1-03	C12	HGH1	-0.850003	0.194354	0.274083	0.0491146	D
160	5	HIST1H3I-02	H08	HIST1H3I	-0.802478	0.309954	-0.134094	0.117646	D
143	5	HNRNPH3-01	B05	HNRNPH3	-1.00255	0.50628	0.0772705	0.010974	D
160	5	HYOU1-01	A10	HYOU1	-1.23313	0.0897265	-0.222398	0.0668173	D
160	5	HYOU1-02	A11	HYOU1	-0.933299	0.156914	-0.187999	0.0940107	D
109	5	HYOU1-03	A12	HYOU1	-0.78474	0.256286	-0.0977448	0.0616747	D
160	5	HYOU1-03	A12	HYOU1	-0.804578	0.220744	-0.0455493	0.0586585	D
151	5	ITGAL-01	B08	ITGAL	-0.926227	0.214694	-0.0717575	0.0568955	D
151	5	ITGAL-02	B09	ITGAL	-0.564301	0.292826	-0.0447755	0.0842532	D
151	5	KIAA1429-01	E02	KIAA1429	-1.61099	0.199186	-1.37033	0.054266	D
151	5	KIAA1429-02	E03	KIAA1429	-0.659758	0.505378	-0.276964	0.0397622	D
151	5	KIAA1429-03	E04	KIAA1429	-0.648386	0.541989	-0.216847	0.0283324	D
211	5	KIAA1429-03	D09	KIAA1429	-0.669059	0.244352	-0.539675	0.1914	D
109	5	LEDGF	D11	LEDGF	-0.999112	0.24158	-0.206287	0.0310678	D
109	5	LEDGF	D11	LEDGF	-1.05557	0.0631013	-0.183321	0.026703	D
109	5	LEDGF	D11	LEDGF	-0.791938	0.270352	-0.34527	0.18902	D
131	5	LEDGF	D11	LEDGF	-1.66385	0.0383668	-0.127354	0.118035	D
131	5	LEDGF	D11	LEDGF	-2.13887	0.231123	-0.204036	0.0946059	D
131	5	LEDGF	D11	LEDGF	-1.90399	0.336744	-0.00577679	0.0753588	D
131	5	LEDGF	D11	LEDGF	-6.54775	0.289287	0.183164	0.175856	D
131	5	LEDGF	D11	LEDGF	-1.10407	0.121192	-0.189208	0.132174	D
138	5	LEDGF	D11	LEDGF	-1.43613	0.144133	0.0380764	0.150488	D
140	5	LEDGF	D11	LEDGF	-1.77181	0.226425	-0.191861	0.175129	D
140	5	LEDGF	D11	LEDGF	-1.84887	0.104352	-0.112141	0.0805459	D
140	5	LEDGF	D11	LEDGF	-1.3705	0.00826596	-0.164895	0.0140172	D
140	5	LEDGF	D11	LEDGF	-1.72772	0.491213	-0.205471	0.111968	D
143	5	LEDGF	D11	LEDGF	-1.76153	0.178236	-0.116561	0.0330487	D
143	5	LEDGF	D11	LEDGF	-1.68627	0.397111	-0.156521	0.0533976	D
143	5	LEDGF	D11	LEDGF	-1.49513	0.62104	-0.100043	0.0873168	D
143	5	LEDGF	D11	LEDGF	-5.52544	0.14891	0.0886958	0.0150543	D
143	5	LEDGF	D11	LEDGF	-1.38242	0.279113	-0.0695843	0.0643809	D
151	5	LEDGF	D11	LEDGF	-1.34313	0.150209	-0.164854	0.0542769	D
151	5	LEDGF	D11	LEDGF	-0.642595	0.136242	-0.253899	0.192827	D
160	5	LEDGF	D11	LEDGF	-1.62742	0.282662	-0.126946	0.0744261	D
160	5	LEDGF	D11	LEDGF	-1.20571	0.403043	-0.0943962	0.0344343	D
160	5	LEDGF	D11	LEDGF	-0.687166	0.321708	0.0467355	0.115233	D
163	5	LEDGF	D11	LEDGF	-0.58021	0.162331	-0.0973579	0.136611	D
163	5	LEDGF	D11	LEDGF	-1.68883	0.15644	-0.262413	0.0620424	D
163	5	LEDGF	D11	LEDGF	-1.19257	0.175926	-0.151081	0.032237	D
163	5	LEDGF	D11	LEDGF	-1.62173	0.312884	-0.12107	0.0904339	D
17	5	LEDGF	E10	LEDGF	-0.953075	0.483879	-0.243637	0.164601	D
17	5	LEDGF	D11	LEDGF	-1.48887	0.186889	0.0682021	0.0631859	D
203	5	LEDGF	E10	LEDGF	-1.42992	0.224121	-0.251964	0.077234	D
211	5	LEDGF	D11	LEDGF	-0.927996	0.118376	-0.27284	0.114312	D
211	5	LEDGF	D11	LEDGF	-1.015	0.273384	-0.183813	0.167058	D
218	5	LEDGF	D11	LEDGF	-1.59289	0.0871156	-0.648983	0.698981	D
218	5	LEDGF	D11	LEDGF	-1.64513	0.107081	-0.337214	0.0220179	D
218	5	LEDGF	D11	LEDGF	-5.57433	0.26897	0.144992	0.0622794	D
61	5	LEDGF	D11	LEDGF	-1.34968	0.164615	-0.161493	0.0793635	D
B	5	LEDGF	D11	LEDGF	-2.34421	0.349757	-0.0189229	0.0328725	D
C	5	LEDGF	D11	LEDGF	-1.22714	0.283536	-0.565048	0.690667	D
C	5	LEDGF	D11	LEDGF	-1.68503	0.109396	-0.309365	0.0485554	D
F	5	LEDGF	D07	LEDGF	-1.4339	0.196475	-0.405764	0.0162571	D
G	5	LEDGF	D07	LEDGF	-0.773004	0.283077	-0.275697	0.113649	D
131	5	MATR3-01	A04	MATR3	-1.07207	0.103633	-0.0363053	0.092138	D
143	5	MATR3-01	A04	MATR3	-1.10585	1.00799	-0.0235694	0.00553244	D
131	5	MATR3-02	A05	MATR3	-1.09835	0.136116	-0.0102177	0.0712709	D
143	5	MATR3-02	A05	MATR3	-1.08516	0.175536	0.00542918	0.107895	D
B	5	MCM6-02	A05	MCM6	-0.689684	0.417329	-1.35621	0.219116	D
140	5	MCM6-03	A06	MCM6	-0.699261	0.223004	-0.357103	0.0363033	D
160	5	MMGT1-03	G09	MMGT1	-0.595203	0.261782	-0.373426	0.0614491	D
143	5	MOGS-03	A09	MOGS	-0.575677	0.259568	-0.0554432	0.0766798	D
140	5	MSH2-01	H10	MSH2	-4.2769	1.00393	0.154365	0.131406	D
B	5	MSH2-01	H10	MSH2	-4.99111	0.56648	0.360786	0.0349809	D
140	5	MSH2-02	H11	MSH2	-1.30663	0.179355	-0.0115876	0.114448	D
B	5	MSH2-02	H11	MSH2	-1.52257	0.324107	0.242438	0.11859	D
143	5	NCAPD3-01	H04	NCAPD3	-0.848007	0.401255	-0.164487	0.0620679	D
143	5	NCAPD3-03	H06	NCAPD3	-1.32842	0.291804	-0.244867	0.0579506	D
C	5	NCOR1-03	E06	NCOR1	-0.640037	0.0849348	-0.2935	0.0672185	D
17	5	NUDC-02	A06	NUDC	-0.784907	0.11564	-0.948106	0.13646	D
203	5	NUDC-02	A06	NUDC	-1.39286	0.290618	-0.675602	0.201182	D
203	5	NUDC-03	E02	NUDC	-0.63268	0.0766011	-0.882141	0.155347	D
218	5	PARP4-02	A02	PARP4	-0.625439	0.137688	-0.137245	0.0382248	D
140	5	PELO-02	E06	PELO	-1.08499	0.162383	-1.19419	0.180774	D
131	5	PHB-01	E02	PHB	-2.22884	0.373174	-0.348476	0.255081	D
143	5	PHB-01	E02	PHB	-4.23865	0.461091	-0.788334	0.116232	D
131	5	PHB-03	E04	PHB	-4.24178	0.141741	-1.37196	0.0921396	D
160	5	PHB2-01	C02	PHB2	-0.758425	0.425578	-0.0301976	0.12119	D
160	5	PHB2-02	C03	PHB2	-0.967767	0.349909	-0.10272	0.0732074	D
109	5	PHB2-03	C05	PHB2	-1.11054	0.130035	-0.521463	0.026985	D
160	5	PHB2-03	C05	PHB2	-1.13814	0.386013	-0.2604	0.159853	D
B	5	POLE3-01	C02	POLE3	-0.635067	0.271901	-0.33432	0.00301732	D
143	5	PPM1G-01	H01	PPM1G	-0.573305	0.0766795	0.189633	0.116516	D
143	5	PREB-02	D05	PREB	-1.12451	0.149696	-0.587008	0.124223	D
143	5	PRKDC-01	F06	PRKDC	-0.593051	0.172547	-0.0318944	0.0993496	D
140	5	PSIP1-01	H04	PSIP1	-0.651524	0.208921	-0.247148	0.504492	D
163	5	PSIP1-01	H04	PSIP1	-0.953204	0.424155	0.0742369	0.151181	D
140	5	PSIP1-03	H06	PSIP1	-1.42092	0.182644	-0.00452696	0.0396468	D
163	5	PSIP1-03	H06	PSIP1	-1.90463	0.239957	-0.0113423	0.156973	D
131	5	PSMA1-02	D12	PSMA1	-1.00141	0.286025	-0.287453	0.112614	D
143	5	PSMA1-02	D12	PSMA1	-1.85466	0.209405	-0.247459	0.0842168	D
109	5	PSMD7-01	A07	PSMD7	-1.28759	0.223181	-0.133481	0.0656008	D
160	5	PSMD7-01	A07	PSMD7	-1.59798	0.102685	-0.0113297	0.0636371	D
109	5	PSMD7-02	A08	PSMD7	-1.24031	0.179143	-0.139231	0.09216	D
160	5	PSMD7-02	A08	PSMD7	-1.10451	0.351201	0.0502135	0.0664191	D
109	5	RABGAP1-01	H01	RABGAP1	-0.62287	0.0614177	0.128455	0.0402571	D
109	5	RANBP1-01	F12	RANBP1	-0.706392	0.302889	-0.444741	0.2706	D
151	5	RANBP1-01	F12	RANBP1	-0.743319	0.148567	-0.449193	0.159465	D
151	5	RANBP1-02	G01	RANBP1	-0.796317	0.213966	-0.0515375	0.105149	D
151	5	RANBP1-03	G02	RANBP1	-0.584816	0.22204	-0.217074	0.0617714	D
211	5	RUVBL1-03	G03	RUVBL1	-0.595844	0.208652	-1.239	0.0406199	D
151	5	SARS-01	H01	SARS	-0.58753	0.244723	-0.572935	0.0753522	D
109	5	SARS-02	H02	SARS	-0.801828	0.151192	-0.490969	0.188019	D
151	5	SEC61A1-01	B11	SEC61A1	-2.03872	0.275053	-1.1418	0.0106619	D
160	5	SEC61A1-01	B11	SEC61A1	-1.72042	0.329737	-0.85497	0.0476743	D
151	5	SEC61A1-03	C01	SEC61A1	-2.88854	0.389293	-0.496174	0.0642397	D
160	5	SEC61A1-03	C01	SEC61A1	-2.78191	0.299315	-0.432223	0.0348577	D
138	5	SEPSECS-03	A06	SEPSECS	-0.629807	0.136792	-1.05753	0.0845476	D
151	5	SGPL1-01	H04	SGPL1	-0.594929	0.220165	0.0549109	0.107058	D
109	5	SGPL1-02	H05	SGPL1	-0.746343	0.196667	-0.120768	0.150117	D
211	5	SKP1-01	G10	SKP1	-0.952132	0.0903722	-1.22736	0.161614	D
211	5	SKP1-03	G12	SKP1	-0.823027	0.22952	-1.29232	0.0624964	D
143	5	SLIRP-03	A06	SLIRP	-0.731609	0.240351	0.0735741	0.0578361	D
140	5	SNU13-01	A01	SNU13	-0.70591	0.272153	-0.216537	0.253257	D
163	5	SNU13-01	A01	SNU13	-0.83594	0.267173	-0.139062	0.145885	D
211	5	SPCS2-02	A02	SPCS2	-0.612973	0.125526	-0.541036	0.125941	D
160	5	SPCS3-03	F01	SPCS3	-1.02391	0.0367268	-0.570313	0.115664	D
138	5	STRAP-01	H01	STRAP	-0.728808	0.0436298	-0.852001	0.129369	D
163	5	STRAP-01	H01	STRAP	-0.599543	0.181032	-0.10414	0.0539335	D
G	5	STRAP-03	F01	STRAP	-0.779139	0.411478	-0.329648	0.157951	D
109	5	TAB2-01	H01	TAB2	-0.588582	0.153258	-0.0473687	0.0201117	D
140	5	TCEB1-01	A04	TCEB1	-0.921808	0.279541	-0.284976	0.123983	D
140	5	TCEB1-02	A05	TCEB1	-0.750835	0.288986	-0.205162	0.0934403	D
140	5	TCEB2-01	A10	TCEB2	-1.48659	0.534805	-1.03799	0.0904967	D
163	5	TCEB2-01	A10	TCEB2	-2.311	0.0519097	-0.741657	0.0510145	D
140	5	TCEB2-02	A11	TCEB2	-0.991075	0.565016	-0.512148	0.0468278	D
163	5	TCEB2-02	A11	TCEB2	-0.577162	0.0448962	-0.411073	0.0555354	D
109	5	TIMM13-02	B12	TIMM13	-0.731143	0.558472	-0.434596	0.0246644	D
160	5	TIMM13-02	B12	TIMM13	-2.14159	0.423394	-0.207912	0.13345	D
160	5	TIMM13-03	C01	TIMM13	-0.617608	0.205869	-0.209782	0.13752	D
143	5	TMED9-03	C01	TMED9	-0.907555	1.00008	0.0843571	0.0828001	D
17	5	TOMM40-01	B07	TOMM40	-1.11274	0.55646	0.103736	0.13702	D
17	5	TOMM40-02	B08	TOMM40	-1.30563	0.315223	0.1036	0.154133	D
C	5	TOMM40-02	B08	TOMM40	-1.10762	0.283941	-0.4279	0.131916	D
17	5	TOMM40-03	B09	TOMM40	-0.596622	0.741562	-0.0405532	0.327377	D
C	5	TOMM40-03	B09	TOMM40	-0.643557	0.0692432	-0.0503212	0.0223191	D
211	5	UBA1-02	D02	UBA1	-0.706849	0.0895504	-0.267933	0.0750354	D
211	5	UBA1-03	D03	UBA1	-1.08878	0.0486472	-1.23137	0.0930897	D
143	5	USP11-01	A01	USP11	-0.863264	0.295155	0.197118	0.0710917	D
160	5	VDAC1-01	A04	VDAC1	-2.22231	0.673788	0.00666145	0.0522285	D
109	5	VDAC1-03	A06	VDAC1	-0.561202	0.332013	0.0675937	0.0515946	D
160	5	VDAC1-03	A06	VDAC1	-0.732374	0.348863	0.0979472	0.0694766	D
131	5	XPO5-02	B12	XPO5	-0.809091	0.17563	-0.279016	0.170212	D
218	5	XPO5-02	B12	XPO5	-0.592129	0.142278	-0.730154	0.493397	D
203	7	AFF1-03	H08	AFF1	-0.59154	0.274066	0.775518	0.00672786	D
151	7	ANKRD17-03	A06	ANKRD17	-0.66775	0.127847	-0.045235	0.0763001	D
140	7	CBFB-01	A07	CBFB	-0.816491	0.270895	-0.0774862	0.0454247	D
131	7	CCNT1-01	E02	CCNT1	-2.87954	0.114078	0.871862	0.190486	D
143	7	CCNT1-01	E02	CCNT1	-4.6974	0.719933	0.28709	0.00371891	D
17	7	CCNT1-01	G05	CCNT1	-2.16969	0.235365	1.03144	0.117833	D
203	7	CCNT1-01	G05	CCNT1	-2.00277	0.108793	0.837626	0.0792899	D
218	7	CCNT1-01	E02	CCNT1	-1.05323	0.210365	0.353223	0.0696649	D
143	7	CCNT1-03	E04	CCNT1	-1.15897	0.763128	0.229159	0.0442781	D
17	7	CCNT1-03	B11	CCNT1	-0.645791	0.380145	0.445095	0.142017	D
203	7	CCNT1-03	B11	CCNT1	-0.640083	0.122951	0.616374	0.0308954	D
C	7	CD4-01	G07	CD4	-4.33914	0.385631	0.450375	0.150961	D
17	7	CD4-02	G08	CD4	-1.51508	0.144276	0.835861	0.284585	D
211	7	CD4-02	G08	CD4	-1.31092	0.322699	-0.172613	0.209553	D
C	7	CD4-02	G08	CD4	-1.10646	0.19863	0.16424	0.058827	D
C	7	CD4-03	G09	CD4	-1.62943	0.308033	-1.38832	0.442134	D
131	7	CDK9	G06	CDK9	-1.78266	0.156283	-1.17812	0.116385	D
131	7	CDK9	G06	CDK9	-3.60649	0.478463	-0.727925	0.127095	D
140	7	CDK9	G06	CDK9	-3.745	0.214811	-0.865251	0.104547	D
140	7	CDK9	G06	CDK9	-3.68944	0.347797	-1.21684	0.276991	D
140	7	CDK9	G06	CDK9	-4.0696	0.384832	-1.42079	0.0573056	D
163	7	CDK9	G06	CDK9	-1.09832	0.043777	-0.00463065	0.0126591	D
163	7	CDK9	G06	CDK9	-4.233	0.543645	-0.764509	0.0776375	D
163	7	CDK9	G06	CDK9	-4.11623	0.375593	-1.01237	0.0507342	D
17	7	CDK9	F06	CDK9	-0.665042	0.143679	-0.592594	0.118034	D
17	7	CDK9	G06	CDK9	-1.52165	0.146259	-0.00855333	0.103386	D
F	7	CDK9	D09	CDK9	-1.47395	0.315269	-0.65034	0.120807	D
G	7	CDK9	D09	CDK9	-1.50079	0.239072	-0.275273	0.178002	D
143	7	CDK9-01	E05	CDK9	-0.939542	0.287858	0.0215967	0.050814	D
131	7	CDK9-02	E06	CDK9	-1.08854	0.0245698	-0.812607	0.385878	D
143	7	CDK9-02	E06	CDK9	-1.08943	0.252421	-0.00217068	0.128495	D
143	7	CHAF1B-01	G10	CHAF1B	-1.28548	0.584532	0.0496964	0.08467	D
143	7	CHAF1B-02	G11	CHAF1B	-1.70056	0.425207	-0.00164067	0.146002	D
131	7	CHAF1B-03	G12	CHAF1B	-0.625554	0.250538	-0.719613	0.184713	D
143	7	CHAF1B-03	G12	CHAF1B	-3.55439	0.982738	-0.402941	0.113942	D
143	7	CHP1-03	A12	CHP1	-1.10773	0.440867	0.178122	0.0575129	D
143	7	COPS3-01	C09	COPS3	-0.963456	0.192749	-0.184029	0.101354	D
143	7	COPS3-02	C11	COPS3	-0.685841	0.184871	-0.695857	0.0326851	D
131	7	COPS3-03	C12	COPS3	-3.7185	0.889359	0.24598	0.197676	D
143	7	COPS3-03	C12	COPS3	-2.91413	0.316893	-0.359557	0.046322	D
143	7	COPS4-02	C03	COPS4	-0.759808	0.213088	-0.299922	0.0615018	D
131	7	COPS8-02	D12	COPS8	-0.590737	0.0770486	-0.62992	0.0776442	D
138	7	CSDE1-02	G11	CSDE1	-0.972838	0.554755	-0.864688	0.136041	D
61	7	CSDE1-02	G11	CSDE1	-0.720744	0.096445	-0.276087	0.0129482	D
109	7	CUL1-01	B05	CUL1	-0.625345	0.434799	-0.960271	0.0883798	D
109	7	CXCR4	C04	CXCR4	-7.42429	0.855512	-0.0153848	0.06201	D
109	7	CXCR4	C04	CXCR4	-5.90836	0.517142	0.103158	0.0544481	D
109	7	CXCR4	C04	CXCR4	-4.87685	0.857146	0.133149	0.0697081	D
131	7	CXCR4	C04	CXCR4	-6.91935	0.0762058	0.902597	0.129721	D
131	7	CXCR4	C04	CXCR4	-7.02561	0.264802	0.64466	0.131963	D
131	7	CXCR4	C04	CXCR4	-7.32133	0.231477	0.740728	0.052188	D
131	7	CXCR4	C04	CXCR4	-6.61812	0.28824	0.96768	0.166923	D
131	7	CXCR4	C04	CXCR4	-2.4725	0.140769	0.732994	0.120197	D
138	7	CXCR4	C04	CXCR4	-3.22862	0.455786	0.984434	0.0424503	D
140	7	CXCR4	C04	CXCR4	-5.35182	0.418453	0.0674968	0.0279057	D
140	7	CXCR4	C04	CXCR4	-5.50257	0.534532	-0.0288575	0.0900221	D
140	7	CXCR4	C04	CXCR4	-6.34045	0.311738	-0.0322755	0.181963	D
140	7	CXCR4	C04	CXCR4	-5.19084	0.231661	-0.0321107	0.101764	D
143	7	CXCR4	C04	CXCR4	-6.42273	0.459317	0.368486	0.126695	D
143	7	CXCR4	C04	CXCR4	-5.54115	0.126925	0.207495	0.0531268	D
143	7	CXCR4	C04	CXCR4	-6.21746	0.303691	0.185712	0.132732	D
143	7	CXCR4	C04	CXCR4	-5.44203	0.261297	0.326314	0.00906848	D
143	7	CXCR4	C04	CXCR4	-5.12841	0.313141	0.0998311	0.0531971	D
151	7	CXCR4	C04	CXCR4	-12	0	0.0348716	0.0416853	D
151	7	CXCR4	C04	CXCR4	-5.09567	0.253911	0.118219	0.101728	D
160	7	CXCR4	C04	CXCR4	-8.47011	0.577461	0.0687393	0.0407432	D
160	7	CXCR4	C04	CXCR4	-2.50869	0.64856	0.264435	0.111828	D
160	7	CXCR4	C04	CXCR4	-5.8209	0.673581	0.246591	0.126226	D
163	7	CXCR4	C04	CXCR4	-2.50264	0.248299	0.225569	0.0632626	D
163	7	CXCR4	C04	CXCR4	-5.26936	0.282858	0.0163264	0.175231	D
163	7	CXCR4	C04	CXCR4	-5.19085	0.34242	0.0249212	0.0840216	D
163	7	CXCR4	C04	CXCR4	-6.19864	0.154575	0.0680483	0.141679	D
17	7	CXCR4	C07	CXCR4	-3.65332	0.272488	0.716624	0.0636719	D
17	7	CXCR4	C04	CXCR4	-4.34456	0.264755	1.06919	0.2594	D
203	7	CXCR4	C07	CXCR4	-2.86901	0.529212	0.489646	0.145929	D
211	7	CXCR4	C04	CXCR4	-4.50458	0.443416	-0.0810605	0.0535395	D
211	7	CXCR4	C04	CXCR4	-4.59535	0.12027	-0.011387	0.301399	D
218	7	CXCR4	C04	CXCR4	-4.2089	0.55364	0.378069	0.14689	D
218	7	CXCR4	C04	CXCR4	-4.49618	0.521503	0.423758	0.174661	D
218	7	CXCR4	C04	CXCR4	-4.34351	0.547774	0.297268	0.151224	D
61	7	CXCR4	C04	CXCR4	-6.78301	0.238938	0.502692	0.133213	D
B	7	CXCR4	C04	CXCR4	-5.06225	0.907657	0.339545	0.163919	D
C	7	CXCR4	C04	CXCR4	-4.12027	0.340341	0.20852	0.216956	D
C	7	CXCR4	C04	CXCR4	-5.14399	0.0304807	0.0750685	0.0423236	D
F	7	CXCR4	D05	CXCR4	-4.81833	1.06418	0.109076	0.297379	D
G	7	CXCR4	D05	CXCR4	-5.3778	0.927274	0.746076	0.0335061	D
160	7	DDX6-01	F12	DDX6	-0.737048	0.573671	-0.274473	0.140235	D
140	7	EIF3D-01	A07	EIF3D	-2.97133	0.437143	-0.625272	0.0630295	D
163	7	EIF3D-01	A07	EIF3D	-1.71865	0.249312	-1.32303	0.058656	D
140	7	EIF3D-03	A09	EIF3D	-0.893773	0.115003	-0.00894021	0.106035	D
163	7	EIF3D-03	A09	EIF3D	-0.663394	0.244883	-0.229983	0.134925	D
140	7	EIF3E-01	C06	EIF3E	-1.35192	0.25316	-0.13092	0.123615	D
163	7	EIF3E-01	C06	EIF3E	-1.20078	0.358682	-0.252795	0.0805212	D
140	7	EIF3E-03	C08	EIF3E	-0.956175	0.287882	0.00547488	0.0617739	D
140	7	EIF3H-01	C02	EIF3H	-0.863896	0.38941	-0.104786	0.191764	D
B	7	EIF3M-02	E06	EIF3M	-0.642974	0.157304	-1.31077	0.125135	D
109	7	EMC1-01	F12	EMC1	-0.599305	0.431809	-0.583733	0.104171	D
160	7	EMC1-01	F12	EMC1	-1.26049	0.537698	-0.342002	0.0290533	D
61	7	EPRS-01	B11	EPRS	-0.663549	0.343854	-0.387722	0.0303778	D
160	7	ERGIC3-01	H04	ERGIC3	-0.717896	0.136303	0.0918736	0.0445326	D
F	7	GEMIN7-01	H12	GEMIN7	-0.647225	0.707569	-0.107124	0.208255	D
131	7	GPS1-01	E02	GPS1	-1.67231	0.723172	-0.472056	0.116256	D
143	7	GPS1-01	E02	GPS1	-1.67142	0.231935	-0.398237	0.102179	D
B	7	HGH1-03	C12	HGH1	-0.620393	0.20823	0.245069	0.0817912	D
109	7	HIST1H3I-02	H08	HIST1H3I	-0.753478	0.0647928	-0.523499	0.0500889	D
160	7	HIST1H3I-02	H08	HIST1H3I	-0.66006	0.246851	-0.139169	0.0688867	D
143	7	HNRNPH3-01	B05	HNRNPH3	-0.666588	0.318625	0.0430535	0.0437607	D
160	7	HYOU1-01	A10	HYOU1	-0.769117	0.476595	-0.0636371	0.192329	D
160	7	HYOU1-02	A11	HYOU1	-0.644665	0.0948564	-0.121923	0.190374	D
109	7	HYOU1-03	A12	HYOU1	-0.897973	0.457514	-0.303629	0.125142	D
160	7	HYOU1-03	A12	HYOU1	-0.57584	0.397257	-0.0898235	0.184465	D
151	7	ITGAL-01	B08	ITGAL	-1.0519	0.222712	-0.0532496	0.0914662	D
151	7	ITGAL-02	B09	ITGAL	-0.710403	0.35941	-0.0299766	0.0185097	D
151	7	ITGB2-03	B07	ITGB2	-0.708905	0.155178	-0.0811186	0.0296577	D
151	7	KIAA1429-02	E03	KIAA1429	-1.19663	0.330441	-0.458659	0.0191658	D
151	7	KIAA1429-03	E04	KIAA1429	-0.924778	0.507476	-0.277491	0.0607007	D
109	7	LEDGF	D11	LEDGF	-1.4771	0.418226	-0.259784	0.166875	D
109	7	LEDGF	D11	LEDGF	-1.41844	0.316266	-0.232372	0.0245241	D
109	7	LEDGF	D11	LEDGF	-0.710089	0.160916	-0.215919	0.0337233	D
131	7	LEDGF	D11	LEDGF	-1.16689	0.0523773	0.271012	0.114281	D
131	7	LEDGF	D11	LEDGF	-1.65206	0.0427198	0.0440989	0.134972	D
131	7	LEDGF	D11	LEDGF	-1.34473	0.126776	0.21795	0.165861	D
131	7	LEDGF	D11	LEDGF	-7.19574	0.276079	0.852229	0.240667	D
131	7	LEDGF	D11	LEDGF	-0.915512	0.0797968	0.23359	0.160393	D
138	7	LEDGF	D11	LEDGF	-1.26204	0.190927	0.596544	0.0903108	D
140	7	LEDGF	D11	LEDGF	-2.08026	0.237548	-0.112136	0.0771525	D
140	7	LEDGF	D11	LEDGF	-2.16827	0.0481606	-0.191041	0.00968671	D
140	7	LEDGF	D11	LEDGF	-1.6169	0.0429352	-0.089433	0.00271952	D
140	7	LEDGF	D11	LEDGF	-1.64614	0.150156	-0.168598	0.0336544	D
143	7	LEDGF	D11	LEDGF	-1.28564	0.299501	0.0933187	0.108081	D
143	7	LEDGF	D11	LEDGF	-1.57833	0.117192	-0.0987928	0.0686332	D
143	7	LEDGF	D11	LEDGF	-1.32697	0.32893	-0.0536696	0.249284	D
143	7	LEDGF	D11	LEDGF	-5.59226	0.419665	0.166608	0.0783926	D
143	7	LEDGF	D11	LEDGF	-1.35232	0.233094	-0.143626	0.150862	D
151	7	LEDGF	D11	LEDGF	-1.58268	0.0212534	-0.321841	0.0487622	D
151	7	LEDGF	D11	LEDGF	-0.758193	0.108409	-0.259207	0.0172195	D
160	7	LEDGF	D11	LEDGF	-2.06082	1.18665	-0.136277	0.136979	D
160	7	LEDGF	D11	LEDGF	-0.943594	0.298827	-0.285629	0.0695775	D
160	7	LEDGF	D11	LEDGF	-0.791917	0.225051	-0.113012	0.138793	D
163	7	LEDGF	D11	LEDGF	-1.52673	0.215142	-0.260915	0.155036	D
163	7	LEDGF	D11	LEDGF	-1.15921	0.234927	-0.0574628	0.067869	D
163	7	LEDGF	D11	LEDGF	-1.48873	0.273601	-0.0859041	0.0289858	D
17	7	LEDGF	E10	LEDGF	-1.20521	0.522397	0.0432648	0.275188	D
17	7	LEDGF	D11	LEDGF	-1.35728	0.100221	0.532144	0.0634371	D
203	7	LEDGF	E10	LEDGF	-1.58798	0.120755	0.319991	0.161101	D
211	7	LEDGF	D11	LEDGF	-0.885095	0.134581	-0.250101	0.11766	D
211	7	LEDGF	D11	LEDGF	-1.02002	0.0660737	-0.208925	0.140027	D
218	7	LEDGF	D11	LEDGF	-1.51652	0.184594	-0.188503	0.0265592	D
218	7	LEDGF	D11	LEDGF	-1.3786	0.379903	-0.480292	0.0253644	D
218	7	LEDGF	D11	LEDGF	-4.43008	0.300152	0.379236	0.125272	D
61	7	LEDGF	D11	LEDGF	-1.43406	0.152059	-0.0054824	0.160041	D
B	7	LEDGF	D11	LEDGF	-2.00622	0.327385	0.35896	0.0548177	D
C	7	LEDGF	D11	LEDGF	-1.44824	0.283602	0.186021	0.111777	D
C	7	LEDGF	D11	LEDGF	-1.41986	0.231617	-0.14095	0.105139	D
F	7	LEDGF	D07	LEDGF	-1.04528	0.468051	-0.397865	0.181602	D
G	7	LEDGF	D07	LEDGF	-0.637552	0.0407599	-0.274598	0.176145	D
131	7	MATR3-01	A04	MATR3	-0.605472	0.215832	0.112763	0.13656	D
143	7	MATR3-01	A04	MATR3	-0.800927	0.704728	-0.0259045	0.0333262	D
131	7	MATR3-02	A05	MATR3	-0.598225	0.134944	0.189288	0.0869442	D
143	7	MATR3-02	A05	MATR3	-0.815169	0.0880746	-0.101182	0.100187	D
163	7	MCL1-01	A10	MCL1	-0.741557	0.158907	-0.789643	0.0491634	D
163	7	MCM4-03	H09	MCM4	-0.648421	0.262833	-0.394834	0.122482	D
140	7	MCM6-03	A06	MCM6	-0.808996	0.257754	-0.486217	0.488993	D
B	7	MCM6-03	A06	MCM6	-0.760224	0.56882	-0.627714	0.435482	D
160	7	MMGT1-03	G09	MMGT1	-1.22935	0.100498	-0.257986	0.115619	D
140	7	MSH2-01	H10	MSH2	-4.47635	0.524493	0.0465218	0.126248	D
B	7	MSH2-01	H10	MSH2	-4.27691	0.725599	0.623436	0.0934654	D
140	7	MSH2-02	H11	MSH2	-1.81791	0.143308	-0.083933	0.143076	D
B	7	MSH2-02	H11	MSH2	-1.77587	0.358642	0.362773	0.055021	D
143	7	NCAPD3-01	H04	NCAPD3	-0.673954	0.164206	-0.214062	0.153571	D
143	7	NCAPD3-03	H06	NCAPD3	-1.26934	0.23629	-0.137399	0.155677	D
140	7	NUDC-02	A11	NUDC	-1.52341	0.256032	-1.21308	0.351484	D
203	7	NUDC-02	A06	NUDC	-0.953363	0.427834	0.00939605	0.2283	D
B	7	NUDC-03	A12	NUDC	-0.632973	0.252386	-0.564121	0.150422	D
218	7	PARP4-01	A01	PARP4	-0.594954	0.201085	-0.355775	0.0162888	D
218	7	PARP4-02	A02	PARP4	-0.623581	0.235325	-0.045959	0.0525083	D
140	7	PELO-02	E06	PELO	-1.2084	0.40789	-0.93181	0.147909	D
131	7	PHB-01	E02	PHB	-1.62612	0.0636783	0.187769	0.103748	D
143	7	PHB-01	E02	PHB	-3.72734	0.495015	-0.225985	0.0778665	D
131	7	PHB-02	E03	PHB	-3.59724	0.418677	-1.43817	0.0709396	D
131	7	PHB-03	E04	PHB	-3.6972	0.656092	-0.731909	0.0422967	D
160	7	PHB2-01	C02	PHB2	-0.633573	0.296621	0.0495605	0.12997	D
160	7	PHB2-02	C03	PHB2	-1.01788	0.128438	0.0359272	0.107664	D
109	7	PHB2-03	C05	PHB2	-1.16344	0.124495	-0.558233	0.107042	D
160	7	PHB2-03	C05	PHB2	-1.1309	0.33394	-0.230413	0.220419	D
C	7	PPP1R12A-01	E10	PPP1R12A	-0.644365	0.273696	-0.682598	0.0655278	D
143	7	PREB-02	D05	PREB	-0.68771	0.28815	-0.189343	0.0455239	D
163	7	PRMT1-01	B01	PRMT1	-0.925168	0.536959	-0.759859	0.0926133	D
140	7	PSIP1-01	H04	PSIP1	-0.885037	0.149613	-0.259774	0.306081	D
163	7	PSIP1-01	H04	PSIP1	-1.13214	0.350007	-0.0503989	0.0906641	D
140	7	PSIP1-02	H05	PSIP1	-0.858816	0.235289	-0.0298454	0.144516	D
140	7	PSIP1-03	H06	PSIP1	-1.59033	0.138749	-0.0338756	0.0692972	D
163	7	PSIP1-03	H06	PSIP1	-2.12358	0.118333	-0.117032	0.0381144	D
131	7	PSMA1-02	D12	PSMA1	-1.19592	0.198512	0.0949551	0.336672	D
143	7	PSMA1-02	D12	PSMA1	-1.24369	0.77928	-0.0284419	0.129915	D
109	7	PSMD7-01	A07	PSMD7	-1.03725	0.221151	-0.177214	0.123774	D
160	7	PSMD7-01	A07	PSMD7	-1.05189	0.265165	0.212057	0.0545901	D
109	7	PSMD7-02	A08	PSMD7	-0.899339	0.397728	-0.143952	0.0755111	D
160	7	PSMD7-02	A08	PSMD7	-1.13787	0.514699	0.101313	0.0414468	D
151	7	RANBP1-01	F12	RANBP1	-0.704813	0.227001	-0.181488	0.0386199	D
218	7	RANBP2-02	F08	RANBP2	-0.612463	0.169402	-0.58895	0.0467286	D
109	7	RNF126-02	E09	RNF126	-0.609151	0.280395	-0.221184	0.0434977	D
109	7	RNF126-03	E10	RNF126	-0.822638	0.0868197	-0.254804	0.158259	D
160	7	RNF126-03	E10	RNF126	-0.701742	0.255626	-0.178025	0.157904	D
151	7	SARS-01	H01	SARS	-0.913315	0.183092	-0.835475	0.0136201	D
109	7	SARS-02	H02	SARS	-0.850939	0.293278	-0.518258	0.104539	D
109	7	SARS-03	H03	SARS	-0.601846	0.16781	-0.439102	0.116345	D
151	7	SARS-03	H03	SARS	-0.827798	0.237174	-0.575082	0.0716662	D
151	7	SEC61A1-01	B11	SEC61A1	-2.58015	0.476523	-1.31501	0.0227437	D
160	7	SEC61A1-01	B11	SEC61A1	-1.25666	0.327007	-0.83057	0.0588724	D
151	7	SEC61A1-03	C01	SEC61A1	-3.34137	0.246611	-0.665583	0.0279052	D
160	7	SEC61A1-03	C01	SEC61A1	-2.43878	0.557574	-0.484911	0.0749998	D
109	7	SGPL1-02	H05	SGPL1	-0.745978	0.0623216	-0.0207811	0.0947233	D
140	7	SNU13-01	A01	SNU13	-1.02239	0.21218	-0.131853	0.0374544	D
163	7	SNU13-01	A01	SNU13	-0.79394	0.271369	-0.203989	0.049337	D
109	7	SPCS3-03	F01	SPCS3	-0.721435	0.109756	-0.710658	0.212221	D
160	7	SPCS3-03	F01	SPCS3	-1.29751	0.294611	-0.444782	0.0633827	D
138	7	STRAP-01	H01	STRAP	-1.17357	0.518846	-0.995911	0.123595	D
163	7	STRAP-01	H01	STRAP	-0.726745	0.0727645	-0.0115601	0.0605783	D
F	7	STRAP-02	C02	STRAP	-0.611928	0.519158	-0.481387	0.269716	D
140	7	TCEB1-01	A04	TCEB1	-1.09529	0.043585	-0.122334	0.0789242	D
163	7	TCEB1-01	A04	TCEB1	-0.600784	0.175678	-0.0177162	0.0467973	D
140	7	TCEB1-02	A05	TCEB1	-0.803174	0.186087	-0.15015	0.117241	D
163	7	TCEB1-02	A05	TCEB1	-0.607092	0.114225	0.019548	0.0918344	D
140	7	TCEB2-01	A10	TCEB2	-2.20972	0.180354	-0.63891	0.120164	D
163	7	TCEB2-01	A10	TCEB2	-2.84627	0.376791	-0.405955	0.038451	D
140	7	TCEB2-02	A11	TCEB2	-1.44611	0.258177	-0.440813	0.0843447	D
163	7	TCEB2-02	A11	TCEB2	-0.748893	0.109511	-0.236166	0.0150545	D
140	7	TCEB2-03	A12	TCEB2	-0.600907	0.0543454	-0.210703	0.0517419	D
109	7	TIMM13-02	B12	TIMM13	-0.934251	0.700155	-0.738911	0.0264181	D
160	7	TIMM13-02	B12	TIMM13	-2.64428	0.804572	-0.422687	0.162456	D
160	7	TIMM13-03	C01	TIMM13	-0.939197	0.514132	-0.158487	0.0732416	D
143	7	TMED9-03	C01	TMED9	-0.815356	0.52978	0.132896	0.0258925	D
17	7	TOMM40-01	B07	TOMM40	-0.765588	0.772853	0.340675	0.0803017	D
17	7	TOMM40-02	B08	TOMM40	-0.965633	0.247329	0.3773	0.249663	D
C	7	TOMM40-02	B08	TOMM40	-0.892697	0.278894	-0.763678	0.921459	D
211	7	UBA1-02	D02	UBA1	-0.642057	0.329165	-0.254662	0.101113	D
140	7	UBR4-02	B09	UBR4	-0.641163	0.182176	-0.102527	0.146012	D
160	7	VDAC1-01	A04	VDAC1	-2.067	0.0781402	0.254544	0.224175	D
109	7	VDAC1-03	A06	VDAC1	-0.847252	0.461478	0.0170185	0.108602	D
160	7	VDAC1-03	A06	VDAC1	-0.583652	0.327756	0.248593	0.16369	D
131	7	XPO5-02	B12	XPO5	-0.717155	0.464742	-0.0458485	0.277287	D
143	7	XPO5-02	B12	XPO5	-0.620048	0.336295	-0.0505898	0.105013	D
61	3	AIMP1-01	C09	AIMP1	0.67452	0.707641	-0.152932	0.0151788	R
140	3	AMBRA1-01	B05	AMBRA1	0.736582	0.253196	-0.0133894	0.0424732	R
143	3	ATP2A2-01	E11	ATP2A2	0.948646	0.280711	-0.483507	0.118267	R
143	3	ATP5O-02	F10	ATP5O	0.718639	0.136585	0.00393547	0.139089	R
131	3	CCDC47-01	F09	CCDC47	0.66629	0.286478	-0.186244	0.0538398	R
143	3	CKAP4-01	C02	CKAP4	0.649869	0.152003	-0.20276	0.0315739	R
131	3	COPS2-03	D06	COPS2	0.837654	0.146591	-0.299117	0.0598276	R
143	3	COPS2-03	D06	COPS2	0.650274	0.143641	-0.1401	0.049817	R
151	3	COPS5-02	B02	COPS5	0.998629	0.143991	-1.34692	0.0876949	R
151	3	COPS5-03	B04	COPS5	0.696164	0.108774	-0.749492	0.091879	R
151	3	CUL2-02	B09	CUL2	0.711302	0.0175216	-0.267518	0.0653682	R
218	3	CUL2-02	B05	CUL2	0.635535	0.0740415	-0.300711	0.0563489	R
109	3	DDB1-02	C07	DDB1	1.11946	0.218033	-0.8607	0.0364943	R
61	3	EEF1E1-01	C02	EEF1E1	0.659813	0.556732	0.0798588	0.0865971	R
61	3	EIF2AK2-01	B05	EIF2AK2	1.21842	0.885206	-0.0246614	0.118485	R
163	3	FAM96B-01	E02	FAM96B	0.621606	0.186571	0.104083	0.039397	R
160	3	G3BP1-02	B02	G3BP1	0.75385	0.102182	0.221202	0.35866	R
143	3	GIMAP5-03	B04	GIMAP5	0.663476	0.158028	-0.0172115	0.022877	R
17	3	HEXIM1-01	G10	HEXIM1	1.25986	0.199993	-0.633971	0.0704171	R
203	3	HEXIM1-01	G10	HEXIM1	0.620027	0.831598	-0.225022	0.149222	R
17	3	HEXIM1-03	D05	HEXIM1	0.976195	0.628301	-0.253659	0.171262	R
140	3	HUWE1-01	C06	HUWE1	1.06969	0.0414634	-0.271025	0.0352141	R
163	3	HUWE1-01	C06	HUWE1	1.27263	0.378099	-0.233477	0.14693	R
140	3	HUWE1-03	C08	HUWE1	0.686344	0.235453	-0.212646	0.130472	R
160	3	ITGA4-02	E06	ITGA4	0.666003	0.0847648	0.125961	0.300272	R
160	3	ITGB2-02	B06	ITGB2	0.612984	0.034951	-0.0921956	0.045604	R
17	3	LARP7-02	A09	LARP7	0.762454	0.107092	-0.114362	0.0329555	R
17	3	LARP7-03	E11	LARP7	0.637765	0.205349	-0.0421536	0.041978	R
163	3	MCM7-03	E04	MCM7	0.674165	0.0744064	-1.18003	0.0535489	R
17	3	MEPCE-01	B09	MEPCE	0.892591	0.723137	-0.35559	0.0869072	R
203	3	MEPCE-01	B09	MEPCE	0.93966	0.632671	-0.545964	0.339869	R
17	3	MEPCE-02	G02	MEPCE	0.643113	0.458476	-0.914815	0.10092	R
C	3	NDUFB10-01	A07	NDUFB10	0.661465	0.156739	-0.527788	0.0619534	R
17	3	NDUFB10-03	A09	NDUFB10	0.738525	0.125393	-0.245152	0.11299	R
C	3	NDUFB10-03	A09	NDUFB10	0.660239	0.0532319	-0.425431	0.0518383	R
203	3	NTC-02	C04	NTC	0.658073	0.235896	-0.132474	0.0334723	R
143	3	P4HB-02	F03	P4HB	0.660591	0.234647	-0.139625	0.176177	R
163	3	PELO-02	E06	PELO	0.606657	0.205025	-0.925222	0.0279632	R
138	3	PRMT1-03	B04	PRMT1	0.651616	0.0676959	-1.01708	0.0270953	R
61	3	RARS-02	C07	RARS	1.03915	0.377151	-0.037416	0.000156693	R
61	3	RARS-03	C08	RARS	1.43738	1.31518	-0.117905	0.200398	R
138	3	RBM17-02	B09	RBM17	0.639296	0.0795678	-1.12999	0.0364177	R
61	3	RBM17-02	B09	RBM17	1.16784	0.132976	-0.61652	0.0265571	R
218	3	RUVBL1-01	G01	RUVBL1	0.616907	0.0298309	-1.07803	0.0975759	R
143	3	SEH1L-01	G07	SEH1L	0.603532	0.0633187	-0.409484	0.043539	R
C	3	SRRM2-02	C08	SRRM2	0.873437	0.0130465	-0.536708	0.104415	R
17	3	TBL1XR1-01	H08	TBL1XR1	1.11817	0.178752	-0.152984	0.0722482	R
17	3	UBA1-03	D03	UBA1	1.00929	1.01016	-1.24566	0.222548	R
17	3	VPRBP-03	D09	VPRBP	0.60607	0.482586	-0.346918	0.121514	R
140	5	AMBRA1-01	B05	AMBRA1	0.798817	0.170421	-0.00197087	0.143025	R
143	5	ATP2A2-01	E11	ATP2A2	0.969151	0.178897	-0.795005	0.146697	R
143	5	ATP2A2-02	E12	ATP2A2	0.686598	0.153071	-0.511149	0.115619	R
C	5	CEP57-02	A05	CEP57	0.571718	0.147522	-0.628973	0.0299583	R
160	5	CHI3L2-03	F04	CHI3L2	0.575894	0.394393	-0.0455148	0.0285642	R
131	5	COPS2-02	D05	COPS2	0.620716	0.23197	-0.775726	0.0904981	R
131	5	COPS2-03	D06	COPS2	0.723491	0.154316	-0.425535	0.0319917	R
143	5	COPS2-03	D06	COPS2	0.685083	0.106573	-0.175673	0.00794043	R
C	5	COPS5-02	A11	COPS5	0.781275	0.0453462	-1.33514	0.0309885	R
109	5	CUL2-02	B09	CUL2	0.67296	0.102843	-0.437552	0.0240024	R
151	5	CUL2-02	B09	CUL2	0.704759	0.0577989	-0.272362	0.158886	R
109	5	DDB1-02	C07	DDB1	1.2297	0.249857	-0.744571	0.119733	R
143	5	DPY19L3-01	E11	DPY19L3	0.563646	0.195544	-0.0705	0.0782803	R
61	5	EIF2AK2-01	B05	EIF2AK2	0.934056	0.535418	-0.130134	0.113163	R
140	5	EIF3L-03	B04	EIF3L	0.618403	0.214911	-0.0293331	0.0205128	R
160	5	G3BP1-02	B02	G3BP1	0.743674	0.0526102	0.0196345	0.0219934	R
160	5	G3BP1-03	B04	G3BP1	0.643785	0.22781	-0.0446898	0.0256858	R
109	5	HDAC3-03	D06	HDAC3	0.835079	0.101076	-1.11406	0.0749974	R
151	5	HDAC3-03	D06	HDAC3	0.636611	0.196726	-1.02258	0.021846	R
17	5	HEXIM1-01	G10	HEXIM1	0.886664	0.282991	-1.05658	0.147435	R
17	5	HEXIM1-03	D05	HEXIM1	0.640302	0.483045	-0.664725	0.377731	R
140	5	HUWE1-01	C06	HUWE1	1.08361	0.137608	-0.365165	0.0747449	R
163	5	HUWE1-01	C06	HUWE1	1.35862	0.0957651	-0.355832	0.16786	R
163	5	HUWE1-02	C07	HUWE1	0.596359	0.0709924	-0.0738201	0.0747952	R
140	5	HUWE1-03	C08	HUWE1	0.86965	0.0801614	-0.259155	0.0615776	R
163	5	HUWE1-03	C08	HUWE1	0.650113	0.193854	-0.0761943	0.0513945	R
140	5	IDH3A-03	B04	IDH3A	0.595816	0.150983	-0.140966	0.0255166	R
160	5	ITGA4-01	E05	ITGA4	0.614715	0.143069	-0.0727288	0.0517597	R
160	5	ITGA4-02	E06	ITGA4	0.663039	0.0746284	-0.0706919	0.0175515	R
109	5	ITGA4-03	E07	ITGA4	0.649751	0.0710028	-0.071291	0.039435	R
109	5	KARS-01	D10	KARS	0.695621	0.159824	-0.750726	0.164687	R
151	5	KARS-01	D10	KARS	0.694214	0.175618	-0.569271	0.0893019	R
151	5	LDLR-02	D05	LDLR	0.725714	0.154675	-0.6472	0.0755414	R
160	5	LDLR-02	D05	LDLR	0.828073	0.265654	-0.636668	0.0334563	R
17	5	MEPCE-01	B09	MEPCE	0.797824	0.397604	-0.688363	0.368014	R
203	5	MEPCE-01	B09	MEPCE	0.694633	0.586083	-0.643536	0.284168	R
17	5	MEPCE-02	G02	MEPCE	0.913071	0.108657	-0.856863	0.127604	R
109	5	NCOR1-02	E12	NCOR1	0.72176	0.195589	-1.24197	0.101089	R
17	5	NDUFB10-01	A07	NDUFB10	0.675266	0.131607	0.0611017	0.0796942	R
C	5	NDUFB10-01	A07	NDUFB10	0.953528	0.010364	-0.543064	0.045648	R
17	5	NDUFB10-02	A08	NDUFB10	0.599036	0.175505	0.180641	0.235825	R
17	5	NDUFB10-03	A09	NDUFB10	0.994277	0.125602	-0.0743298	0.136473	R
211	5	NDUFB10-03	A09	NDUFB10	0.572063	0.205932	-0.326396	0.107073	R
C	5	NDUFB10-03	A09	NDUFB10	0.942729	0.0300485	-0.448692	0.127385	R
160	5	NTC-02	B03	NTC	0.613272	0.206684	0.0453265	0.0370167	R
160	5	NTC-03	C10	NTC	0.587853	0.103343	0.0540866	0.0744968	R
203	5	NTC-04	C01	NTC	0.681163	0.387548	0.260834	0.0456409	R
143	5	P4HB-02	F03	P4HB	0.566435	0.229732	-0.137453	0.0360995	R
163	5	PELO-02	E06	PELO	0.667651	0.219555	-1.04332	0.0768249	R
109	5	PPP1R12A-02	F07	PPP1R12A	0.560768	0.363125	-1.21297	0.249978	R
109	5	RANBP2-03	G05	RANBP2	1.15775	0.0647522	-1.27639	0.0730125	R
61	5	RARS-02	C07	RARS	0.822702	0.176927	-0.0284682	0.000442492	R
61	5	RARS-03	C08	RARS	1.05034	0.992924	-0.215316	0.338049	R
61	5	RBM17-02	B09	RBM17	0.889975	0.190879	-0.986633	0.0998153	R
61	5	SDCCAG8-02	F10	SDCCAG8	0.847731	1.49091	-0.560259	0.738445	R
131	5	SEH1L-03	G09	SEH1L	0.6123	0.0235211	-0.554127	0.116841	R
203	5	SMG6-02	A01	SMG6	0.782419	0.447631	-0.087491	0.263678	R
143	5	SMU1-02	F07	SMU1	0.615321	0.103288	-0.383848	0.107667	R
211	5	TBL1XR1-02	C11	TBL1XR1	0.593813	0.112134	-0.394369	0.104531	R
17	5	VPRBP-03	D09	VPRBP	0.562769	0.381457	-0.333547	0.210288	R
131	7	ATP2A2-01	E11	ATP2A2	0.643305	0.161442	-1.18115	0.249868	R
143	7	ATP2A2-01	E11	ATP2A2	0.781189	0.378119	-1.1078	0.103764	R
143	7	ATP2A2-02	E12	ATP2A2	0.575502	0.0496015	-0.769734	0.235259	R
C	7	CEP57-02	A05	CEP57	0.797163	0.144453	-1.40573	0.106261	R
143	7	COPS2-03	D06	COPS2	0.57523	0.229803	-0.168235	0.0487618	R
218	7	COPS5-03	A12	COPS5	0.629494	0.151907	-1.35156	0.105225	R
211	7	CUL1-03	H07	CUL1	0.905145	0.0560397	-1.28394	0.140812	R
109	7	CUL2-02	B09	CUL2	0.597583	0.262843	-0.529178	0.0715137	R
109	7	DDB1-02	C07	DDB1	1.17979	0.0926465	-0.954809	0.108683	R
61	7	EIF2AK2-01	B05	EIF2AK2	0.81078	0.418789	-0.212955	0.061749	R
C	7	FBXO6-02	B02	FBXO6	0.643557	0.95812	-0.780364	0.921623	R
109	7	G3BP1-02	B02	G3BP1	0.583316	0.1962	-0.0129243	0.108816	R
160	7	G3BP1-02	B02	G3BP1	0.768554	0.0853624	-0.0459625	0.0905137	R
160	7	G3BP1-03	B04	G3BP1	0.781909	0.108783	0.00420901	0.0215905	R
F	7	GEMIN4-01	E07	GEMIN4	0.574078	0.453496	-0.428538	0.632829	R
160	7	HACD3-01	C09	HACD3	0.666211	0.18622	-0.0514228	0.052025	R
109	7	HDAC3-03	D06	HDAC3	0.645808	0.310311	-1.14313	0.0965597	R
17	7	HEXIM1-03	D05	HEXIM1	0.746713	0.503853	-1.18485	0.672998	R
140	7	HUWE1-01	C06	HUWE1	0.764436	0.37456	-0.489293	0.0963746	R
163	7	HUWE1-01	C06	HUWE1	0.997837	0.141266	-0.589852	0.214662	R
138	7	IARS-02	E06	IARS	0.995009	0.212263	-1.33843	0.221492	R
138	7	IARS-03	E07	IARS	0.723185	0.162402	-1.02683	0.147778	R
160	7	ITGA4-02	E06	ITGA4	0.619307	0.211988	-0.0847179	0.152863	R
109	7	ITGA4-03	E07	ITGA4	0.638243	0.169303	-0.247413	0.0760149	R
160	7	ITGA4-03	E07	ITGA4	0.616828	0.0664141	-0.354014	0.108769	R
17	7	LARP7-02	A09	LARP7	0.620474	0.148311	-1.15598	0.0435744	R
203	7	LARP7-02	A09	LARP7	0.648746	0.294013	-0.17038	0.178703	R
151	7	LDLR-02	D05	LDLR	0.571554	0.312939	-1.00517	0.0889748	R
151	7	LDLR-03	D06	LDLR	0.576261	0.227615	-0.792191	0.0688296	R
138	7	MARS-03	D06	MARS	0.785748	0.180088	-1.01474	0.0335661	R
17	7	MEPCE-01	B09	MEPCE	0.959769	0.56148	-1.32196	0.524799	R
203	7	MEPCE-01	B09	MEPCE	0.768074	0.727298	-0.803627	0.496915	R
17	7	MEPCE-02	G02	MEPCE	0.785318	0.270482	-0.948034	0.57001	R
109	7	NCOR1-02	E12	NCOR1	0.805536	0.284337	-1.11288	0.171321	R
17	7	NDUFB10-01	A07	NDUFB10	0.679652	0.170035	0.0180693	0.14143	R
C	7	NDUFB10-01	A07	NDUFB10	1.07465	0.149311	-0.943018	0.475497	R
17	7	NDUFB10-02	A08	NDUFB10	0.609852	0.186941	0.103523	0.280355	R
17	7	NDUFB10-03	A09	NDUFB10	1.06829	0.241971	-0.285424	0.269079	R
211	7	NDUFB10-03	A09	NDUFB10	0.712018	0.240535	-0.795758	0.0368838	R
C	7	NDUFB10-03	A09	NDUFB10	1.24843	0.136302	-0.884021	0.401503	R
160	7	NTC-03	C10	NTC	0.692873	0.24602	-0.0195234	0.0844801	R
160	7	PLSCR1-01	G03	PLSCR1	0.578765	0.2039	-0.0921627	0.0108539	R
138	7	QARS-01	D10	QARS	1.25376	0.28821	-1.11536	0.0655631	R
109	7	RANBP2-03	G05	RANBP2	0.689091	0.163313	-1.39341	0.133345	R
61	7	RARS-02	C07	RARS	0.738148	0.103033	0.0275525	0.0465158	R
61	7	RARS-03	C08	RARS	0.843511	0.860305	-0.354319	0.532384	R
17	7	RER1-01	H10	RER1	0.579386	0.665185	-0.0209792	0.476404	R
61	7	SDCCAG8-02	F10	SDCCAG8	0.851247	1.21511	-0.799694	1.1419	R
109	7	SDF4-03	B04	SDF4	0.623813	0.103102	-0.0478977	0.0517385	R
203	7	SMG6-02	A01	SMG6	0.623769	0.45667	0.153457	0.608992	R
203	7	SMG6-03	E07	SMG6	0.6169	0.140922	-0.378664	0.136725	R
17	7	SMU1-02	F08	SMU1	0.665257	0.388056	-1.42431	0.170697	R
17	7	SPCS2-02	A02	SPCS2	0.692064	0.423439	-0.000531021	0.33374	R
160	7	STOML2-02	D05	STOML2	0.596042	0.130854	0.000545922	0.0941029	R
163	7	SUCLA2-02	D08	SUCLA2	0.576329	0.223246	-0.17342	0.0181862	R
17	7	VPRBP-01	D07	VPRBP	0.571999	0.209898	-0.0124258	0.312446	R
17	7	VPRBP-03	D09	VPRBP	0.723521	0.401429	-0.372174	0.416844	R
