# Supplementary material for: A functional map of HIV-host interactions in primary human T cells
Source: Nat Commun. 2022 Apr 1;13:1752. doi: 10.1038/s41467-022-29346-w (PMC8976027; doi:10.1038/s41467-022-29346-w)
Supplement: Supplementary file 5 — Supplementary Data 3 [file 41467_2022_29346_MOESM5_ESM.xlsx]

## Sheet: TableS4_outcomes
Count	Gene ID	HIV Bait	Observed Phenotype	Early acting?	Druggability (Finan et al 2017)	Known	Number of Donors	Cell line (Jager et al 2011a)	HEKScore (Jager et al 2011a)	JurkatScore (Jager et al 2011a)	Donor Dependent?
1	ABCB10	VPR	TRUENEG	NA	NA	No	2	HEK293T	0.753	0	NA
2	ABCD3	VPR	TRUENEG	NA	NA	No	2	HEK293T	0.782	0	NA
3	ACBD3	ENV	TRUENEG	NA	NA	No	2	Jurkat	0	0.862	NA
4	ACBD5	VPR	TRUENEG	NA	NA	No	2	HEK293T	0.803	0	NA
5	ACOT8	NEF	TRUENEG	NA	NA	No	2	Both	0.956	0.832	NA
6	ACSL3	VPU	TRUENEG	NA	NA	No	5	Both	0.821	0.058	NA
7	AFF1	TAT	D	TRUE	NA	Yes	5	Jurkat	0	0.908	TRUE
8	AFF4	TAT	TRUENEG	NA	NA	Yes	5	Both	0.83	0.884	NA
9	AGPS	VPR	TRUENEG	NA	NA	No	2	HEK293T	0.841	0	NA
10	AHCY	POL	UNDETERMINED	NA	Tier 2	Yes	3	HEK293T	0.77	0	NA
11	AHCYL1	TAT	TRUENEG	NA	NA	No	3	Both	0.791	0.876	NA
12	AHCYL2	TAT	TRUENEG	NA	NA	No	3	Both	0.797	0.74	NA
13	AIMP1	GAG	TRUENEG	NA	Tier 3B	No	3	Both	0.919	0.74	NA
14	AIMP2	GAG	TRUENEG	NA	NA	Yes	3	Both	0.915	0.506	NA
15	AKAP8L	VIF	TRUENEG	NA	NA	No	2	HEK293T	0.788	0	NA
16	AKAP9	POL	TRUENEG	NA	NA	Yes	3	Jurkat	0	0.787	NA
17	ALMS1	POL	TRUENEG	NA	NA	No	2	HEK293T	0.815	0	NA
18	AMBRA1	VIF	R	TRUE	NA	No	2	Both	0.832	0.915	TRUE
19	ANAPC1	POL	UNDETERMINED	NA	NA	No	2	HEK293T	0.797	0	NA
20	ANAPC2	POL	UNDETERMINED	NA	NA	No	2	Jurkat	0	0.799	NA
21	ANKHD1	VPR	TRUENEG	NA	NA	No	2	Both	0.885	0.765	NA
22	ANKRD13A	VPR	TRUENEG	NA	NA	No	2	Jurkat	0	0.858	NA
23	ANKRD17	VPR	D	TRUE	NA	No	5	Both	0.742	0.879	TRUE
24	AP1M1	ENV	TRUENEG	NA	NA	Yes	2	Jurkat	0	0.782	NA
25	APP	ENV	TRUENEG	NA	Tier 1	Yes	2	HEK293T	0.85	0	NA
26	ARFGEF1	VPU	UNDETERMINED	NA	NA	No	2	Both	0.816	0.452	NA
27	ARFGEF2	VPU	TRUENEG	NA	NA	No	3	HEK293T	0.812	0	NA
28	ARHGEF12	POL	UNDETERMINED	NA	NA	Yes	2	HEK293T	0.889	0	NA
29	ARRB2	POL	TRUENEG	NA	NA	No	2	Jurkat	0	0.762	NA
30	ATAD3A	VPU	UNDETERMINED	NA	NA	Yes	2	Both	0.874	0.841	NA
31	ATAD3B	VPU	TRUENEG	NA	NA	No	2	Both	0.785	0.78	NA
32	ATL3	ENV	TRUENEG	NA	NA	No	2	Jurkat	0	0.911	NA
33	ATP2A2	ENV	R	TRUE	Tier 3B	No	2	Both	0.346	0.813	FALSE
34	ATP2A3	ENV	TRUENEG	NA	Tier 3A	No	2	Jurkat	0	0.772	NA
35	ATP2B1	VPU	UNDETERMINED	NA	NA	No	2	HEK293T	0.852	0	NA
36	ATP5B	VPU	UNDETERMINED	NA	NA	Yes	2	Both	0.375	0.784	NA
37	ATP5D	VPU	TRUENEG	NA	NA	No	3	Jurkat	0	0.79	NA
38	ATP5F1	VPU	UNDETERMINED	NA	NA	No	2	Both	0.74	0.824	NA
39	ATP5H	VPU	UNDETERMINED	NA	NA	No	2	Both	0.559	0.802	NA
40	ATP5J	VPU	UNDETERMINED	NA	NA	No	2	Both	0.815	0.776	NA
41	ATP5O	VPU	TRUENEG	NA	NA	No	2	Both	0.572	0.862	NA
42	ATXN10	VPU	TRUENEG	NA	NA	No	2	Both	0.815	0.8	NA
43	BAG6	VIF	UNDETERMINED	NA	NA	No	2	HEK293T	0.782	0	NA
44	BCAP31	ENV	TRUENEG	NA	NA	No	2	Jurkat	0	0.789	NA
45	BICD2	POL	TRUENEG	NA	NA	Yes	3	Jurkat	0	0.771	NA
46	BTRC	VPU	UNDETERMINED	NA	NA	Yes	2	Both	0.9	0.7	NA
47	C20orf24	ENV	TRUENEG	NA	NA	No	2	Jurkat	0	0.781	NA
48	CALR	ENV	TRUENEG	NA	Tier 3A	Yes	2	Both	0.915	0.819	NA
49	CALU	ENV	TRUENEG	NA	Tier 3B	No	2	Both	0.73	0.964	NA
50	CAND2	POL	TRUENEG	NA	NA	No	3	HEK293T	0.823	0	NA
51	CANX	ENV	TRUENEG	NA	NA	Yes	2	Both	0.861	0.667	NA
52	CAPN1	ENV	UNDETERMINED	NA	Tier 2	Yes	2	Jurkat	0	0.839	NA
53	CARM1	POL	UNDETERMINED	NA	Tier 2	Yes	2	Jurkat	0	0.8	NA
54	CASC3	ENV	TRUENEG	NA	NA	No	2	Jurkat	0	0.847	NA
55	CBFB	VIF	D	FALSE	NA	Yes	2	Both	0.916	0.975	FALSE
56	CCAR2	POL	TRUENEG	NA	NA	No	2	Both	0.152	0.874	NA
57	CCDC47	VPR	TRUENEG	NA	NA	No	2	HEK293T	0.779	0	NA
58	CCNT1	TAT	D	TRUE	Tier 1	Yes	5	Both	0.909	0.867	FALSE
59	CD4	Control2	D	TRUE	Tier 1	Yes	3	NA	NA	NA	FALSE
60	CDK9	Control	D	TRUE	Tier 1	Yes	17	Both	0.851	0.908	FALSE
61	CDKN2A	NEF	UNDETERMINED	NA	NA	Yes	2	HEK293T	0.768	0	NA
62	CEP170	VPR	UNDETERMINED	NA	NA	No	2	Both	0.788	0.777	NA
63	CEP57	VPU	R	FALSE	NA	No	5	Jurkat	0	0.762	TRUE
64	CERS2	VPU	TRUENEG	NA	NA	Yes	2	Both	0.727	0.757	NA
65	CHAF1B	ENV	D	TRUE	NA	No	2	Jurkat	0	0.896	FALSE
66	CHCHD1	REV	TRUENEG	NA	NA	No	2	HEK293T	0.821	0	NA
67	CHI3L2	ENV	TRUENEG	NA	Tier 3B	No	2	Jurkat	0	0.783	NA
68	CHP1	VPU	D	TRUE	NA	No	3	Jurkat	0	0.788	TRUE
69	CIAO1	POL	TRUENEG	NA	NA	No	3	HEK293T	0.765	0	NA
70	CKAP4	ENV	TRUENEG	NA	NA	No	2	Both	0.812	0.919	NA
71	CKMT1A	POL	UNDETERMINED	NA	NA	No	3	HEK293T	0.873	0	NA
72	CLGN	ENV	TRUENEG	NA	NA	No	2	Jurkat	0	0.792	NA
73	CLN6	ENV	TRUENEG	NA	NA	No	2	Jurkat	0	0.785	NA
74	CNTNAP1	VPU	D	TRUE	NA	No	5	HEK293T	0.796	0	TRUE
75	COLGALT1	ENV	UNDETERMINED	NA	NA	No	2	Jurkat	0	0.934	NA
76	COMT	VPR	TRUENEG	NA	Tier 1	No	2	Both	0.775	0.244	NA
77	COPS2	VPR	R	TRUE	NA	No	2	Jurkat	0	0.822	FALSE
78	COPS3	VPR	D	TRUE	NA	No	2	Jurkat	0	0.829	FALSE
79	COPS4	VPR	D	FALSE	NA	No	2	Jurkat	0	0.842	TRUE
80	COPS5	VPR	TRUENEG	NA	NA	Yes	5	Jurkat	0	0.751	NA
81	COPS6	VPR	TRUENEG	NA	NA	Yes	2	Jurkat	0	0.838	NA
82	COPS8	VPR	D	FALSE	NA	Yes	2	Jurkat	0	0.809	TRUE
83	COX4I1	ENV	TRUENEG	NA	NA	Yes	2	Both	0.87	0.445	NA
84	COX5A	ENV	UNDETERMINED	NA	NA	No	3	HEK293T	0.775	0	NA
85	COX6B1	ENV	TRUENEG	NA	NA	Yes	2	HEK293T	0.849	0	NA
86	CSDE1	GAG	D	TRUE	NA	No	5	HEK293T	0.812	0	TRUE
87	CTNNA3	GAG	UNDETERMINED	NA	NA	No	3	HEK293T	0.781	0	NA
88	CTSB	POL	TRUENEG	NA	Tier 1	Yes	2	Jurkat	0	0.825	NA
89	CTSD	ENV	TRUENEG	NA	Tier 1	Yes	2	Jurkat	0	0.784	NA
90	CUL1	VPU	TRUENEG	NA	NA	Yes	5	Both	0.839	0.873	NA
91	CUL2	VIF	R	TRUE	NA	Yes	5	Both	0.776	0.897	FALSE
92	CUL4A	VPR	TRUENEG	NA	NA	Yes	2	Jurkat	0	0.805	NA
93	CUL5	VIF	UNDETERMINED	NA	NA	Yes	2	Both	0.855	0.889	NA
94	CXCR4	Control	D	TRUE	Tier 1	Yes	17	NA	NA	NA	FALSE
95	CYB5R1	VPU	TRUENEG	NA	NA	No	2	Both	0.818	0.862	NA
96	DAGLB	VPU	TRUENEG	NA	Tier 1	Yes	3	HEK293T	0.766	0	NA
97	DARS	GAG	UNDETERMINED	NA	NA	No	5	Both	0.911	0.753	NA
98	DCAF11	VIF	TRUENEG	NA	NA	No	2	Jurkat	0	0.791	NA
99	DCAF16	TAT	TRUENEG	NA	NA	Yes	3	HEK293T	0.838	0	NA
100	DCAF8	VPR	TRUENEG	NA	NA	No	5	Jurkat	0	0.842	NA
101	DDA1	VPR	TRUENEG	NA	NA	Yes	2	Both	0.818	0.909	NA
102	DDB1	VPR	R	TRUE	NA	Yes	5	Both	0.851	0.789	TRUE
103	DDX20	VPR	TRUENEG	NA	NA	No	4	Jurkat	0	0.778	NA
104	DDX49	GAG	UNDETERMINED	NA	NA	No	5	HEK293T	0.824	0	NA
105	DDX6	ENV	D	TRUE	NA	Yes	2	Jurkat	0	0.847	FALSE
106	DHCR24	ENV	TRUENEG	NA	NA	No	2	Jurkat	0	0.785	NA
107	DIAPH1	POL	TRUENEG	NA	NA	Yes	4	Both	0.693	0.799	NA
108	DNAJB11	ENV	TRUENEG	NA	Tier 3B	No	2	Both	0.931	0.968	NA
109	DNAJB2	VIF	UNDETERMINED	NA	NA	Yes	2	Jurkat	0	0.774	NA
110	DNAJC3	ENV	TRUENEG	NA	NA	Yes	2	Jurkat	0	0.88	NA
111	DNAJC7	VIF	TRUENEG	NA	NA	Yes	2	Both	0.899	0.488	NA
112	DOHH	POL	UNDETERMINED	NA	NA	Yes	2	HEK293T	0.882	0	NA
113	DOK1	POL	TRUENEG	NA	NA	No	3	Jurkat	0	0.782	NA
114	DPY19L1	VPR	TRUENEG	NA	NA	No	2	HEK293T	0.845	0	NA
115	DPY19L3	VPR	UNDETERMINED	NA	NA	No	2	HEK293T	0.792	0	NA
116	DSC3	ENV	TRUENEG	NA	NA	No	2	HEK293T	0.863	0	NA
117	DSP	POL	TRUENEG	NA	NA	No	2	HEK293T	0.751	0	NA
118	DYNC1H1	VPR	TRUENEG	NA	NA	Yes	2	Both	0.899	0.818	NA
119	DYNC1I2	VPR	TRUENEG	NA	NA	No	2	Both	0.838	0.792	NA
120	DYNC1LI1	VPR	TRUENEG	NA	NA	No	2	Both	0.825	0.802	NA
121	EDC4	VPU	TRUENEG	NA	NA	No	3	Jurkat	0	0.771	NA
122	EDEM3	ENV	TRUENEG	NA	NA	Yes	2	Jurkat	0	0.898	NA
123	EEF1E1	GAG	TRUENEG	NA	NA	Yes	3	Both	0.907	0.764	NA
124	EFEMP1	ENV	TRUENEG	NA	Tier 3A	No	2	Jurkat	0	0.845	NA
125	EIF2AK2	GAG	R	TRUE	Tier 2	Yes	3	HEK293T	0.766	0	TRUE
126	EIF3A	POL	TRUENEG	NA	NA	Yes	2	Both	0.888	0.84	NA
127	EIF3B	POL	TRUENEG	NA	NA	No	2	Both	0.822	0.735	NA
128	EIF3D	POL	D	FALSE	NA	Yes	2	Both	0.939	0.81	FALSE
129	EIF3E	POL	D	FALSE	NA	No	2	Both	0.793	0.845	FALSE
130	EIF3F	POL	TRUENEG	NA	NA	Yes	5	Both	0.894	0.871	NA
131	EIF3G	POL	TRUENEG	NA	NA	Yes	2	HEK293T	0.83	0	NA
132	EIF3H	POL	D	FALSE	NA	No	2	Both	0.801	0.868	TRUE
133	EIF3I	POL	TRUENEG	NA	NA	No	2	HEK293T	0.904	0	NA
134	EIF3K	POL	TRUENEG	NA	NA	No	2	Both	0.823	0.848	NA
135	EIF3L	POL	TRUENEG	NA	NA	No	2	Both	0.883	0.832	NA
136	EIF3M	POL	D	TRUE	NA	Yes	2	Both	0.794	0.446	TRUE
137	EMC1	ENV	D	TRUE	NA	No	2	Jurkat	0	0.808	FALSE
138	EML3	POL	TRUENEG	NA	NA	No	3	HEK293T	0.752	0	NA
139	ENDOD1	ENV	TRUENEG	NA	NA	No	2	Both	0.77	0.815	NA
140	EPPK1	POL	TRUENEG	NA	NA	No	2	HEK293T	0.858	0	NA
141	EPRS	GAG	UNDETERMINED	NA	NA	No	3	Both	0.929	0.819	NA
142	ERGIC1	NEF	TRUENEG	NA	NA	No	2	Jurkat	0	0.778	NA
143	ERGIC2	ENV	TRUENEG	NA	NA	No	2	Jurkat	0	0.782	NA
144	ERGIC3	ENV	D	FALSE	NA	No	2	Jurkat	0	0.763	FALSE
145	ERLEC1	ENV	UNDETERMINED	NA	NA	No	2	Both	0.854	0.971	NA
146	ERP44	ENV	D	TRUE	Tier 3A	No	2	Jurkat	0	0.806	TRUE
147	EVL	ENV	TRUENEG	NA	NA	No	2	Jurkat	0	0.765	NA
148	EXOC4	NEF	TRUENEG	NA	NA	No	5	Jurkat	0	0.769	NA
149	FAM96B	POL	TRUENEG	NA	NA	No	3	HEK293T	0.824	0	NA
150	FAM98A	TAT	UNDETERMINED	NA	NA	No	2	HEK293T	0.811	0	NA
151	FBN2	TAT	UNDETERMINED	NA	Tier 3A	No	3	HEK293T	0.838	0	NA
152	FBXO3	TAT	UNDETERMINED	NA	NA	No	2	HEK293T	0.789	0	NA
153	FBXO6	ENV	TRUENEG	NA	NA	No	3	HEK293T	0.772	0	NA
154	FBXW11	VPU	TRUENEG	NA	NA	Yes	2	Both	0.947	0.852	NA
155	FECH	POL	TRUENEG	NA	NA	No	2	Jurkat	0	0.848	NA
156	FKBP4	POL	TRUENEG	NA	Tier 1	No	3	HEK293T	0.767	0	NA
157	FLAD1	POL	TRUENEG	NA	NA	No	3	HEK293T	0.78	0	NA
158	FLCN	POL	UNDETERMINED	NA	NA	No	2	Both	0.708	0.767	NA
159	FLOT1	ENV	TRUENEG	NA	NA	Yes	2	HEK293T	0.774	0	NA
160	FNIP1	POL	TRUENEG	NA	NA	No	2	Both	0.733	0.78	NA
161	FOXC1	POL	TRUENEG	NA	NA	No	2	HEK293T	0.833	0	NA
162	FUT8	ENV	TRUENEG	NA	NA	Yes	2	HEK293T	0.838	0	NA
163	G3BP1	ENV	R	TRUE	NA	Yes	2	Jurkat	0	0.784	FALSE
164	G3BP2	ENV	TRUENEG	NA	NA	Yes	2	Jurkat	0	0.838	NA
165	GAK	POL	TRUENEG	NA	Tier 1	No	3	HEK293T	0.76	0	NA
166	GANAB	ENV	TRUENEG	NA	Tier 1	Yes	2	Both	0.947	0.971	NA
167	GEMIN2	VPR	TRUENEG	NA	NA	Yes	4	Jurkat	0	0.823	NA
168	GEMIN4	VPR	TRUENEG	NA	NA	No	4	Jurkat	0	0.767	NA
169	GEMIN6	VPR	TRUENEG	NA	NA	No	4	Jurkat	0	0.845	NA
170	GEMIN7	VPR	UNDETERMINED	NA	NA	No	4	Jurkat	0	0.761	NA
171	GIMAP5	VPU	TRUENEG	NA	NA	No	3	Jurkat	0	0.781	NA
172	GLG1	ENV	D	TRUE	NA	No	3	Jurkat	0	0.762	TRUE
173	GOLGA1	POL	TRUENEG	NA	NA	No	2	Both	0.912	0.786	NA
174	GOLPH3	VPR	TRUENEG	NA	NA	No	2	Both	0.926	0.708	NA
175	GPATCH4	REV	TRUENEG	NA	NA	No	2	HEK293T	0.764	0	NA
176	GPS1	VPR	D	FALSE	NA	No	2	Jurkat	0	0.809	FALSE
177	GPS2	VIF	TRUENEG	NA	NA	Yes	2	Jurkat	0	0.778	NA
178	GRB2	POL	UNDETERMINED	NA	NA	Yes	2	Jurkat	0	0.818	NA
179	HACD3	ENV	TRUENEG	NA	NA	No	2	Both	0.199	0.809	NA
180	HADHA	VPU	TRUENEG	NA	NA	No	2	Both	0.913	0.841	NA
181	HADHB	VPU	TRUENEG	NA	NA	No	2	Both	0.804	0.861	NA
182	HARS2	GAG	UNDETERMINED	NA	NA	No	3	Both	0.856	0.774	NA
183	HAT1	VPR	TRUENEG	NA	NA	No	2	Both	0.906	0.6	NA
184	HDAC3	VIF	R	FALSE	Tier 1	Yes	5	Jurkat	0	0.817	TRUE
185	HDDC2	POL	TRUENEG	NA	NA	No	3	HEK293T	0.815	0	NA
186	HEATR1	POL	TRUENEG	NA	NA	No	3	HEK293T	0.77	0	NA
187	HERC2	POL	TRUENEG	NA	NA	No	5	Both	0.828	0.725	NA
188	HEXIM1	Control2	R	TRUE	NA	Yes	2	NA	NA	NA	FALSE
189	HGH1	POL	D	TRUE	NA	No	2	Both	0.723	0.839	TRUE
190	HIST1H3D	ENV	TRUENEG	NA	Tier 3A	Yes	2	Jurkat	0	0.772	NA
191	HIST1H3I	ENV	D	TRUE	Tier 3B	Yes	2	Jurkat	0	0.772	FALSE
192	HLA-A	ENV	UNDETERMINED	NA	Tier 1	Yes	2	HEK293T	0.81	0	NA
193	HM13	ENV	TRUENEG	NA	NA	Yes	2	Jurkat	0	0.781	NA
194	HNRNPH3	TAT	D	TRUE	NA	No	2	HEK293T	0.764	0	TRUE
195	HSD17B12	VPU	UNDETERMINED	NA	NA	No	2	HEK293T	0.825	0	NA
196	HSP90B1	ENV	TRUENEG	NA	Tier 2	Yes	2	Both	0.672	0.91	NA
197	HSPA13	ENV	TRUENEG	NA	NA	Yes	2	Jurkat	0	0.847	NA
198	HSPH1	ENV	TRUENEG	NA	Tier 3B	No	2	Jurkat	0	0.784	NA
199	HUWE1	VIF	R	TRUE	NA	Yes	2	Both	0.934	0.324	FALSE
200	HYOU1	ENV	D	TRUE	Tier 3B	No	2	Both	0.775	0.96	FALSE
201	IARS	GAG	TRUENEG	NA	Tier 1	No	3	Both	0.907	0.668	NA
202	IDH3A	POL	TRUENEG	NA	NA	No	2	Jurkat	0	0.773	NA
203	IFT122	POL	TRUENEG	NA	NA	No	2	Jurkat	0	0.905	NA
204	IK	REV	TRUENEG	NA	Tier 3B	No	2	HEK293T	0.851	0	NA
205	IPO4	POL	TRUENEG	NA	NA	No	3	HEK293T	0.756	0	NA
206	IPO9	VPU	TRUENEG	NA	NA	No	2	Both	0.902	0.814	NA
207	ITGA4	ENV	R	TRUE	Tier 1	Yes	2	Jurkat	0	0.878	FALSE
208	ITGAL	ENV	D	FALSE	Tier 1	Yes	2	Jurkat	0	0.829	TRUE
209	ITGB2	ENV	TRUENEG	NA	Tier 1	Yes	2	Jurkat	0	0.831	NA
210	ITM2B	ENV	TRUENEG	NA	Tier 3B	No	2	Both	0.774	0.831	NA
211	IVNS1ABP	GAG	TRUENEG	NA	Tier 3B	No	3	Both	0.753	0.26	NA
212	KARS	GAG	TRUENEG	NA	Tier 2	Yes	5	Both	0.883	0.731	NA
213	KIAA1429	POL	D	FALSE	NA	No	5	HEK293T	0.77	0	TRUE
214	KIAA2013	ENV	TRUENEG	NA	NA	No	3	HEK293T	0.778	0	NA
215	KIF21B	REV	TRUENEG	NA	NA	No	2	Jurkat	0	0.782	NA
216	KIR3DL1	ENV	UNDETERMINED	NA	Tier 3A	Yes	2	Jurkat	0	0.76	NA
217	KIR3DL2	ENV	UNDETERMINED	NA	Tier 3A	Yes	2	Jurkat	0	0.78	NA
218	LARP7	TAT	R	TRUE	NA	Yes	5	Both	0.54	0.915	TRUE
219	LARS	GAG	TRUENEG	NA	Tier 2	No	3	Both	0.835	0.773	NA
220	LDLR	ENV	R	FALSE	Tier 2	No	2	Jurkat	0	0.784	FALSE
221	LEDGF	Control	D	TRUE	NA	Yes	17	NA	NA	NA	FALSE
222	LGALS3BP	POL	UNDETERMINED	NA	Tier 3B	Yes	2	HEK293T	0.843	0	NA
223	LIMD1	POL	TRUENEG	NA	NA	No	2	HEK293T	0.836	0	NA
224	LMAN1	ENV	TRUENEG	NA	Tier 3B	No	2	Both	0.895	0.916	NA
225	LMAN2	ENV	TRUENEG	NA	NA	No	2	Jurkat	0	0.839	NA
226	LRPPRC	VPU	TRUENEG	NA	NA	Yes	2	Both	0.975	0.915	NA
227	LRRC47	GAG	UNDETERMINED	NA	NA	No	3	HEK293T	0.814	0	NA
228	LSM12	ENV	TRUENEG	NA	NA	No	2	Both	0.259	0.842	NA
229	MAGED1	VIF	TRUENEG	NA	NA	No	2	Jurkat	0	0.808	NA
230	MAGT1	ENV	TRUENEG	NA	NA	No	2	Jurkat	0	0.907	NA
231	MAPK6	VIF	UNDETERMINED	NA	Tier 2	No	2	Jurkat	0	0.772	NA
232	MARS	GAG	TRUENEG	NA	Tier 2	No	3	Both	0.908	0.723	NA
233	MATR3	VPR	D	TRUE	NA	Yes	2	HEK293T	0.933	0	FALSE
234	MCL1	POL	TRUENEG	NA	Tier 2	Yes	3	HEK293T	0.78	0	NA
235	MCM4	POL	TRUENEG	NA	NA	No	2	Jurkat	0	0.818	NA
236	MCM6	POL	D	FALSE	NA	No	2	Jurkat	0	0.804	FALSE
237	MCM7	POL	TRUENEG	NA	NA	No	2	Both	0.412	0.75	NA
238	MCRIP2	ENV	TRUENEG	NA	NA	No	2	Jurkat	0	0.842	NA
239	MEPCE	TAT	R	TRUE	NA	Yes	7	Both	0.692	0.857	TRUE
240	MESDC2	ENV	TRUENEG	NA	NA	No	2	Jurkat	0	0.766	NA
241	MITD1	REV	TRUENEG	NA	NA	No	2	Jurkat	0	0.795	NA
242	MLLT1	TAT	UNDETERMINED	NA	NA	Yes	4	HEK293T	0.759	0	NA
243	MMGT1	ENV	D	FALSE	NA	No	2	HEK293T	0.797	0	TRUE
244	MOGS	VPR	D	TRUE	NA	Yes	2	HEK293T	0.884	0	TRUE
245	MPG	REV	TRUENEG	NA	NA	No	2	HEK293T	0.773	0	NA
246	MRPL11	GAG	TRUENEG	NA	NA	No	2	HEK293T	0.771	0	NA
247	MRPL42	REV	UNDETERMINED	NA	NA	No	5	HEK293T	0.841	0	NA
248	MRPS28	REV	UNDETERMINED	NA	NA	No	2	Both	0.326	0.759	NA
249	MRPS9	REV	TRUENEG	NA	NA	No	2	Both	0.404	0.772	NA
250	MRS2	REV	TRUENEG	NA	NA	No	2	HEK293T	0.771	0	NA
251	MSH2	POL	D	TRUE	NA	No	4	HEK293T	0.795	0	TRUE
252	MSN	VPU	UNDETERMINED	NA	NA	Yes	3	Jurkat	0	0.779	NA
253	MTCH1	NEF	UNDETERMINED	NA	NA	No	2	HEK293T	0.752	0	NA
254	MTCH2	VPR	TRUENEG	NA	NA	No	2	HEK293T	0.816	0	NA
255	MTHFD2	NEF	TRUENEG	NA	NA	No	2	Both	0.791	0.228	NA
256	NAP1L4	TAT	TRUENEG	NA	NA	No	3	Both	0.352	0.756	NA
257	NARS2	GAG	TRUENEG	NA	NA	No	3	Both	0.866	0.631	NA
258	NCAPD3	VPU	D	TRUE	NA	No	2	Both	0.165	0.78	TRUE
259	NCOR1	VIF	R	FALSE	NA	Yes	5	Jurkat	0	0.821	TRUE
260	NDUFB10	ENV	R	TRUE	NA	No	3	HEK293T	0.776	0	FALSE
261	NDUFS8	VPR	TRUENEG	NA	NA	No	2	HEK293T	0.855	0	NA
262	NEDD4L	VPR	TRUENEG	NA	NA	Yes	2	HEK293T	0.768	0	NA
263	NEDD8	VPU	UNDETERMINED	NA	NA	Yes	2	Both	0.763	0.417	NA
264	NFAT5	POL	TRUENEG	NA	NA	Yes	3	HEK293T	0.761	0	NA
265	NFU1	POL	TRUENEG	NA	NA	No	2	Both	0.775	0.733	NA
266	NGLY1	ENV	TRUENEG	NA	NA	No	2	Jurkat	0	0.834	NA
267	NMT1	NEF	UNDETERMINED	NA	Tier 2	Yes	2	Both	0.874	0.891	NA
268	NOL12	GAG	TRUENEG	NA	NA	No	3	HEK293T	0.781	0	NA
269	NOLC1	GAG	UNDETERMINED	NA	NA	No	3	HEK293T	0.809	0	NA
270	NPM3	TAT	TRUENEG	NA	NA	No	3	Both	0.242	0.847	NA
271	NTC	Control2	UNDETERMINED	NA	NA	No	17	NA	NA	NA	NA
272	NUDC	POL	D	TRUE	NA	No	4	Jurkat	0	0.788	FALSE
273	OLA1	GAG	TRUENEG	NA	NA	No	5	HEK293T	0.777	0	NA
274	OS9	ENV	TRUENEG	NA	NA	No	2	Jurkat	0	0.915	NA
275	OSBPL3	POL	TRUENEG	NA	NA	No	2	Both	0.826	0.843	NA
276	OSBPL6	POL	UNDETERMINED	NA	NA	No	2	HEK293T	0.812	0	NA
277	P4HA2	ENV	TRUENEG	NA	NA	No	2	HEK293T	0.794	0	NA
278	P4HB	ENV	R	TRUE	Tier 2	No	2	Both	0.939	0.151	TRUE
279	PARP4	POL	D	FALSE	Tier 2	No	3	HEK293T	0.785	0	TRUE
280	PDIA3	ENV	UNDETERMINED	NA	Tier 3B	Yes	2	Jurkat	0	0.862	NA
281	PDIA4	POL	TRUENEG	NA	NA	Yes	2	Both	0.864	0.661	NA
282	PDIA5	ENV	TRUENEG	NA	NA	Yes	2	Jurkat	0	0.847	NA
283	PDIA6	POL	TRUENEG	NA	Tier 3A	Yes	2	Both	0.408	0.82	NA
284	PELO	POL	BOTH	TRUE	NA	No	2	Both	0.316	0.832	TRUE
285	PGRMC1	ENV	TRUENEG	NA	NA	No	2	Both	0.173	0.831	NA
286	PHB	ENV	D	TRUE	NA	Yes	2	Both	0.579	0.758	FALSE
287	PHB2	ENV	D	TRUE	NA	Yes	2	Both	0.835	0.759	FALSE
288	PIP4K2A	ENV	TRUENEG	NA	NA	No	2	Jurkat	0	0.81	NA
289	PLAA	POL	TRUENEG	NA	Tier 2	No	3	HEK293T	0.773	0	NA
290	PLOD1	POL	TRUENEG	NA	Tier 3A	Yes	3	HEK293T	0.827	0	NA
291	PLOD2	POL	UNDETERMINED	NA	NA	Yes	3	HEK293T	0.754	0	NA
292	PLSCR1	ENV	TRUENEG	NA	Tier 3B	Yes	2	HEK293T	0.805	0	NA
293	POLE	POL	UNDETERMINED	NA	Tier 1	No	2	Both	0.839	0.794	NA
294	POLE3	POL	TRUENEG	NA	NA	No	2	Both	0.806	0.847	NA
295	POLE4	POL	TRUENEG	NA	NA	No	2	Both	0.757	0.647	NA
296	PON2	ENV	TRUENEG	NA	Tier 1	No	2	HEK293T	0.932	0	NA
297	PPM1G	TAT	TRUENEG	NA	NA	Yes	3	HEK293T	0.884	0	NA
298	PPP1R12A	GAG	TRUENEG	NA	NA	No	5	HEK293T	0.785	0	NA
299	PPP2CB	POL	TRUENEG	NA	NA	Yes	5	HEK293T	0.803	0	NA
300	PPP2R5E	VPU	UNDETERMINED	NA	NA	Yes	3	HEK293T	0.764	0	NA
301	PRDX4	ENV	TRUENEG	NA	Tier 3B	No	2	HEK293T	0.79	0	NA
302	PREB	VPU	D	FALSE	NA	No	3	HEK293T	0.767	0	TRUE
303	PRKCSH	ENV	TRUENEG	NA	Tier 3B	No	2	Both	0.922	0.841	NA
304	PRKDC	VPU	TRUENEG	NA	Tier 2	Yes	2	Both	0.658	0.785	NA
305	PRMT1	GAG	TRUENEG	NA	NA	No	3	Both	0.758	0.037	NA
306	PSIP1	POL	D	TRUE	NA	Yes	2	Jurkat	0	0.825	FALSE
307	PSMA1	ENV	D	TRUE	Tier 3B	Yes	2	Both	0.755	0.705	FALSE
308	PSMB6	ENV	TRUENEG	NA	Tier 3B	Yes	2	HEK293T	0.754	0	NA
309	PSMD7	ENV	D	TRUE	NA	Yes	2	HEK293T	0.802	0	FALSE
310	PSME3	VIF	TRUENEG	NA	NA	No	2	HEK293T	0.842	0	NA
311	PTGES3	VPU	UNDETERMINED	NA	NA	Yes	3	Jurkat	0	0.777	NA
312	PUM2	POL	UNDETERMINED	NA	NA	No	2	HEK293T	0.799	0	NA
313	QARS	GAG	TRUENEG	NA	NA	No	3	Both	0.919	0.685	NA
314	RABGAP1	ENV	TRUENEG	NA	NA	No	2	Jurkat	0	0.791	NA
315	RANBP1	VPU	D	FALSE	NA	Yes	5	Both	0.766	0.574	TRUE
316	RANBP2	VPU	R	FALSE	Tier 2	Yes	5	HEK293T	0.751	0	TRUE
317	RANBP6	POL	TRUENEG	NA	NA	No	3	HEK293T	0.763	0	NA
318	RARS	GAG	R	TRUE	NA	No	3	Both	0.922	0.737	TRUE
319	RBBP7	VPR	TRUENEG	NA	NA	Yes	2	Both	0.876	0.808	NA
320	RBM17	GAG	R	TRUE	NA	No	3	HEK293T	0.765	0	FALSE
321	RCN1	POL	TRUENEG	NA	NA	No	5	Both	0.773	0.302	NA
322	RCN2	ENV	TRUENEG	NA	NA	No	2	Both	0.352	0.994	NA
323	RECQL	POL	UNDETERMINED	NA	Tier 1	No	2	HEK293T	0.846	0	NA
324	RER1	ENV	UNDETERMINED	NA	NA	No	3	Jurkat	0	0.753	NA
325	RHOC	ENV	TRUENEG	NA	NA	No	2	Jurkat	0	0.784	NA
326	RNF126	ENV	D	FALSE	NA	No	2	Jurkat	0	0.847	FALSE
327	RNF213	VPU	TRUENEG	NA	NA	No	3	Jurkat	0	0.774	NA
328	RNF5	ENV	TRUENEG	NA	NA	No	2	Jurkat	0	0.781	NA
329	RNF7	VIF	TRUENEG	NA	NA	Yes	2	Both	0.858	0.952	NA
330	RNH1	GAG	UNDETERMINED	NA	NA	Yes	3	HEK293T	0.87	0	NA
331	RPN1	ENV	TRUENEG	NA	Tier 3A	No	2	Both	0.309	0.866	NA
332	RRM2	POL	TRUENEG	NA	Tier 1	Yes	2	Jurkat	0	0.824	NA
333	RTN3	VPU	UNDETERMINED	NA	Tier 3B	No	2	Both	0.785	0.863	NA
334	RTN4	VPU	UNDETERMINED	NA	Tier 1	No	2	Both	0.809	0.819	NA
335	RUVBL1	POL	D	TRUE	NA	No	5	Both	0.7	0.829	TRUE
336	SARS	POL	D	FALSE	NA	No	5	HEK293T	0.8	0	TRUE
337	SCAMP3	VPU	UNDETERMINED	NA	NA	No	2	Both	0.949	0.834	NA
338	SDCBP	GAG	TRUENEG	NA	NA	Yes	3	HEK293T	0.833	0	NA
339	SDCCAG8	GAG	R	FALSE	NA	No	3	HEK293T	0.781	0	TRUE
340	SDF2	ENV	TRUENEG	NA	Tier 3B	No	2	Both	0.829	0.931	NA
341	SDF2L1	ENV	TRUENEG	NA	NA	No	2	Both	0.889	0.911	NA
342	SDF4	ENV	TRUENEG	NA	NA	No	2	Both	0.856	0.861	NA
343	SDHA	NEF	UNDETERMINED	NA	NA	No	2	HEK293T	0.765	0	NA
344	SEC61A1	ENV	D	TRUE	NA	Yes	2	Jurkat	0	0.822	FALSE
345	SEC62	ENV	TRUENEG	NA	NA	Yes	3	Jurkat	0	0.751	NA
346	SEH1L	ENV	TRUENEG	NA	NA	No	2	Jurkat	0	0.895	NA
347	SEL1L	ENV	TRUENEG	NA	NA	No	2	Both	0.818	0.955	NA
348	SEPSECS	GAG	TRUENEG	NA	NA	No	3	Both	0.814	0.2	NA
349	SERPINH1	ENV	TRUENEG	NA	NA	No	2	Jurkat	0	0.954	NA
350	SF3A3	POL	TRUENEG	NA	NA	No	2	Both	0.723	0.839	NA
351	SGPL1	VPU	D	FALSE	NA	No	5	HEK293T	0.785	0	TRUE
352	SIRT1	TAT	TRUENEG	NA	Tier 1	Yes	3	Both	0.879	0.378	NA
353	SKP1	VPU	D	TRUE	NA	Yes	5	Both	0.848	0.847	TRUE
354	SLC27A4	VPU	UNDETERMINED	NA	Tier 2	No	3	HEK293T	0.772	0	NA
355	SLC30A7	POL	TRUENEG	NA	NA	No	3	HEK293T	0.758	0	NA
356	SLC9A3R1	POL	TRUENEG	NA	NA	Yes	3	Jurkat	0	0.775	NA
357	SLIRP	VPU	D	TRUE	NA	Yes	2	Both	0.969	0.877	TRUE
358	SMG6	POL	R	FALSE	NA	Yes	4	Jurkat	0	0.801	TRUE
359	SMN1	VPR	UNDETERMINED	NA	Tier 1	No	2	Jurkat	0	0.847	NA
360	SMU1	REV	TRUENEG	NA	NA	No	4	HEK293T	0.763	0	NA
361	SNU13	GAG	D	TRUE	NA	No	2	HEK293T	0.775	0	FALSE
362	SPAG5	ENV	TRUENEG	NA	NA	No	2	Jurkat	0	0.867	NA
363	SPATS2	REV	UNDETERMINED	NA	NA	No	2	HEK293T	0.81	0	NA
364	SPCS2	ENV	TRUENEG	NA	NA	No	3	Jurkat	0	0.778	NA
365	SPCS3	ENV	D	FALSE	NA	No	2	Jurkat	0	0.831	FALSE
366	SQSTM1	VIF	TRUENEG	NA	NA	Yes	2	Both	0.79	0.49	NA
367	SRRM2	TAT	TRUENEG	NA	NA	No	3	HEK293T	0.761	0	NA
368	SSBP1	REV	TRUENEG	NA	NA	No	2	Both	0.76	0.325	NA
369	SSR4	ENV	TRUENEG	NA	NA	No	2	Both	0.091	0.769	NA
370	SSSCA1	POL	TRUENEG	NA	NA	No	2	Both	0.92	0.806	NA
371	STOML2	ENV	TRUENEG	NA	NA	No	2	HEK293T	0.893	0	NA
372	STRAP	GAG	D	TRUE	NA	No	5	HEK293T	0.788	0	TRUE
373	STUB1	VIF	UNDETERMINED	NA	NA	Yes	2	HEK293T	0.876	0	NA
374	SUCLA2	POL	TRUENEG	NA	NA	No	2	Both	0.69	0.794	NA
375	SUMF2	ENV	TRUENEG	NA	NA	No	2	Jurkat	0	0.991	NA
376	SUN1	ENV	TRUENEG	NA	NA	Yes	2	Both	0.808	0.825	NA
377	SURF4	ENV	UNDETERMINED	NA	NA	No	2	Jurkat	0	0.82	NA
378	TAB2	ENV	TRUENEG	NA	NA	Yes	2	Jurkat	0	0.839	NA
379	TARS	GAG	TRUENEG	NA	Tier 2	No	3	Both	0.869	0.717	NA
380	TBC1D15	VPU	TRUENEG	NA	NA	No	2	Both	0.688	0.775	NA
381	TBL1XR1	VIF	TRUENEG	NA	NA	No	3	Jurkat	0	0.793	NA
382	TBRG4	VPU	TRUENEG	NA	NA	No	2	Both	0.863	0.488	NA
383	TCEB1	VIF	D	FALSE	NA	Yes	2	Both	0.956	0.972	FALSE
384	TCEB2	VIF	D	FALSE	NA	Yes	2	Both	0.96	0.928	FALSE
385	THRAP3	GAG	TRUENEG	NA	NA	No	3	Both	0.807	0.319	NA
386	THUMPD1	GAG	TRUENEG	NA	NA	No	3	HEK293T	0.822	0	NA
387	TIMM13	ENV	D	TRUE	NA	No	2	Both	0.701	0.903	FALSE
388	TIMM8A	ENV	TRUENEG	NA	NA	No	2	Jurkat	0	0.861	NA
389	TIMM8B	ENV	TRUENEG	NA	NA	No	2	Jurkat	0	0.813	NA
390	TMED10	REV	TRUENEG	NA	Tier 3A	No	5	Both	0.868	0.46	NA
391	TMED4	REV	TRUENEG	NA	NA	No	2	HEK293T	0.892	0	NA
392	TMED9	REV	D	TRUE	Tier 3A	No	5	Both	0.861	0.677	TRUE
393	TMEM11	VPR	TRUENEG	NA	NA	No	2	HEK293T	0.767	0	NA
394	TMEM160	VPR	TRUENEG	NA	NA	No	2	HEK293T	0.752	0	NA
395	TMEM192	VPU	UNDETERMINED	NA	NA	No	3	HEK293T	0.804	0	NA
396	TMEM38B	ENV	TRUENEG	NA	NA	No	2	Jurkat	0	0.784	NA
397	TMEM43	ENV	TRUENEG	NA	NA	No	2	Jurkat	0	0.845	NA
398	TMEM55B	VPU	TRUENEG	NA	NA	No	2	Both	0.881	0.802	NA
399	TOMM40	ENV	D	TRUE	NA	No	3	HEK293T	0.762	0	FALSE
400	TOR1A	ENV	TRUENEG	NA	NA	No	2	Jurkat	0	0.846	NA
401	TOR1AIP2	ENV	TRUENEG	NA	NA	No	2	Jurkat	0	0.839	NA
402	TRPS1	POL	TRUENEG	NA	NA	No	2	HEK293T	0.853	0	NA
403	TULP3	VPR	TRUENEG	NA	Tier 3B	No	2	Jurkat	0	0.762	NA
404	TXNDC5	ENV	TRUENEG	NA	NA	No	2	Jurkat	0	0.986	NA
405	TYSND1	POL	TRUENEG	NA	NA	No	2	Jurkat	0	0.923	NA
406	UBA1	POL	D	FALSE	NA	No	3	HEK293T	0.818	0	TRUE
407	UBE2O	TAT	TRUENEG	NA	NA	Yes	2	HEK293T	0.764	0	NA
408	UBL4A	VIF	UNDETERMINED	NA	NA	No	2	HEK293T	0.766	0	NA
409	UBR2	VIF	TRUENEG	NA	NA	Yes	2	HEK293T	0.911	0	NA
410	UBR4	POL	TRUENEG	NA	NA	Yes	2	Both	0.841	0.831	NA
411	UGGT1	ENV	TRUENEG	NA	Tier 3B	No	2	Both	0.651	0.979	NA
412	UNC45A	POL	UNDETERMINED	NA	NA	No	3	HEK293T	0.851	0	NA
413	UNG	VPR	TRUENEG	NA	NA	Yes	2	Jurkat	0	0.766	NA
414	USP11	TAT	D	TRUE	NA	Yes	2	HEK293T	0.825	0	TRUE
415	VAPA	ENV	TRUENEG	NA	NA	No	2	Jurkat	0	0.844	NA
416	VBP1	POL	TRUENEG	NA	NA	Yes	3	HEK293T	0.835	0	NA
417	VCP	ENV	TRUENEG	NA	Tier 2	No	2	Both	0.846	0.111	NA
418	VDAC1	ENV	D	TRUE	NA	Yes	2	HEK293T	0.755	0	FALSE
419	VDAC2	ENV	TRUENEG	NA	NA	No	2	Both	0.775	0.69	NA
420	VDAC3	ENV	TRUENEG	NA	NA	No	2	HEK293T	0.89	0	NA
421	VPRBP	VPR	R	TRUE	NA	Yes	3	Both	0.958	0.884	TRUE
422	VTI1A	ENV	TRUENEG	NA	NA	No	3	Jurkat	0	0.768	NA
423	WDR61	POL	UNDETERMINED	NA	NA	Yes	3	HEK293T	0.8	0	NA
424	XPO1	VPU	TRUENEG	NA	NA	Yes	2	Both	0.813	0.717	NA
425	XPO4	VPU	TRUENEG	NA	NA	No	3	HEK293T	0.752	0	NA
426	XPO5	VPU	D	FALSE	NA	Yes	3	HEK293T	0.776	0	FALSE
427	YTHDF3	GAG	TRUENEG	NA	NA	Yes	3	HEK293T	0.781	0	NA
428	YWHAB	POL	TRUENEG	NA	NA	No	3	HEK293T	0.762	0	NA
429	YWHAE	POL	TRUENEG	NA	NA	No	3	HEK293T	0.764	0	NA
430	YWHAG	POL	TRUENEG	NA	Tier 2	No	3	HEK293T	0.753	0	NA
431	ZFP91	TAT	UNDETERMINED	NA	NA	Yes	3	HEK293T	0.92	0	NA
432	ZNF579	TAT	UNDETERMINED	NA	NA	Yes	2	HEK293T	0.808	0	NA
433	CDK9	TAT	D	TRUE	Tier 1	Yes	17	Both	0.851	0.908	FALSE
434	DCAF11	VPR	TRUENEG	NA	NA	No	2	Jurkat	0	0.791	NA
435	MOGS	ENV	D	TRUE	NA	Yes	2	HEK293T	0.884	0	TRUE
436	PSME3	VPR	TRUENEG	NA	NA	No	2	HEK293T	0.842	0	NA
