# Supplementary material for: A functional map of HIV-host interactions in primary human T cells
Source: Nat Commun. 2022 Apr 1;13:1752. doi: 10.1038/s41467-022-29346-w (PMC8976027; doi:10.1038/s41467-022-29346-w)
Supplement: Supplementary file 6 — Supplementary Data 4 [file 41467_2022_29346_MOESM6_ESM.xlsx]

## Sheet: Interactor List
GENEID	UNIPROT	GENE SYMBOL	FUNCTIONAL ROLE IN HIV BIOLOGY?	Relevant PubMed IDs (not exhaustive)	Notes
143	Q9UKK3	PARP4	No	12404116; 24875882	PARP4 contributes to ADP-ribosylation. HIV protease activates procaspase 8 which cleaves and activates PARP4. May be key host-pathogen interaction
191	P23526	AHCY	Yes	9396786; 12919315	Inhibition of S-adenosylhomocysteine hydrolase (coded by AHCY) showed anti-HIV-1 activity via inhibiting transactivation of the LTR.
351	P05067	APP	Yes	29142315; 19115126; 25880550; 24312169; 21551363	APP binds HIV Gag polyprotein and forms lipid rafts to retain it in the membrane. To escape, Gag promotes secretase-dependent cleavage of APP, leading to alpha-beta amyloid formation and thus neurodegeneration. The increased prevalence of alpha-synuclein and beta-amyloid in the brains of older HIV-infected individuals may predict an increased risk of developing neurodegenerative diseas; CSF level…
389	P08134	RHOC	No	--	*Inhibition of RhoA, a Rho-family GTPase, results in suboptimal HIV signaling upon CD4 CCR5 activation ** Modulates entry of EBOV and VSV
409	P32121	ARRB2	No	--	**May serve as scaffold for CCR5 signling, CCR5-tropic HIV infection would be inhibited with KO
488	P16615	ATP2A2	No	10701688; 4348431	Overexpression associated with increased risk of cardiovascular disease. Suggested that Vpr acts through the MAM, where SERCA2b resides.
489	Q93084	ATP2A3	No	--	Inhibition of SERCA-type Ca pumps with thapsigargin upped HIV transcription in latently infected cells
490	P20020	ATP2B1	No	--	--
506	P06576	ATP5B	Yes	22753871; 21711701	Ectopic ATP synthase could be an accessible molecular target for inhibiting HIV-1 proliferation in vivo, ectopic mitochondrial ATP synthase mediates HIV-1 transfer between APCs and CD4(+) target cells
513	P30049	ATP5D	No	--	--
515	P24539	ATP5F1	No	21711701	One proteomics study shows ATP5F1 and ATP5B to be associated with the TRBP complex.
522	P18859	ATP5J	No	--	--
539	P48047	ATP5O	No	--	--
811	P27797	CALR	Yes	8550632	Calreticulin binds to gp160 shortly after synthesis.
813	O43852	CALU	No	29084447	Calumenin downregulated in latent HIV cells
821	P27824	CANX	Yes	27470515; 10873786; 20202930	Inhibit interaction between HIV-1 Nef and Calnexin to reverse HIV-induced lipid accumulation and prevent atherosclerosis. Binding of HIV Env signal sequence during calnexin-gp120 interaction results in less functional protein folding.
823	P07384	CAPN1	Yes	19022302; 20962236	Inhibition of calpain 1 suggests that calpain cleaves and activates Tat into Tat 101, which has shown neurotoxicity. In turn, Tat has been shown to activate calpain 1 via the ryanodine receptor.
865	Q13951	CBFB	Yes	24522927; 26601257; 22190037; 25424878; 22725134; 24651404; 25582776; 23175372; 24402281	Authors propose that CBFbeta acts as a chaperone to stabilize HIV-1 Vif during and after synthesis and to facilitate interaction of Vif with cellular cofactors required for the efficient degradation of APOBEC3G; CBF-beta is required for Vif-mediated degradation of APOBEC3G and therefore for preserving HIV-1 infectivity; These results provide important information on the assembly of the Vif-CUL5-E…
871	P50454	SERPINH1	No	26774171	No direct functional role in HIV biology but associates with Cyclophilin B (CypB) in the ER membrane and interacts with Procollagen I as they form Pre-Golgi vesicles. Studies show that CypB interacts with Gag and its overexpression aids HIV infection and import.
904	O60563	CCNT1	Yes	10329125; 14963154; 23569210; 21763496; 22205749; 16439541; 12458222; 18620576; 12486002; 21555514; 18773076; 17014716; 15049426; 12368300; 17317667; 23691059; 23152527; 23539624; 25909811; 17690245; 23471103; 18931076; 18353948	Cyclin T1 binds to CDK9 to form the Human Positive Elongation Factor b (P-TEFb) which, through interaction of Cyclin T1 with HIV-1 Tat, is required for efficient HIV-1 transcription from the HIV LTR. The recruitment of P-TEFb to the TAR-RNA in the presence of Tat is necessary and sufficient to activate transcription elongation form the HIV LTR promoter. RNAi-mediated gene silencing of P-TEFb in H…
1025	P50750	CDK9	Yes	10329125; 15049426; 25909811; 20370601; 18971272; 15564463; 12894230; 23140174; 12173051; 17251582; 23539624; 14963154; 21555514; 23152527	Review of work indicating under some circumstances TAK/P-TEFb is likely to be limiting for HIV replication in CD4+ T cells and macrophages; review of mechanisms of regulation of the TAK/P-TEFb subunits in these cell types; the introduction of HIV-1 Tat and Mg12+ ion resulted in the active site architectural characteristics of phosphorylated CDK9/cyclin T1 complex; These results demonstrate that c…
1029	P42771	CDKN2A	Yes	27861555; 22398292; 22738669; 18418067; 15018706	p16INK4a mediates cellular senescence and is thought to accelerate “molecular aging” during acute HIV-1 infection. An alternate reading frame product of CDKN2A p14ARF inhibits Tat transactivation of HIV-1 LTR by promoting Tat degradation via an ubiquitin-independent pathway. p16INK4a-Mediated Growth Inhibition in HIV-1-Specific CD8 T Cells; Data show that p16(INK4a) is a reliable biomarker of T-c…
1047	O14967	CLGN	No	--	Known ER chaperone. Its P domain shares considerable homology to calnexin. Identified as a “hub gene” for HIV-1 LTNPs but no known function.
1117	Q15782	CHI3L2	No	24667918	Tat.B upregulates CHI3L2 greater than 10-fold in HBMEC.
1312	P21964	COMT	No	25515329; 22082040; 23807274; 24078782; 20069120	In the context of HIV infection and methamphetamine use, the Val158Met genotype is linked to dopaminergic activity and thus executive dysfunction and potentially associated risky behavior. However, no clear mechanism of function has been elucidated. The combination of HIV infection and the Val/Val COMT genotype leads to working memory deficits and altered prefrontal function (e.g., greater propen…
1327	P13073	COX4I1	Yes	26577226	HIV-1 Gag-derived peptide p2 upregulates cytochrome c oxidase activity, which increased ATP generation during early-phase HIV infection. Nuclear import of the HIV pre-integration complex is ATP-dependent, so the binding of the p2 peptide to MT-CO1 results in more efficient supply of ATP for active nuclear import.
1340	P14854	COX6B1	Yes	22419111	One paper suggests that Tat acts as an inhibitor of COX using synthetic Tat (Clade B), induces mitochondrial permeabilization directly.
1508	P07858	CTSB	Yes	25209871; 21541353; 22693552; 23304142	Cathepsin protease activity in host cells is reverse-correlated with cellular susceptibility to the CD4-independent HIV infection. Treatment of cells with a Cathepsin B inhibitor resulted in an enhancement of the CD4-independent entry of HIV. Cathepsin B activity is increased in blood and CSF from HIV-infected cocaine users; Cathepsin B in neuronal cell death induced by HIV-infected macrophages
1509	P07339	CTSD	Yes	19939935; 27009491; 27905556; 23658518	Cathepsin D cleavage sites at V3, C3, V4, and C4 domains of gp120. Cathepsin-D was found to cleave the Gag peptide in two sites the canonical cleavage site for HIV-1 protease, located between Y132 of p17 and P1 of p24 between Q7 and glycine (G) 8 of p24. DRAM induces Cathepsin D release in HIV-infected cells, which acts downstream on Bax and MOMP.
1615	P14868	DARS	No	27571178; 17724017; 21763493; 12756246; 15220430	No clear function of DARS in HIV biology has been elucidated but KARS (lysyl t-RNA synthetase) has well-chronicled interactions with HIV Gag-Pol complex.
1642	Q16531	DDB1	Yes	27571178; 17620334; 18524771; 20347598; 17630831; 15574593; 17626091	HIV-1 Vpr binding to DDB1 and Cul4 is necessary but not sufficient to induce G2 arrest. Tan et al (2007) performed siRNA knockdown of DDB1 and found that it impaired G2 arrest. Crystal structure of the DDB1-DCAF1-HIV-1-Vpr-uracil-DNA glycosylase (cyclin U) complex has been elucidated; The HIV1 protein Vpr acts to promote G2 cell cycle arrest by engaging a DDB1 and Cullin4A-containing ubiquitin li…
1656	P26196	DDX6	Yes	22851315	Knockdown and rescue studies (Lingappa et al.) demonstrated that DDX6 acts enzymatically to facilitate capsid assembly independent of RNA packaging. Forms complex with PB-related proteins, e.g., AGO2.
1678	O60220	TIMM8A	No	--	--
1718	Q15392	DHCR24	No	--	--
1729	O60610	DIAPH1	Yes	21562048; 28760985	DIAPH1 required for HIV-1 infection at the T cell-DC synapse. Also facilitated HIV-1 capsid uncoating and improved MT stabilization and motility of virus particles.
1778	Q14204	DYNC1H1	Yes	25231297; 19286658; 25375884	Authors find that pharmacological or small interfering RNA (siRNA)-mediated inhibition of cytoplasmic dynein or the kinesin 1 heavy chain KIF5B delays HIV-1 uncoating. dynein motor function is important for regulating Gag and vRNA egress on endosomal membranes in the cytoplasm to directly impact on viral production.
1781	Q13409	DYNC1I2	No	--	**Dynein dynamics may impact uncoating or egress. No clear functional role in HIV biology, but the whole dynein complex and heavy chain is believed to have a functional role.
1796	Q99704	DOK1	No	22370159	The inositol 5-phosphatase SHIP-1 and adaptors Dok-1 and 2 play central roles in CD4-mediated inhibitory signaling. 'shRNA, knockout mice and decoy inhibitors indicate that CD4-mediated inhibition of TCR-mediated T cell activation is SHIP-1 and Dok-1/2 dependent.
1825	Q14574	DSC3	No	27144577	No clear role in HIV biology but regulated by microRNA: hsa-miR-195-3p, upregulated in HIV-1.
1832	P15924	DSP	No	--	No clear role in HIV biology; element of desmosome, involved in cell-cell adhesion and tight junctions.
1861	O14656	TOR1A	No	19454010	No clear functional role in HIV biology
2058	P07814	EPRS	No	11333884	No clear functional role in HIV biology
2181	O95573	ACSL3	No	26821323	No clear functional role in HIV biology but increased gene expression in HIV-1 infected T cells.
2201	P35556	FBN2	No	26694617	Fibrillin-1 KO reduced HIV-1 production in 293T and HeLa cells in a BST-independent manner.
2202	Q12805	EFEMP1	No	--	No clear functional role in HIV biology
2235	P22830	FECH	No	--	Shown to be upregulated nearly two-fold in HIV infected mice.
2288	Q02790	FKBP4	No	19199039	Increased FKBP4 expression of correlated to HIV(+)major depressive disorder(MDD) but not to HIV without MDD
2296	Q12948	FOXC1	No	--	No clear functional role in HIV biology
2530	Q9BYC5	FUT8	Yes	22457527; 15352059	Codes for fucosyltransferase, an enzyme that modulates fucosylation of anti-HIV-1 antibody b12; V3-M5 is core fucosylated; Non-fucosylated variants have shown greater FcgIII binding in vitro
2580	O14976	GAK	No	--	interacts with Cyclin G, a transcriptional target of p53, which is heavily implicated in establishment and maintenance of latency; NAKs known to hinder some (HCV) viral assembly
2734	Q92896	GLG1	No	27375898	possible interaction with gp160 in golgi
2800	Q92805	GOLGA1	No	--	No clear functional role in HIV biology
2873	Q13098	GPS1	No	26437438; 26096786	Cop9 signalosome component that modluates CULLIN activity through NEDDylation
2874	Q13227	GPS2	Yes	23884411	Proposed model in which NELF recruits Pcf11 and NCoR1-GPS2-HDAC3 to paused RNAP II, reinforcing repression of HIV transcription and establishing a critical checkpoint for HIV transcription and latency.
2885	P62993	GRB2	Yes	21745501	The Tat/Grb2 interaction affects also viral function by inhibiting the Tat-mediated transactivation of HIV-1 LTR and viral replication in infected primary microglia.
2923	P30101	PDIA3	Yes	18976975, 23206338, 12218052	RNAi knockdown inhibits replication; PDI inhibition blocks cell fusion
3030	P40939	HADHA	No	--	No clear functional role in HIV biology
3032	P55084	HADHB	No	--	No direct role in HIV biology, but provides a key direct interaction and is inhibited by Viperin, a known viral replication factor.
3105	P04439	HLA-A	Yes	21943705; 28784847; 22818666; 28224433; 20335254; 21858133; 21029668; 21498667; 25330014; 11953475; 25193656; 15100263; 19803716; 19762282; 12029127; 18982067; 22826228; 15128805; 21943705; 28784847; 22818666; 28224433; 20335254; 21858133; 21029668; 21498667; 25330014; 11953475; 25193656; 15100263; 19803716; 19762282; 12029127; 18982067; 22826228; 15128805	the structures of HLA-A*0301 with two HIV-derived immunodominant T cell epitopes were solved and their characteristics in comparison with HLA-A*1101 presenting the same peptides were analyzed; this study shows that alpha3-deletion isoform of HLA-A11 plays role in the immune escape of HIV-1; unique HIV-1 infected individual homozygous for CCR5-Delta32/Delta32 and carrier of HLA-A*2402 and HLA-B*57…
3189	P31942	HNRNPH3	No	11847131	No clear functional role in HIV biology
3276	Q99873	PRMT1	No	20698996; 17169163	Shown that PRMT1 uses Sam68 as a substrate leading to asymmetric dimethylarginine formation. Methylation was required for Sam68 function and inhibition with AdOx resulted in cytoplasmic accumulation of Sam68 and decreased transport of unspliced HIV-1 mRNA. The methylation of Sam68 is required to enhance the export of unspliced HIV RNAs. Ott Lab currently researching role of PRMT1 in HIV latency.
3300	P25686	DNAJB2	Yes	16179353; 24047968; 21763498	Hsp40 has been shown to be necessary for Nef-mediated Enhancement of viral gene expression and replication (B1, B6, and C5) but not B2. Hsp40 and Hsp70 reciprocally regulate HIV-1 expression and replication. Hsp40 induces the phosphorylation of CDK9 required for high-affinity binding of HIV-1 transactivator of transcription-positive transcription elongation factor b complex to transactivation res…
3310	P17066	HSPA6	Yes	21763498	Hsp40 and Hsp70 reciprocally regulate HIV-1 expression and replication. Hsp70 expression inhibits the phosphorylation of CDK9 required for high-affinity binding of HIV-1 transactivator of transcription-positive transcription elongation factor b complex to transactivation response RNA
3311	P48741	HSPA7	No	--	No clear functional role in HIV biology, HSPA7 is thought to be a product of a pseudogene.
3376	P41252	IARS	No	--	--
3384	P13598	ICAM2	No	7916296	These results indicate that the interaction between LFA-1 and ICAM is a critical step in HIV-mediated syncytia formation, and that ICAM-1, ICAM-2 and ICAM-3 are the receptor molecules for the LFA-1-dependent syncytia formation
3419	P50213	IDH3A	No	--	No clear functional role in HIV biology but expression of IDH1 is correlated with increased susceptibility to HIV infection.
3550	Q13123	IK	No	--	--
3646	P60228	EIF3E	No	19237569	No clear functional role in HIV biology. EIF3f, the f subunit, has been shown to inhibit HIV-1 replication.
3676	P13612	ITGA4	Yes	24162774; 25527342; 22822002; 19933330; 28577856; 25872482; 26277899; 25008916; 26105197; 26625359	Binding of integrin alpha4beta7 to the V2 and V3 variable loops of HIV-1 gp120 resulted in increased expression of the immunosuppressive cytokine TGF-beta1 and FcRL4.; alpha4beta7 serves as an attachment factor for some HIV-1 strains.; Integrin alphar4beta7 binds gp120 but does not mediate HIV envelope-induced death signaling.; The specific affinity of gp120 for alpha(4)beta(7) provides a mechani…
3683	P20701	ITGAL	Yes	17078873; 15208262; 16002691; 27992415	LFA-1 activation state and cluster formation mediate the initial steps of HIV-1 binding and entry inside activated CD4+ T lymphocytes; Activation of LFA-1 is crucial for efficient dendritic cell mediated HIV-1 transmission as demonstrated in LFA-1 defective leukocytes from Leukocyte Adhesion Deficiency type 1 (LAD-1) patients; The ICAM-1/LFA-1 association was a more efficient transmission factor …
3689	P05107	ITGB2	Yes	22911848; 18941116; 22017400; 15181567; 22697794	JAB1 expression overcame the inhibition of HIV-1 replication in the presence of peptide and also promoted HIV-1 replication in activated primary CD4(+) T cells through LFA-1.; either uPA/uPAR interaction, Mac-1 activation, or prevention of its association with uPAR triggers a signaling pathway leading to the inefficient release of HIV from monocytic cells; HIV-1 assembles on intracellular plasma …
3735	Q15046	KARS	Yes	16702215; 23208549; 15220430; 12756246; 23972532; 23095741; 17560997; 21093454; 17724017; 28814526	“Human tRNALys3 serves as a primer for transcription initiation and is selectively enriched in virus particles.; Analysis of the interaction between HIV-1 Gag and human lysyl-tRNA synthetase; C-terminal domain of HIV-1 capsid protein as surrogate for human lysyl tRNA synthetase; packaged into human immunodeficiency virus type 1 (HIV-1) via its interaction with Gag; this enzyme facilitates the sel…
3811	P43629	KIR3DL1	Yes	29461980; 21471246; 20887224; 21471235; 25112829; 19386717; 24453969; 20061407; 24059286; 25330014	Using whole-genome sequencing of untreated B*57+ HIV-1-infected controllers and noncontrollers, we identified a single variant (rs643347A/G) encoding an isoleucine-to-valine substitution at position 47 (I47V) of the inhibitory killer cell immunoglobulin-like receptor KIR3DL1 as the only significant modifier of B*57 protection. Distinct HIV-1 epitopes differentially modulated the binding of KIR3DL…
3812	P43630	KIR3DL2	Yes	26888639; 28784847	KIR3DL2 binding to HLA-B27 believed to be crucial to the control of HIV progression. Has shown protection on the population level.
3949	P01130	LDLR	No	12837856; 23204179; 16014965; 12824470;	LDLR expression lower in HIV-infected individuals. Nelfinavir, an HIV protease inhibitor, reduced levels of LDLR cand caused hypercholesterolemia in HIV-infected individuals. Presence of functional Nef increases expression of LDLR.
3959	Q08380	LGALS3BP	Yes	24156545; 23899964;	LGALS3BP, or serum protein 90K, decreases the infectivity of HIV-1 through a number of antiviral mechanisms. IFN stimulated, it constitutes a novel antiviral factor that reduces the particle infectivity of HIV-1, involving interference with the maturation and incorporation of HIV-1 Env molecules into virions. Corroborated with 90K knockdown with siRNA. Studies have shown levels of galectin-3 bind…
3998	P49257	LMAN1	No	--	--
4141	P56192	MARS	No	--	--
4170	Q07820	MCL1	Yes	17907802; 19484260; 22403404	Mcl-1 and BcxL mediate TRAIL-mediated apoptotic cell death. Knocking down Mcl-1 results in higher TRAIL susceptibility and cell death. Late tumour stages of Kaposi sarcoma in tissues from HIV-positive patients are associated with high levels of LANA-1, HIF-1alpha and of the anti-apoptotic proteins, Bcl-2 and Mcl-1.
4173	P33991	MCM4	No	27414250; 28184007; 24339779	Member of the MCM helicase, MCM4/6/7 form a stable complex in human cells; the incorporation of physiological levels of MCM5 into HIV-1 virions facilitates viral cDNA accumulation in newly infected cells, probably by modifying nucleic acid configuration during reverse transcription.
4175	Q14566	MCM6	No	27414250	Member of the MCM helicase, MCM4/6/7 form a stable complex in human cells; the incorporation of physiological levels of MCM5 into HIV-1 virions facilitates viral cDNA accumulation in newly infected cells, probably by modifying nucleic acid configuration during reverse transcription.
4176	P33993	MCM7	No	27414250; 22834872	Member of the MCM helicase, MCM4/6/7 form a stable complex in human cells; the incorporation of physiological levels of MCM5 into HIV-1 virions facilitates viral cDNA accumulation in newly infected cells, probably by modifying nucleic acid configuration during reverse transcription.
4298	Q03111	MLLT1	Yes	20471949; 23251033;	HIV-1 Tat assembles a multifunctional transcription elongation complex and stably associates with the 7SK snRNP; HIV-1 Tat recruits transcription elongation factors dispersed along a flexible AFF4 scaffold.
4299	P51825	AFF1	Yes	24367103; 21873227; 23251033; 28340332	KO of AFF1, which dimerizes to AFF4 to form the SEC, completely ablates HIV-1 Tat transactivation. Redundant but less active than AFF4; AFF1 is a ubiquitous P-TEFb partner to enable Tat extraction of P-TEFb from 7SK snRNP and formation of SECs for HIV transactivation; Human Polymerase-Associated Factor complex (PAFc) connects the Super Elongation Complex (SEC) to RNA polymerase II on chromatin; H…
4350	P29372	MPG	No	--	--
4436	P43246	MSH2	No	--	--
4478	P26038	MSN	Yes	18295815; 21486194; 19066282	Activated moesin promotes F-actin redistribution and CD4-CXCR4 clustering and is also required for efficient X4-tropic HIV-1 infection in permissive lymphocytes. Ezrin, radixin, and moesin proteins function as positive regulators of infection by X4-tropic HIV-1; Knockdown of ERM family member moesin in host cells increases HIV type 1 replication
4659	O14974	PPP1R12A	No	--	--
4676	Q99733	NAP1L4	No	12089333; 25927639	--
4716	O96000	NDUFB10	No	--	--
4728	O00217	NDUFS8	No	--	--
4738	Q15843	NEDD8	Yes	19281774; 24245672; 23300442; 26676780	Conjugation of NEDD8 to Cullin-5 by the NEDD8-conjugating enzyme UBE2F is required for HIV Vif-mediated degradation of the host restriction factor APOBEC3G (A3G). Pharmacological inhibition of the NEDD8 E1 by MLN4924 or knockdown of either UBE2F or its RING-protein binding partner RBX2 bypasses the effect of Vif, restoring the restriction of HIV by A3G. NEDD8 expression level is higher in the per…
4809	P55769	NHP2L1	No	--	--
4836	P30419	NMT1	Yes	18248763; 18089753; 26074144; 12220649; 21449607	These results strongly suggest that HIV-1 production is specifically associated with hNMT1, particularly hNMT1(L), but not with hNMT2 in vivo, contributing to the understanding of a step in HIV-1 replication; Nef is preferentially myristoylated by NMT2, suggesting that selective inhibition of NMT2 may provide a novel means of blocking HIV virulence; findings suggest that both NMT1 and hnRNP A2/B1…
5034	P07237	P4HB	No	16507315	Complexes with PDI
5245	P35232	PHB	Yes	20516557; 19906925;	Down-regulation of the mitochondrial chaperone prohibitin is a causative event in NRTI-induced mitochondrial damage in HIV infected patients; HCV dependency factor; may regulate NFKB and/or NFAT signaling; Identification of the cellular prohibitin 1/prohibitin 2 heterodimer as an interaction partner of the C-terminal cytoplasmic domain of the HIV-1 glycoprotein
5305	P48426	PIP4K2A	No	15465916; 25940347	--
5351	Q02809	PLOD1	Yes	27783955	Not well-chronicled in the literature but showed 3 to 4.5 fold change in one of two donors in 2016 Hultquist/Schumann screen.
5352	O00469	PLOD2	Yes	20935203	Looking at lymph nodes of HIV-1 infected individuals, displayed relationship between mRNA expression and Type I collagen deposition. Authors speculate that increased fibrosis would decrease viral replication by affecting CD4 T cell viability
5359	O15162	PLSCR1	Yes	23501106; 19333378;	Authors indicate that PLSCR1 negatively regulates the Tat-dependent transactivation of the HIV-1 LTR during HIV-1 infection. Overexpression of PLSCR1 efficiently represses the Tat-dependent transactivation of the HIV-1 long terminal repeat (LTR) and reduces the nuclear translocation of Tat.
5426	Q07864	POLE	No	9786870	Data from Rumbaugh et al. (1998) suggest that DNA polymerase epsilon is able to elongate HIV DNA to form a fully integrated provirus.
5445	Q15165	PON2	No	--	PON2 upregulated in HIV-1 infected individuals after treatment with ART. Lower LACase activity of PON-1 associated with uncontrolled HIV-1 infection.
5496	O15355	PPM1G	Yes	22727189; 24316072	Tat recruits PPM1G/PP2Cγ to locally disassemble P-TEFb from the 7SK snRNP at the HIV promoter via dephosphorylation of the kinase T-loop. Tat recruits PPM1G/PP2Cγ to locally disassemble P-TEFb from the 7SK snRNP at the HIV promoter via dephosphorylation of the kinase T-loop. PPM1A inhibits HIV-1 infection and gene expression. PPM1A depletion in resting CD4+ T cells increases HIV-1 gene expression.
5516	P62714	PPP2CB	Yes	17018134; 20862322; 21856415	--
5529	Q16537	PPP2R5E	Yes	27690223; 20862322; 21856415	Vif to be necessary and sufficient for CUL5-dependent proteasomal degradation of all members of the B56 family of regulatory subunits of the key cellular phosphatase PP2A (PPP2R5A-E).
5589	P14314	PRKCSH	No	--	--
5591	P78527	PRKDC	Yes	21450944; 20003485; 25332688	HIV-1 Tat down-regulates DNA-PKcs expression by directly binding to the core promoter sequence. In addition, Tat interacts with and activates the kinase activity of DNA-PKcs in a dose-dependent and DNA independent manner. DNA-PK interacts with the RNA polymerase II complex recruited at the human immunodeficiency virus (HIV) long terminal repeat and regulated HIV gene expression; Plays role in the…
5597	Q16659	MAPK6	No	11726657; 21468934	Use of three MAPK inhibitors, none specific to MAPK6, resulted in decrease in HIV-1 replication. HIV-1 Nef associated with increased ERK MAPK activity.
5610	P19525	EIF2AK2	Yes	25653431; 15907845; 24020926; 15737233; 17928446; 19605474; 12349906; 28167698; 17969452	HIV-1 protein Tat is an inhibitor and substrate of PKR. Phosphorylation of Tat by PKR is dependent on the prior activation of PKR by dsRNA and occurs on serine and threonine residues adjacent to the basic region important for TAR RNA binding and Tat function. High levels of TAR RNA binding protein, Tat protein, as well as HIV replication, inhibit PKR anti-viral activity in HIV-1 infection. PKR di…
5611	Q13217	DNAJC3	Yes	24047968	Other Hsp40 proteins have been shown to have a novel role in Nef-mediated enhancement of HIV-1 gene expression and replication, but not the C3 homologue.
5682	P25786	PSMA1	Yes	29088112; 24156270; 15757458; 9557668	--
5694	P28072	PSMB6	Yes	29088112; 24156270; 15757458; 9557668	--
5713	P51665	PSMD7	Yes	12237292; 14527406	Vif impairs the translation of APOBEC3G mRNA and accelerates the posttranslational degradation of the APOBEC3G protein by the 26S proteasome.
5717	O00231	PSMD11	Yes	--	Vif impairs the translation of APOBEC3G mRNA and accelerates the posttranslational degradation of the APOBEC3G protein by the 26S proteasome.
5825	P28288	ABCD3	No	28594894; 25170080	miRNA miR-381-p is differentially upregulated in HIV-1 infection, which led to decreased expression of PMP70. Interaction between ABCA and calnexin is impaired by HIV-1 Nef, which enhances binding between calnexin and gp-160.
5859	P47897	QARS	No	--	Lysyl tRNA synthetase and other amino acyl tRNA synthetases lke GluProRS are shown to play roles in
5902	P43487	RANBP1	Yes	9111043;	Mutations in the nuclear export signal of human ran-binding protein RanBP1 block the Rev-mediated posttranscriptional regulation of human immunodeficiency virus type 1
5903	P49792	RANBP2	Yes	24586169; 21179483; 23902822; 22174692	Data show that Nup358 supports nuclear transport functions important for cellular homeostasis and for HIV-1 nuclear import. HIV-1 capsid (CA) binds directly to the cyclophilin domain of Nup358/RanBP2. RanBP2 is a host factor that is involved in the nuclear import of HIV-1 PIC (DNA), but is not critical to the nuclear export of the viral mRNAs or nucleo-cytoplasmic shuttling of Rev; Isomerization …
5917	P54136	RARS	No	--	--
5931	Q16576	RBBP7	Yes	29441145; 28246360;	--
5954	Q15293	RCN1	No	--	--
5955	Q14257	RCN2	No	12552096	Fauci et al. showed RCN2 to be upregulated in viremic HIV-infected individuals.
5965	P46063	RECQL	No	17317667	--
6048	Q99942	RNF5	No	19285439	Overexpression of RNF5 inhibited virus-triggered IRF3 activation, IFNB1 expression, and cellular antiviral response, whereas knockdown of RNF5 had opposite effects. Virus-induced ubiquitination and degradation of MITA by RNF5 occurred at the mitochondria
6050	P13489	RNH1	Yes	22431590; 27334595	Angiogenin is shown to have a suppressive effect on X4 HIV-1 replication. Th17 lack key inhibitory RNases 2, 3, 6), and are highly permissive to HIV infection.
6184	P04843	RPN1	No	--	--
6241	P31350	RRM2	Yes	24082141; 27117260	p21-mediated RNR2 repression restricts HIV-1 replication in macrophages by inhibiting dNTP biosynthesis pathway. RNR inhibitors reduce HIV infectivity.
6301	P49591	SARS	No	--	--
6386	O00560	SDCBP	Yes	22535526; 26962944	Data show that syntenin-1 is recruited to the plasma membrane and associate with CD4 during HIV-1 attachment. Syntenin-1 overexpression inhibits HIV-1 production and HIV-mediated cell fusion, while syntenin depletion specifically increases HIV-1 entry. Down-regulation of syntenin-1 expression reduces F-actin polymerization in response to HIV-1. HIV-induced PIP2 accumulation is increased in synten…
6388	Q99470	SDF2	No	16840357	Identified as an HIV integration site in untreated individuals.
6389	P31040	SDHA	No	--	Common housekeeping gene.
6400	Q9UBV2	SEL1L	No	25540359; 18711132; 26253026; 24403586; 9660940; 20442859	--
6500	P63208	SKP1	Yes	9660940; 19837671	The βTrCP-1 subunit of the Skp1-Cul1-SCF E3 Ubiquitin ligase complex is believed to be recruited by Vpu during HIV-1 infection, tagging CD4 for degradation
6606	Q16637	SMN1	No	--	--
6742	Q04837	SSBP1	No	15710247	mtSSB enriched in human astrocytes expressing the Tat protein and treated with a mitochondrial target.
6748	P51571	SSR4	No	--	--
6782	P48723	HSPA13	Yes	21970979; 26538602; 10964507	Hsp70 binds to NF-kB, ablating NF-kB-mediated transactivation of HIV-1 LTR. Heat-shock protein 70 can replace viral protein R of HIV-1 during nuclear import of the viral preintegration complex. Hsp70 Interacts with the Retroviral Restriction Factor TRIM5α and Assists the Folding of TRIM5α. Mediates Tat activation, but is suppressed by HIV-1 Nef.
6836	O15260	SURF4	No	--	--
6897	P26639	TARS	No	--	--
6921	Q15369	TCEB1	Yes	14564014; 23988114; 15781449	HIV-1 Vif interacts with cellular proteins Cul5, elongins B and C, and Rbx1 to form an Skp1-cullin-F-box (SCF)-like complex. Vif antagonizes the antiviral activity of APOBEC3 proteins by tethering them to the Vif-CBF-β-ElonginB-ElonginC-Cullin5-Rbx E3 complex.
6923	Q15370	TCEB2	Yes	14564014; 23988114; 15781449	HIV-1 Vif interacts with cellular proteins Cul5, elongins B and C, and Rbx1 to form an Skp1-cullin-F-box (SCF)-like complex. Vif antagonizes the antiviral activity of APOBEC3 proteins by tethering them to the Vif-CBF-β-ElonginB-ElonginC-Cullin5-Rbx E3 complex.
7095	Q99442	SEC62	Yes	26789921	siRNA knockdown in SEC61 and SEC62 resulted in lower production of gp120, lower HIV infectivity. Chemical inhibition of SEC61 resulted in lower HIV replication.
7184	P14625	HSP90B1	Yes	24204260; 22807676; 25004926	Hsp90 has been shown to: promote HIV-1 gene expression in acutely infected cells; localize at the viral promoter DNA; mediate enhanced replication in conditions of hyperthermia; activate the P-TEFb complex, which is essential for efficient HIV-1 transcription. shRNA knockdown resulted in increased CD4 in SupT1 T cells. Hyperthermia enhances Tat transactivation at the LTR.
7227	Q9UHF7	TRPS1	No	--	--
7266	Q99615	DNAJC7	Yes	15308739; 16179353; 24047968; 21763498	Hsp40 has been shown to be necessary for Nef-mediated Enhancement of viral gene expression and replication (B1, B6, and C5) but not C7. Hsp40 and Hsp70 reciprocally regulate HIV-1 expression and replication. Hsp40 induces the phosphorylation of CDK9 required for high-affinity binding of HIV-1 transactivator of transcription-positive transcription elongation factor b complex to transactivation res…
7289	O75386	TULP3	No	--	--
7317	P22314	UBA1	No	--	--
7374	P13051	UNG	Yes	17272283; 22171270; 27068393; 27335459; 20371602; 16103149; 23341616	Binding of Vpr to UNG induces proteasomal degradation. Proviral cDNA uracilated by UNG has been shown unable to integrate in host DNA, implicating UNG as an importand restriction factor. The degradation of APOBEC3G-edited viral DNA mediated by virion-associated UNG2 and APE during or after reverse transcription could be partially responsible for the potent anti-HIV-1 effect by APOBEC3G in the abs…
7411	P61758	VBP1	Yes	17698809	VBP1 and cullin2/von Hippel-Lindau are required for proper HIV-1 expression at a step between integrase-dependent proviral integration into the host genome and transcription of viral genes.
7415	P55072	VCP	No	--	--
7416	P21796	VDAC1	Yes	23575248; 17254575; 27700141; 24416794	Gelsolin expression disrupts early efficient HIV infection. Gelsolin G5 domain inhibits HIV-Vpr-induced T-cell apoptosis by blocking the interaction between Vpr and VDAC. Gelsolin shown to protect against gp120-induced neuronal injury.
7417	P45880	VDAC2	No	--	--
7419	Q9Y277	VDAC3	No	--	--
7514	O14980	XPO1	Yes	26733199; 23251541; 12239324; 27012366; 22114565; 25486595; 25589658; 26501108	Small molecule inhibition of Exportin-1 suppresses viral replication. CRM1 (Exportin-1) is necessary for Nef0-mediated export of unspliced HIV-1 Gag mRNA. Inhibition and knockdown impaired Naf1-promoted HIV-1 production. HIV-1 depends on host-cell-encoded factors to complete its life cycle; data suggest nucleus-located NAF1 (HIV Nef-associated factor 1) promotes nuclear export of un-spliced HIV-1…
7529	P31946	YWHAB	No	16989610; 25732195; 21669868; 20585398; 22811265	PKC theta inhibitors control HIV-1 replication in human CD4 T cells. Some able to reduce viral replication by tweny-fold in CD4s. However, no inhibitors or knockdowns have been used for the alpha or beta subunits.
7531	P62258	YWHAE	No	23982958; 16989610; 18445273; 22811265	YWHAE polymorphisms may be a genetic risk factor for HIV-associated neurocognitive disorder (HAND). 14-3-3 epsilon in the CSF believed to be caused by apoptosis of neurons in HIV-1 infected patients. The data suggest that YWHAE plays a significant role in HAND but there is not sufficient evidence to define a functional role.
7532	P61981	YWHAG	No	11580914; 22811265	There are increased concentrations of 14-3-3 gamma in CSF of patients with AIDS.
7534	P63104	YWHAZ	No	11580914; 22811265	There are increased concentrations of 14-3-3 gamma in CSF of patients with AIDS.
7812	O75534	CSDE1	No	--	--
7840	Q8TCU4	ALMS1	No	--	--
7841	Q13724	MOGS	Yes	3264072; 24716661;	1-Deoxynojirimycin, a known alpha Glucosidase I inhibitor, is shown to block HIV entry at CXCR4 binding step. Genetic defect in MOGS decreases susceptibility to HIV infection.
7917	P46379	BAG6	No	22863785; 18821563	Bat3 represses Tim-3 mediated cell death and exhaustion. Bat3 expression is markedly lower in exhausted Tim3+ T cells. BAG family protein Bag-3 regulates caspase activation during HIV-infection in human primary microglia.
7965	Q13155	AIMP2	Yes	28814526	AIMP2 serves as a protein scaffold for Lys tRNA synthetase, which has a well-chronicled role in HIV-1 infection.
8065	Q93034	CUL5	Yes	25424878; 14564014; 19588889; 24422669; 24402281; 22369580	Cullin 5 complexes with Vif, Rbx1/2, Elongin B/C to induce the ubiquitin-dependent degradation of host restriction factor APOBEC3G. The data suggest that CUL5 SNPs affect the rate of CD4 T cell loss in HIV-infected individuals. Core-binding factor β (CBF-β) increases the affinity between human Cullin 5 and HIV-1 Vif within an E3 ligase complex. Vif-CUL5-E3 ubiquitin ligase complex has a binding i…
8208	Q13112	CHAF1B	No	21715480; 29441145; 27222146; 15024074	Encodes for the p60 subunit of the Chromatin Assembly Factor 1 (CAF-1) complex. CAF-1 trimer performs the first step in the nucleosome assembly process, bringing newly synthesized histones H3 and H4 to the replicating DNA. Interacts with Rbap48, or RBB4, which is part of the PRC2 complex. The PRC2 complex has a well-chronicled role as an HIV-suppressive host factor, but no direct functional studi…
8237	P51784	USP11	Yes	28345603	siRNA knockdown (Frankel and Krogan et al., 2017) found that the knockdown of USP11, a deubiquinating enzyme, decreases p24 expression.
8266	P11441	UBL4A	No	--	--
8451	Q13619	CUL4A	Yes	17620334; 18524771; 24719410	The HIV-1 Vpr protein recruits the DCAF subunit of the Cul4A-DDB1DCAF1 ubiquitin ligase complex, preventing proteasomal degradation. The HIV-1 protein Vpr acts to promote G2 cell cycle arrest by engaging a DDB1 and Cullin4A-containing ubiquitin ligase complex using VprBP/DCAF1 as an adaptor; HIV-1 Vpr can trigger G2 cell cycle arrest in the absence of either CUL4A or CUL4B.
8453	Q13617	CUL2	Yes		HIV-1 can form a CRL5E3 ubiquitin ligase complex to degrade host antiviral APOBEC3 proteins.
8454	Q13616	CUL1	Yes	9660940	A novel human WD protein, h-beta TrCp, that interacts with HIV-1 Vpu connects CD4 to the ER degradation pathway through an F-box motif.
8487	O14893	SIP1	Yes	16731905; 19915660	Binds to HIV-1 integrase and facilitates viral cDNA synthesis and subsequent steps that precede integration in vivo. SIP1 appears to stabilize functional multimer forms of IN, thereby promoting the assembly of IN and RT on viral RNA to allow efficient reverse transcription, which is a prerequisite for efficient HIV-1 infection.
8506	P78357	CNTNAP1	No	--	--
8520	O14929	HAT1	No	--	--
8533	Q9UNS2	COPS3	No	--	--
8540	O00116	AGPS	No	--	--
8607	Q9Y265	RUVBL1	No	--	Rvb2 is shown to inhibit HIV-1 Gag expression to balance Gag/Env ratio.
8661	Q14152	EIF3A	Yes	22628567	siRNA knockdown screen of EIF3A and EIF3G sharply reduced HIV-1 transcription.
8662	P55884	EIF3B	No	--	--
8663	Q99613	EIF3C	No	--	--
8664	O15371	EIF3D	Yes	22190034	eIF3D knockdown increases HIV infection and is cleaved by PR
8665	O00303	EIF3F	Yes	19237569; 19854136	eIF3f specifically interferes with the 3' end processing of HIV-1 mRNAs; eIF3f mediates restriction of HIV-1 expression through a set of factors that includes eIF3f, the SR protein 9G8, and the cyclin-dependent kinase 11 (CDK11).
8666	O75821	EIF3G	Yes	22628567	siRNA knockdown screen of EIF3A and EIF3G sharply reduced HIV-1 transcription.
8667	O15372	EIF3H	No	--	eIF3H
8668	Q13347	EIF3I	No	--	--
8803	Q9P2R7	SUCLA2	No	--	--
8834	P17152	TMEM11	No	--	--
8841	O15379	HDAC3	Yes	25136952, 23884411; 26563568	HDAC3 is an essential target to disrupt HIV-1 latency, and inhibition of HDAC2 may also contribute to the effort to purge and eradicate latent HIV-1 infection, We propose a model in which NELF recruits Pcf11 and NCoR1-GPS2-HDAC3 to paused RNAP II, reinforcing repression of HIV transcription and establishing a critical checkpoint for HIV transcription and latency.
8878	Q13501	SQSTM1	Yes	25339774; 20357094; 27242780	Selective autophagy-mediated degradation of HIV-1 Tat relies on its ubiquitin-independent interaction with the p62/SQSTM1 adaptor. Associates with HIV restriction factor TRIM5alpha. p62 enhances and sustains TRIM5alpha expression.
8879	O95470	SGPL1	No	--	HIV-1 infection increases S1P-R1 1 expression in the human thymus, but no functional studies of SGPL1.
8907	Q9BXS5	AP1M1	Yes	23678182; 22301137; 28743825	Adaptor protein 1 promotes cross-presentation through the same tyrosine signal in major histocompatibility complex class I as that targeted by HIV-1; Acidic clusters act as sorting signals for packaging cargo into clathrin-coated vesicles (CCVs), and also facilitate down-regulation of MHC-I by HIV-1 Nef. The basic patch on micro1 that interacts with the Nef acidic cluster also contributes to the …
8924	O95714	HERC2	No	--	--
8945	Q9Y297	BTRC	Yes	20102634; 14526201; 19478868	Substrate recognition component of the SCFbetaTCRP complex, which has a well-established functional role in the ubiquitin-mediated degradation of CD4 via Vpu. Vpu has also shown to antagonize BST2-mediated restriction of HIV-1 release via betaTCRP. Alternative splicing and role implicated in interaction with HIV-1.
8974	O15460	P4HA2	No	--	--
8994	Q9UGP4	LIMD1	No	--	--
9218	Q9P0L0	VAPA	No	--	--
9221	Q14978	NOLC1	No	--	--
9238	Q969Z0	TBRG4	No	--	--
9255	Q12904	AIMP1	No	--	Yeung et al shRNA hit
9318	P61201	COPS2	No	--	--
9368	O14745	SLC9A3R1	Yes	22028271	role in the regulation of HIV-1 entry and replication
9373	Q9Y263	PLAA	No	--	--
9377	P20674	COX5A	No	22419111	HIV-1 Tat shown to inhibit COX activity by directly inducing mitochondrial membrane permeabilization
9391	O76071	CIAO1	No	--	--
9445	Q9Y287	ITM2B	No	--	Regulates APP, which has a well-chronicled mechanism in the development and progression of HAND.
9500	Q9Y5V3	MAGED1	No	--	Characterized as a component of RING E3 ubiquitin ligases complexes.
9521	O43324	EEF1E1	Yes	22628567; 26624286	Eukaryotic elongation factor 1 complex (subunits A and G) are critical HIV-1 RT cofactors, determined by siRNA knockdown. EEF1 associates with the RTC complex. Inhibitor didemnin B targets the EEF1-RTC interface.
9601	P13667	PDIA4	Yes	18976975, 23206338, 12218052	Interacts with gp120 - cross linking enhanced by CD4. Protein-disulfide Isomerase-mediated Reduction of Two Disulfide Bonds of HIV Envelope Glycoprotein 120 Occurs Post-CXCR4 Binding and Is Required for Fusion. PDI inhibitors hindered HIV entry/infection.
9611	O75376	NCOR1	Yes	25136952; 23884411; 21849441	NCoR binds to HIV-1 LTR in unstimulated macrophages, released after TLR engagement. NELF recruits Pcf11 and NCoR1-GPS2-HDAC3 to paused RNAP II, reinforcing repression of HIV transcription and establishing a critical checkpoint for HIV transcription and latency.
9616	Q9UBF6	RNF7	Yes	23300442; 22190034	Rbx2 can promote ubiquitnation of APOBEC3G in vitro. Decrease of endogenous Rbx2 impaired Vif-mediated degradation of A3G. Activator if Cul5-Vif E3 ligase. Inhibition of a NEDD8 Cascade Restores Restriction of HIV by APOBEC3G; RBX2 binds to the Vif E3 ligase complex specifically
9702	Q86XR8	CEP57	No	--	--
9730	Q9Y4B6	VPRBP	Yes	17314515; 27571178; 28424288; 24932481; 19029839; 17620334; 20347598	Recruitment of cytoplasmic protein Vpr binding protein (VprBP) by HIV-1 regulatory protein Vpr is essential for its cytostatic activity.; This study presents the crystal structure of the DDB1-DCAF1-HIV-1-Vpr-uracil-DNA glycosylase (cyclin U) complex.; Together, these results characterize a novel postintegration restriction of HIV-1 replication in monocyte-derived dendritic cells and show that the…
9782	P43243	MATR3	Yes	21771346; 26129669; 21771347	MATR3 binds viral RNA and is required for the Rev/RRE mediated nuclear export of unspliced HIV-1 RNAs; Suppressing Matrin 3 powers a heightened and broader ZAP restriction of HIV-1 gene expression; Matrin 3 binds Rev RNA to stabilize HIV-1 transcripts leading to increased cytoplasmic expression.
9789	Q15005	SPCS2	No	--	--
9859	Q5SW79	CEP170	No	--	--
9908	Q9UN86	G3BP2	Yes	26432022	G3BP1 shown to restrict HIV-1 replication in macrophages and T cells by sequestering viral RNA
9967	Q9Y2W1	THRAP3	No	--	--
10005	O14734	ACOT8	No	--	--
10067	O14828	SCAMP3	No	26927806	--
10075	Q7Z6Z7	HUWE1	Yes	21167302	Huwe1 interacts with HIV-1 Gag-Pol precursor protein through an IN domain, knowckdown increases proviral synthesis.
10113	Q9HCU5	PREB	No	--	--
10128	P42704	LRPPRC	Yes	22808186	Knockdown identify LRPPRC as a HIV-1 factor that is involved in HIV-1 replication through more than one mechanism, attenuating HIV at multiple points of infection.
10130	Q15084	PDIA6	Yes	22230366	Thioredoxin-1 and protein disulfide isomerase catalyze the reduction of similar disulfides in HIV gp120. Anti-PDI Ab inhibition impaired HIV entry/infection.
10134	P51572	BCAP31	No	--	--
10142	Q99996	AKAP9	Yes	7688126; 21430226; 18786546	Regulator of PKA, which has a demonstrated role in HIV biology. Disruption of AKAP-PKA complex casued resistance to retroviral infection in murine models.
10146	Q13283	G3BP1	Yes	26432022; 25229650;	Host G3BP1 captures HIV-1 RNA transcripts and thereby restricts mRNA translation, viral protein production and virus particle formation. G3BP1 plays a role in modulating stress granule assembly during HIV-1 infection. Modulates stress granule formation during HIV-1 infection.
10197	P61289	PSME3	No	--	--
10211	O75955	FLOT1	Yes	26830877	siRNA knockdown resulted in increased HIV-1 DC transfer.
10273	Q9UNE7	STUB1	Yes	23973223	Known to mediate degradation of Foxp3 through Hsp70.
10313	O95197	RTN3	No	--	Regulates levels of CXCR4
10360	O75607	NPM3	No	--	--
10452	O96008	TOMM40	No	--	Part of APOE gene cluster. APOE epsilon 4 enhances HIV entry from using APOE3.
10476	O75947	ATP5H	No	--	--
10480	Q7L2H7	EIF3M	Yes	11606767; 26779410; 25606970	Subunit of the Eukaryotic Translation Initiation Factor complex, which HIV-1 is shown to hijack at multiple stages of infection. EIF4 is cleaved directly by HIV-1 PR.
10498	Q86X55	CARM1	Yes	19961595; 28637181	--
10525	Q9Y4L1	HYOU1	No	--	--
10534	O60232	SSSCA1	No	--	--
10549	Q13162	PRDX4	No	--	--
10564	Q9Y6D5	ARFGEF2	No	26494761; 30053425	--
10565	Q9Y6D6	ARFGEF1	No	26494761; 30053425	--
10615	Q96R06	SPAG5	No	--	--
10625	Q9Y6Y0	IVNS1ABP	No	--	--
10725	O94916	NFAT5	Yes	22496647; 17173480	siRNA knockdown of NFAT5 impaired HIV-1 replication from the LTR. The innate immune response to MTb infection induces NFAT5 gene and protein expression, and NFAT5 plays a crucial role in MTb regulation of HIV-1 replication via a direct interaction with the viral promoter.
10726	Q9Y266	NUDC	No	--	--
10728	Q15185	PTGES3	Yes	12142037; 9765256;	Prostaglandin synthetase 2 shows antiviral activity against HIV-1 replication through PKA. Prostaglandin E2 shown to up-regulate HIV-1 LTR-driven gene activity in T cells via NF-kappaB-dependent and -independent signaling pathways.
10768	O43865	AHCYL1	No	21816823	Deregulation of miRNAs by HIV-1 Vpr downregulated IRBIT, linked with neuronal dysfunction.
10797	P13995	MTHFD2	No	--	--
10806	Q86SQ7	SDCCAG8	No	--	--
10808	Q92598	HSPH1	No	--	--
10857	O00264	PGRMC1	No	19144888	--
10920	Q99627	COPS8	Yes	22911848	CSN5 peptide blocked physiological release of JAB1 from the accessory T cell surface protein LFA-1, downstream AP-1 dependent events, NFAT activation, and HIV-1 replication
10946	Q12874	SF3A3	No	23451031	Differentially expressed in HIV-1 infected LTNPs and latently infected
10954	Q14554	PDIA5	Yes	22230366	Thioredoxin-1 and protein disulfide isomerase catalyze the reduction of similar disulfides in HIV gp120. Anti-PDI Ab inhibition impaired HIV entry/infection.
10956	Q13438	OS9	No	--	Only identified in Luo et al
10960	Q12907	LMAN2	No	--	Only identified in Luo et al
10970	Q07065	CKAP4	No	--	--
10972	P49755	TMED10	No	--	Only identified in Luo et al
10980	Q7L5N1	COPS6	Yes	12237292	Carboxyl-terminal domain of hVIP is critical for mediating hVIP-Vpr interaction as well as for its glucocorticoid response. These results support the view that hVIP is a member of the complex array of nucleocytoplasmic shuttling proteins that are regulated by HIV infection and glucocorticoids.
10987	Q92905	COPS5	Yes	22911848	JAB1 expression overcame the inhibition of HIV-1 replication in the presence of peptide and also promoted HIV-1 replication in activated primary CD4(+) T cells through LFA-1. CSN5 peptide blocked physiological release of JAB1 from the accessory T cell surface protein LFA-1, downstream AP-1 dependent events, NFAT activation, and HIV-1 replication.
10999	Q6P1M0	SLC27A4	No	--	Only identified in Luo et al
11079	O15258	RER1	No	--	--
11168	O75475	PSIP1	Yes	25590759; 16337983; 15855167; 16439544; 26245978; 15371438; 16311605; 21681054; 15749713; 27216501; 20678206; 20367881; 16793062; 25305204; 17267486; 21270171; 15475359; 20331877; 16959972; 17397262; 25809198; 23097450; 12407101; 21510906; 22479480; 26545813; 18247352; 18799576; 17669426; 23211777; 12796494; 23758584; 22317832; 19889764; 25082813; 19855849; 25047784	LEDGF/p75 has been well-established as key cofactor for HIV-1 integration. Data also suggest that LEDGF influences susceptibility of HIV-1 infection.
11171	Q9Y3F4	STRAP	No	--	--
11218	Q9UHI6	DDX20	No	--	--
11261	Q99653	CHP	No	--	--
11331	Q99623	PHB2	Yes	20516557; 19906925	Down-regulation of the mitochondrial chaperone prohibitin is a causative event in NRTI-induced mitochondrial damage in HIV infected patients; HCV dependency factor; may regulate NFKB and/or NFAT signaling; Identification of the cellular prohibitin 1/prohibitin 2 heterodimer as an interaction partner of the C-terminal cytoplasmic domain of the HIV-1 glycoprotein
22794	O15234	CASC3	No	--	Only identified in Luo et al
23046	O75037	KIF21B	No	--	Involved in delivery of GABARAP proteins, which are essential for HIV-1 Nef localization
23052	O94919	ENDOD1	No	--	--
23065	Q8N766	KIAA0090	No	--	--
23066	O75155	CAND2	No	15719058	Likely plays a role in HIV biology due to its association with TBP and SCF, but no demonstrated functional role.
23071	Q9BS26	ERP44	No	--	Only identified in Luo et al
23118	Q9NYJ8	TAB2	Yes	21918865	TRIM5alpha represses HIV-1 transcription through negatively regulating the TAK1/TAB1/TAB2/TAB3-complex-mediated NF-κB activation.
23184	Q14696	MESDC2	No	--	Only identified in Luo et al
23193	Q14697	GANAB	Yes	--	Inhibition of alpha-glucosidase suppresses HIV-1 entry and infectivity.
23291	Q9UKB1	FBXW11	Yes	19730691; 19478868; 21521785; 17121803	betaTrCP-1/HOS is a key cofactor for Vpu-mediated CD4 downregulation and degradation of antiviral tetherin.
23293	Q86US8	SMG6	Yes	29954456	Found to negatively influence viral reactivation via an interaction with UPF1
23299	Q8TD16	BICD2	Yes	29180435; 30068656	--
23304	Q8IWV8	UBR2	Yes	16055722	Participates in degradation of HIV-1 integrase
23310	P42695	NCAPD3	No	--	--
23327	Q96PU5	NEDD4L	Yes	18321969	Budding of various HIV-1 L-domain mutants is dramatically enhanced by ectopic Nedd4-2s, which associates with Gag.
23333	Q2PZI1	DPY19L1	No	--	--
23352	Q5T4S7	UBR4	Yes	16055722	Participates in degradation of HIV-1 integrase
23353	O94901	SUN1	Yes	28747499	SUN1/SUN2 may function redundantly in early HIV-1 infection steps and therefore influence HIV-1 replication and pathogenesis. SUN1 and SUN2 may function redundantly to modulate postentry, nuclear-associated steps of HIV-1 infection. SUN2 required for CypA antiviral activity. However, CRISPR-Cas9 screen found that knockout of just Sun1 did not affect HIV infectivity.
23365	Q9NZN5	ARHGEF12	Yes	17496896	Phosphorylated proteome analysis showed that HIV- or antibody-stimulated DC-SIGN signaling was mediated by LARG and led to increased Rho-GTPase activity. Activation of LARG in DCs exposed to HIV was required for the formation of virus-T cell synapses. Cocaine enhances DC-T cell transmission through LARG/DC-SIGN/LSP-1 complex. Identified in Brass et al
23369	Q8TB72	PUM2	No	--	--
23382	Q96HN2	AHCYL2	No	21816823	Deregulation of miRNAs by HIV-1 Vpr downregulated IRBIT, linked with neuronal dysfunction.
23411	Q96EB6	SIRT1	Yes	18329615; 15719057; 20506278	SIRT1 promotes HIV-1 transactivation via Tat by deacetylation at the HIV-1 LTR. Data support a model where the normal function of SIRT1 as a negative regulator of T cell activation is suppressed by Tat during HIV infection.
23438	P49590	HARS2	No	--	Interesting potential mechanism. When the level in amino acid reaches a critical limit in the cell, uncharged tRNAs bind to the HisRS-like domain and induce a conformational change resulting in GCN2 autophosphorylation. GCN2 phosphorylates HIV-1 integrase and decreases HIV-1 replication by limiting viral integration.
23456	Q9NRK6	ABCB10	No	--	--
23524	Q9UQ35	SRRM2	No	--	--
23637	Q9Y3P9	RABGAP1	No	--	Only identified in Luo et al
23644	Q6P2E9	EDC4	No	--	--
23753	Q9HCN8	SDF2L1	No	--	Only identified in Luo et al
23787	Q9NZJ7	MTCH1	No	--	--
23788	Q9Y6C9	MTCH2	No	--	--
25814	Q9UBB4	ATXN10	No	--	Necessary for the survival of cerebellar neurons. Induces neuritogenesis by activating the Ras-MAP kinase pathway.
25870	Q8NBJ7	SUMF2	No	--	Only identified in Luo et al
25923	Q6DD88	ATL3	No	--	Atlastin-1, not ATL3, helps promote HIV-1 replication. Only identified in Luo et al
25940	Q8NCA5	FAM98A	No	--	--
25962	Q69YN4	KIAA1429	No	--	--
26031	Q9H4L5	OSBPL3	No	--	Only identified in Konig et al
26057	O75179	ANKRD17	No	--	--
26270	Q9NRD1	FBXO6	No	28184007	FBX01, but not other members of the Fbx family, has been shown to restrict virion infectivity via SCF.
26273	Q9UK99	FBXO3	No	28184007	FBX01, but not other members of the Fbx family, has been shown to restrict virion infectivity via SCF.
26517	Q9Y5L4	TIMM13	No	--	Only identified in Luo et al
26521	Q9Y5J9	TIMM8B	No	--	Only identified in Luo et al
26953	O60518	RANBP6	No	--	--
26993	Q9ULX6	AKAP8L	No	25034436	Facilitates CTE-mediated export of nuclear RNA, but its function as a HIV-1 host factor has not been clearly demonstrated.
27125	Q9UHB7	AFF4	Yes	23251033; 23471103; 20471948; 17389929	HIV-1 Tat recruits transcription elongation factors dispersed along a flexible AFF4 scaffold. AFF4 is positioned to make unexpected direct contacts with HIV Tat, and Tat enhances P-TEFb/CCNT1 affinity for AFF4. Through the bridging functions of Tat and AFF4, P-TEFb and ELL2 combine to form a bifunctional elongation complex that greatly activates HIV-1 transcription.
27247	Q9UMS0	NFU1	No	--	--
27248	Q96DZ1	ERLEC1	No	--	--
27335	Q9UBQ5	EIF3K	No		Subunit of the Eukaryotic Translation Initiation Factor complex, which HIV-1 is shown to hijack at multiple stages of infection. EIF4 is cleaved directly by HIV-1 PR.
28577	P01733	TRBV12-3	Yes	19542300; 21562156; 26793190	Immunodominance of TRBV12-3 and other TCR polymorphisms in the variable chain is known to influence CD8 response to HIV infection. T cell-T cell interactions at the TCR are key to viral spread and immune evasion. HIV-1 Nef activates the TCR and prevents apoptotic aignaling from repetitive TCR stimulation
28639	P01850	TRBC1	Yes	28345006; 22535661; 26793190; 23986795	Dynamic perturbations of the TCR show that T cell-T cell interactions at the TCR are key to viral spread and immune evasion. HIV-1 utilizes TCR signaling to gain access to downstream components. HIV-1 Nef activates the TCR and prevents apoptotic aignaling from repetitive TCR stimulation
28957	Q9Y2Q9	MRPS28	No	--	Hit in Naji et al 2012 Rev interactors paper
28977	Q9Y6G3	MRPL42	No	--	Hit in Naji et al 2012 Rev interactors paper
29119	Q9UI47	CTNNA3	No	10420987; 11883950; 23077317; 21384147	beta-catenin has a well-demonstrated functional role as a HIV repressor protein acting at the HIV-1 LTR via Wnt pathway, but direct functional role of alpha-catenin in HIV-1 biology has not been elucidated
29789	Q9NTK5	OLA1	No	--	HIV matrix interactor
29882	Q9UJX6	ANAPC2	No	--	Konig et al
29927	P61619	SEC61A1	Yes	26789921	siRNA and chemical inhibition of Sec61A1 suppressed HIV infectivity and replication. Brass et al
29956	Q96G23	LASS2	Yes	--	--
30968	Q9UJZ1	STOML2	No	--	Luo et al
50628	P57678	GEMIN4	No	16731905	Reduction of GEMIN2 drastically reduced HIV-1 infection
50717	Q5TAQ9	DCAF8	No	16949367; 17588513	Likely interactor with DDB1, an essential component of the CUL4-DB1 Ubiquitin Ligase complex. While DCAF1 has been studied functionally in the context of HIV biology, the role of DCAF8 is not well known.
51020	Q7Z4H3	HDDC2	No	--	--
51091	Q9HD40	SEPSECS	No	--	--
51138	Q9BT78	COPS4	No	12237292; 22911848	CSN5 has a demonstrated role in HIV biology, but the role of CSN4 is not well understood.
51143	Q9Y6G9	DYNC1LI1	No	25568209	Knockdown of dynein light chain 1, but not DYNCLI1, resulted in impaired HIV-1 RT.
51144	Q53GQ0	HSD17B12	No	--	Luo et al
51150	Q9BRK5	SDF4	No	16964435; 29420545; 22096399	SDF1 genetic polymorphism associated with HIV-1 susceptibility and AIDS progression.
51236	Q9BTY7	FAM203A	No	--	--
51290	Q96RQ1	ERGIC2	No	--	Luo et al
51386	Q9Y262	EIF3L	No	--	--
51466	Q9UI08	EVL	No	--	--
51495	Q9P035	PTPLAD1	No	--	Luo et al
51520	Q9P2J5	LARS	No	--	Well-established viral hijacking of Lysyl tRNA synthetase, but not LeuRS. Brass et al
51574	Q4G0J3	LARP7	Yes	18281698; 20410271; 24607481	LARP7 is a stable component of the 7SK snRNP while P-TEFb, HEXIM1 and hnRNP A1 are reversibly associated. LARP7 is a component of the 7SK snRNP and negatively regulates HIV-1 transcript elongation. A combination of restrictive chromatin structures at the HIV long terminal repeat and limiting P-TEFb levels contribute to transcriptional silencing leading to latency in primary CD4(+) T cells.
51614	Q9Y282	ERGIC3	No	--	--
51647	Q9Y3D0	FAM96B	No	27783955	“FAM96B resulted in significant blocks to infection as well, but no role for these proteins in HIV infection has been published beyond an interaction with HIV integrase” - 2016 Judd, Kathrin paper
51706	Q9UHQ9	CYB5R1	No	--	--
51726	Q9UBS4	DNAJB11	No	18032501; 21459854;	Hsp40 has been shown to be necessary for Nef-mediated Enhancement of viral gene expression and replication (B1, B6, and C5) but not C7. Though Hsp40 has been extensively studied in viral infection (other isoforms eg B6), a functional role for the B11 isoform has not been demonstrated.
53918	Q9BRX2	PELO	No	--	--
54107	Q9NRF9	POLE3	No	--	--
54555	Q9Y6V7	DDX49	No	--	Zhou et al
54732	Q9BVK6	TMED9	No	--	--
54865	Q5T3I0	GPATCH4	No	--	--
54876	Q9NXF7	DCAF16	Yes	28345603; 16949367; 17588513	siRNA knockdown of DCAF16 reduced HIV-1 Tat activity in HeLa cells (Faust et al, 2017). DCAF1 has been studied functionally in the context of HIV biology.
54882	Q8IWZ3	ANKHD1	No	--	--
54958	Q9NX00	TMEM160	No	--	--
54982	Q9NWW5	CLN6	No	--	--
55127	Q9H583	HEATR1	No	--	Brass et al
55151	Q9NVV0	TMEM38B	No	--	Luo et al
55210	Q9NVI7	ATAD3A	Yes	22438978	Knockdown of ATAD3A increases cytosolic Vpr. Brass et al
55234	Q2TAY7	SMU1	No	--
55340	Q96F15	GIMAP5	No	--	--
55623	Q9NXG2	THUMPD1	No	--	--
55626	Q9C0C7	AMBRA1	No	22424437	AMBRA1 is a known regulator of Beclin1, which has shown HIV-1 inhibition in RNAi knockdown. Also encodes for DCAF family member. However, no direct functional studies of AMBRA1.
55658	Q9BV68	RNF126	No	--	--
55705	Q96P70	IPO9	No	20719241	Importin 5 and 7, but not 9, shown to import HIV-1 Rev into nucleus as part of HIV-1 PIC
55764	Q9HBG6	IFT122	No	--	--
55768	Q96IV0	NGLY1	No	--	--
55898	Q9H3U1	UNC45A	No	27783955	“UNC45 resulted in significant blocks to infection as well, but no role for these proteins in HIV infection has been published beyond an interaction with HIV integrase” - 2016 Judd, Kathrin paper
55969	Q9BUV8	C20orf24	No	--	Luo et al
56257	Q7L2J0	MEPCE	Yes	18281698; 25863285	MEPCE and LARP7 are stable components of the 7SK snRNP while P-TEFb, HEXIM1 and hnRNP A1 are reversibly associated. RNA-binding protein HEXIM associates with the 7SKsnRNP complex comprising the non-coding RNA 7SK and proteins MePCE and LARP7.
56655	Q9NR33	POLE4	No	--	--
56886	Q9NYU2	UGGT1	No	--	--
57003	Q96A33	CCDC47	No	--	--
57142	Q9NQC3	RTN4	No	--	--
57222	Q969X5	ERGIC1	No	--	Zhou et al
57380	Q9HD23	MRS2	No	--	--
57470	Q8N1G4	LRRC47	No	--	--
57510	Q9HAV4	XPO5	Yes	27247436	siRNA knockdown of XPO5 resulted in decrease of HIV-1 packaged pre-tRNAs
57674	Q63HN8	RNF213	No	--
57805	Q8N163	KIAA1967	No	--	Luo et al
60412	Q96A65	EXOC4	No	--	--
60559	P61009	SPCS3	No	--	Luo et al, Brass et al
63893	Q9C0C9	UBE2O	Yes	28345603; 29845934	siRNA knockdown of UBE2O reduced p24 levels. UBE2O critical for Tat activity
64083	Q9H4A6	GOLPH3	No	--	--
64328	Q9C0E2	XPO4	No	10944119	Complexes with EIF5A, which has been shown to inhibit HIV-1 replication, but there have not been functional studies of Exportin 4 in the context of HIV infection.
64682	Q9H1A4	ANAPC1	No	--	--
64746	Q9H3P7	ACBD3	No	--	Luo et al
64786	Q8TC07	TBC1D15	No	22072966; 15569681	GTPase for Rab7, which has a well-established role as a HIV-1 dependency factor via the late endocytic pathway
64965	P82933	MRPS9	No	--	--
65003	Q9Y3B7	MRPL11	No	--	--
65244	Q86XZ4	SPATS2	No	--	--
79016	Q9BW61	DDA1	Yes	17609381	Vpr arrests cells in the G2 phase through its interaction with the DDA1–DDB1–VprBP complex and its associated Cul4 E3 ubiquitin ligase. Positive regulator of CRL4 ligase complexes.
79159	Q9UGY1	NOL12	No	--	--
79188	Q9BTV4	TMEM43	No	--	Luo et al
79709	Q8NBJ5	GLT25D1	No	--	Luo et al
79711	Q8TEX9	IPO4	No	--	Other importins (e.g., Importin 7 and alpha-3) have established functional roles in HIV biology, but not IPO4
79718	Q9BZK7	TBL1XR1	No	--	--
79731	Q96I59	NARS2	No	--	Lysyl tRNA, not asparaginyl tRNA synthetase, has a demonstrated functional role in the literature.
79760	Q9H840	GEMIN7	No	16731905	Reduction of GEMIN2 drastically reduced HIV-1 infection
79833	Q8WXD5	GEMIN6	No	16731905	Reduction of GEMIN2 drastically reduced HIV-1 infection
80267	Q9BZQ6	EDEM3	Yes	26205822	EDEM3 is required for the Env degradation process. Luo et al
80308	Q8NFF5	FLAD1	No	--	--
80344	Q8TEB1	DCAF11	No	--	A functional role for DCAF11 has not yet been demonstrated. siRNA knockdown of DCAF16 reduced HIV-1 Tat activity in HeLa cells (Faust et al, 2017). Additionally, DCAF1 has been studied functionally in the context of HIV biology.
80349	Q9GZS3	WDR61	Yes	22082156; 22982193	Component of the PAF1c complex, which has a well-demonstrated role as a HIV-1 restriction factor through Tat binding.
80829	Q96JP5	ZFP91	Yes	29845934	siRNA knockdown of ZFP91 inhibited Tat-dependent transcription
81502	Q8TCT9	HM13	Yes	--	Treatment of mice with HM-13 in vivo resulted in suppressive effect on HIV-1 viral reactivation. Luo et al
81567	Q8NBS9	TXNDC5	No	--	Luo et al
81892	Q9GZT3	C14orf156	Yes	22808186	SLIRP/LRPPRC is critical for HIV-1 replication and some data suggest that it is also important for HIV nuclear import.
81929	Q96EE3	SEH1L	No	--	--
83475	Q9BU89	DOHH	Yes	27633452; 19825182	Inhibition of DOHH suppresses HIV transcription through impairing EIF5A hypusination
83481	P58107	EPPK1	No		--
83858	Q5T9A4	ATAD3B	No	22438978	Knockdown of ATAD3A impairs Vpr production. Functional tudies of ATAD3B have not been performed
84061	Q9H0U3	MAGT1	No	Deletion of MAGT1 prevents Mg2+ flux needed for TCR signaling	--
84331	Q9BUT9	FAM195A	No	--	Luo et al
84991	Q96I25	RBM17	No	Konig et al	--
88455	Q8IZ07	ANKRD13A	No	--	--
90231	Q8IYS2	KIAA2013	No	--	--
90809	Q86T03	TMEM55B	No	--	--
91452	Q5T8D3	ACBD5	No	--	--
93380	Q8N4V1	MMGT1	No	--	Luo et al
96459	Q8TF40	FNIP1	No	--	Co-chaperone of Hsp90AA1
114880	Q9BZF3	OSBPL6	No	--	Konig et al
118487	Q96BP2	CHCHD1	No	--	--
124801	Q3MHD2	LSM12	No	--	Luo et al
129531	Q8WV92	MITD1	No	--	--
143187	Q96AJ9	VTI1A	No	--	--
147991	Q6ZPD9	DPY19L3	No	--	--
148867	Q8NEW0	SLC30A7	No	--	Specific integration site
163033	Q8NAF0	ZNF579	Yes	28345603	--
163590	Q8NFQ8	TOR1AIP2	No	--	Luo et al
201163	Q8NFG4	FLCN	No	--	siRNA knockdown (Faust 2017) of ZNF579 resulted in an increase of p24
201931	Q8IY95	TMEM192	No	--	--
219743	Q2T9J0	TYSND1	No	--	--
221955	Q8NCG7	DAGLB	Yes	28733129	Catalyzes production of endocannabinoid 2-AG. Application of 2-AG mitigated Tat-induced apoptosis of neurons.
222068	Q7Z7H5	TMED4	No	--	Luo et al
253943	Q7Z739	YTHDF3	Yes	27371828; 27117054	Overexpression of YTHDF3 impaired HIV-1 RT, while knockdown had opposite effects.
256364	Q32P44	EML3	No	--	--
257415	Q5BKY9	FAM133B	No	--	--
548596	P12532	CKMT1B	No	--	Elevated creatine kinase levels in HIV-infected individuals
920	P01730	CD4	Yes	--	--
7852	P61073	CXCR4	Yes	--	--
10614	O94992	HEXIM1	Yes	--	--
11168	O75475	LEDGF	Yes	25590759; 16337983; 15855167; 16439544; 26245978; 15371438; 16311605; 21681054; 15749713; 27216501; 20678206; 20367881; 16793062; 25305204; 17267486; 21270171; 15475359; 20331877; 16959972; 17397262; 25809198; 23097450; 12407101; 21510906; 22479480; 26545813; 18247352; 18799576; 17669426; 23211777; 12796494; 23758584; 22317832; 19889764; 25082813; 19855849; 25047784	LEDGF/p75 has been well-established as key cofactor for HIV-1 integration. Data also suggest that LEDGF influences susceptibility of HIV-1 infection.
861	Q01196	RUNX1	Yes	--	--
8351	P68431	HIST1H3D	Yes	--	--
8354	P68431	HIST1H3I	Yes	--	--

## Sheet: Method
1	Identify HIV-1 protein and replication interactions using NCBI gene report (GeneRIFs)
2	Search using PubMed, Google and Google Scholar for all protein names given in Uniprot report with "__gene/protein name___ HIV-1"
3	In the case that a gene codes for a protein that synthesizes a molecule, add the molecule to the list of search terms with HIV-1 (e.g., ceramide synthase)
4	Gene classifies as having a demonstrated functional role in HIV biology if data show direct evidence of perturbation or inhibition positively or negatively disrupting HIV
5	Demonstrated functional role denoted as a yes or no
