# Supplementary material for: A functional map of HIV-host interactions in primary human T cells
Source: Nat Commun. 2022 Apr 1;13:1752. doi: 10.1038/s41467-022-29346-w (PMC8976027; doi:10.1038/s41467-022-29346-w)
Supplement: Supplementary file 7 — Supplementary Data 5 [file 41467_2022_29346_MOESM7_ESM.xlsx]

## Sheet: PAML Results
Gene name	Positive selection previously known	Category	Number of aligned sequences	Alignment length (codons)	Model 8 vs. 8a uncorrected p-value	Model 8 vs. 8a BH-adjusted p-value	Percent of sites under positive selection	dN/dS of positively-selected sites	Number of codons with high likelihood of being in positively-selected class (BEB>=0.9)	List of sites likely to be under positive selection (BEB>=0.9) (position numbering refers to alignment)	CpG-masked alignment length (codons)	CpG-masked alignment, Model 8 vs. 8a uncorrected p-value	CpG-masked alignment, Model 8 vs. 8a BH-adjusted p-value
PARP4	yes	dependency	20	1736	1e-25	1e-23	3.622	5.42406	28	938M, 1082L, 1236R, 1242H, 1244K, 1295W, 1313P, 1314W, 1323P, 1351R, 1353V, 1397P, 1399S, 1400S, 1402Y, 1405I, 1406V, 1409G, 1428F, 1483L, 1500R, 1521C, 1523V, 1525A, 1544D, 1552K, 1556K, 1577H	1377	5e-17	4e-15
EIF2AK2 / PKR	yes	restriction	36	562	2e-22	9e-21	15.619	3.78871	29	6S, 7A, 44R, 122A, 123S, 189S, 208G, 222D, 246S, 259T, 263V, 265K, 268G, 269M, 279S, 294G, 307E, 348S, 355S, 389D, 498F, 505T, 509D, 511I, 515I, 526Q, 548V, 552S, 561C	438	1e-11	4e-10
CD4	yes	control	38	459	4e-11	1e-09	7.794	3.85774	12	42T, 48S, 49I, 59I, 64N, 77S, 80A, 84K, 91N, 113D, 265R, 365A	335	9e-10	3e-08
NCOR1	no	restriction	21	2540	8e-06	0.0002	0.134	16.284	5	782V, 842C, 1816R, 1818K, 1820R	2211	0.656	1
AFF1	no	dependency	22	1228	0.0003	0.005	0.986	5.38728	3	170R, 232T, 550R	1015	0.326	1
NUDC	no	dependency	22	334	0.0004	0.006	0.311	15.572	1	189R	253	1	1
NCAPD3	no	dependency	22	1504	0.0007	0.008	1.904	3.47638	7	478S, 582S, 652R, 659A, 834H, 1313M, 1409T	1148	0.325	1
SDCCAG8	no	restriction	21	714	0.0008	0.009	8.081	2.86656	5	116H, 213T, 231T, 255K, 298S	603	2e-05	0.0004
RANBP2	yes	restriction	39	3230	0.001	0.01	6.918	1.87059	6	508H, 550V, 1655K, 1939R, 2423H, 3168Q	2778	1	1
SMG6		restriction	21	1420	0.02	0.192					1138	0.01	0.12
CEP57		restriction	21	503	0.03	0.246					434	0.003	0.06
USP11		dependency	22	968	0.03	0.255					714	0.785	1
RARS		restriction	22	662	0.06	0.397					582	0.543	1
ITGA4		restriction	22	1034	0.07	0.409					856	0.014	0.15
MEPCE		restriction	22	693	0.07	0.409					506	0.2	1
SKP1		dependency	22	165	0.07	0.409					156	0.058	0.44
ANKRD17		dependency	21	2615	0.12	0.605					2357	0.173	0.96
LARP7		restriction	22	585	0.12	0.605					524	0.563	1
EMC1		dependency	22	997	0.15	0.699					814	0.441	1
HNRNPH3		dependency	22	347	0.18	0.744					302	0.079	0.5
TMED9		dependency	21	237	0.18	0.744					175	0.698	1
UBA1		dependency	22	1059	0.21	0.834					823	0.008	0.11
SLIRP		dependency	21	110	0.25	0.944					77	0.066	0.45
HYOU1		dependency	22	1002	0.27	0.951					805	0.991	1
NDUFB10		restriction	22	180	0.27	0.951					121	0.025	0.24
P4HB		restriction	22	511	0.29	0.979					329	1	1
AMBRA1		restriction	21	1392	1	1					1163	1	1
ATP2A2		restriction	21	1043	1	1					857	1	1
CBFB		dependency	21	188	0.92	1					147	0.602	1
CCNT1		dependency	22	730	1	1					646	1	1
CDK9		dependency	22	373	1	1					270	1	1
CHAF1B		dependency	22	561	1	1					427	1	1
CHP1		dependency	22	196	1	1					160	1	1
CNTNAP1		dependency	22	1385	0.98	1					1019	0.669	1
COPS2		restriction	22	451	0.94	1					421	0.849	1
COPS3		dependency	22	424	1	1					383	1	1
COPS4		dependency	22	407	0.99	1					359	0.673	1
COPS8		dependency	22	210	1	1					172	1	1
CSDE1		dependency	22	845	0.99	1					740	1	1
CUL2		restriction	19	765	0.77	1					688	1	1
CXCR4		control	55	348	1	1					282	1	1
DDB1		restriction	22	1141	1	1					941	1	1
DDX6		dependency	22	484	1	1					449	1	1
EIF3D		dependency	22	549	1	1					422	0.991	1
EIF3E		dependency	22	446	0.9	1					403	0.539	1
EIF3H		dependency	22	353	1	1					306	0.666	1
EIF3M		dependency	21	375	1	1					336	1	1
ERGIC3		dependency	21	389	0.69	1					292	1	1
ERP44		dependency	21	407	1	1					369	1	1
G3BP1		restriction	22	467	1	1					408	0.805	1
GLG1		dependency	21	1232	1	1					1026	0.937	1
GPS1		dependency	21	528	1	1					351	0.748	1
HDAC3		restriction	21	429	1	1					347	1	1
HEXIM1		control	22	360	1	1					233	0.06	0.44
HGH1		dependency	21	418	0.9	1					235	0.574	1
HUWE1		restriction	22	4377	0.58	1					3861	0.996	1
ITGAL		dependency	22	1171	0.74	1					850	1	1
KIAA1429 / VIRMA		dependency	22	1814	1	1					1645	0.654	1
LDLR		restriction	22	863	0.93	1					537	0.29	1
MATR3		dependency	22	848	1	1					782	1	1
MCM6		dependency	22	822	1	1					697	0.414	1
MMGT1		dependency	22	132	1	1					97	1	1
MOGS		dependency	22	838	0.33	1					664	0.06	0.44
MSH2		dependency	27	935	1	1					818	1	1
NHP2L1 / SNU13		dependency	21	129	1	1					100	0.998	1
PELO		BOTH	22	386	1	1					290	1	1
PHB		dependency	20	274	0.84	1					208	0.362	1
PHB2		dependency	21	300	1	1					221	1	1
PREB		dependency	22	420	1	1					343	0.986	1
PSIP1		dependency	22	531	0.45	1					480	0.175	0.96
PSMA1		dependency	22	270	1	1					241	0.996	1
PSMD7		dependency	17	325	1	1					272	1	1
RANBP1		dependency	22	152	1	1					110	1	1
RBM17		restriction	22	402	1	1					327	1	1
RNF126		dependency	22	312	1	1					168	1	1
RUVBL1		dependency	22	457	1	1					381	0.992	1
SARS		dependency	21	515	1	1					405	0.807	1
SEC61A1		dependency	22	477	1	1					384	1	1
SGPL1		dependency	21	569	0.85	1					480	1	1
SPCS3		dependency	21	181	1	1					138	1	1
STRAP		dependency	21	351	1	1					299	1	1
TCEB1 / ELOC		dependency	22	114	0.99	1					100	1	1
TCEB2 / ELOB		dependency	22	118	1	1					69	1	1
TIMM13		dependency	22	96	1	1					60	1	1
TOMM40		dependency	22	363	0.58	1					246	1	1
VDAC1		dependency	22	285	1	1					226	1	1
VPRBP / DCAF1		restriction	21	1508	1	1					1321	1	1
XPO5		dependency	22	1205	1	1					1056	0.383	1
