# Supplementary material for: A functional map of HIV-host interactions in primary human T cells
Source: Nat Commun. 2022 Apr 1;13:1752. doi: 10.1038/s41467-022-29346-w (PMC8976027; doi:10.1038/s41467-022-29346-w)
Supplement: Supplementary file 8 — Supplementary Data 6 [file 41467_2022_29346_MOESM8_ESM.xlsx]

## Sheet: TableS7_Infection-data_individu
count	well	pcLymphos	ctLymphos	pcGFP	ctGFP	pcAutofluor	ctAutofluor	plate	cr	dnr	day	targetgene	guide	ctGoodCells
1	H07	78.4	79345	1.15008	901	1.26358	836	744	6	131	3	ABCB10	ABCB10-01	78342.4
2	H07	79.329	88823	1.19778	1051	1.21286	929	745	6	131	3	ABCB10	ABCB10-01	87745.7
3	H07	81.354	87674	1.04678	908	1.06308	819	746	6	131	3	ABCB10	ABCB10-01	86742
4	H07	82.593	71975	0.523829	372	1.33308	857	747	6	143	3	ABCB10	ABCB10-01	71015.5
5	H07	82.881	84011	0.452046	375	1.25554	934	748	6	143	3	ABCB10	ABCB10-01	82956.2
6	H07	84.475	88311	0.367028	320	1.27301	1000	749	6	143	3	ABCB10	ABCB10-01	87186.8
7	H07	79.222	75562	2.98628	2232	1.08549	726	774	6	131	5	ABCB10	ABCB10-01	74741.8
8	H07	78.835	75278	2.65119	1973	1.1404	760	775	6	131	5	ABCB10	ABCB10-01	74419.5
9	H07	76.744	66569	2.71087	1783	1.19698	695	776	6	131	5	ABCB10	ABCB10-01	65772.2
10	H07	82.134	76677	1.30554	989	1.20392	819	777	6	143	5	ABCB10	ABCB10-01	75753.9
11	H07	82.596	66739	1.21387	801	1.12624	685	778	6	143	5	ABCB10	ABCB10-01	65987.4
12	H07	81.456	75903	1.02304	768	1.0973	759	779	6	143	5	ABCB10	ABCB10-01	75070.1
13	H07	59.792	59494	3.73516	2072	6.7589	3322	804	6	131	7	ABCB10	ABCB10-01	55472.9
14	H07	59.556	58662	3.39942	1861	6.67792	3323	805	6	131	7	ABCB10	ABCB10-01	54744.6
15	H07	59.735	58746	2.73813	1503	6.56129	3192	806	6	131	7	ABCB10	ABCB10-01	54891.5
16	H07	73.667	81263	1.74075	1323	6.47442	4542	807	6	143	7	ABCB10	ABCB10-01	76001.7
17	H07	73.442	82474	1.7891	1386	6.06823	4315	808	6	143	7	ABCB10	ABCB10-01	77469.3
18	H07	73.897	82279	1.61813	1254	5.81211	4147	809	6	143	7	ABCB10	ABCB10-01	77496.9
19	H08	80.865	83720	1.19883	994	0.962539	712	744	6	131	3	ABCB10	ABCB10-02	82914.2
20	H08	79.04	83378	1.27808	1052	1.27952	928	745	6	131	3	ABCB10	ABCB10-02	82311.2
21	H08	82.207	80962	0.919148	737	0.962205	694	746	6	131	3	ABCB10	ABCB10-02	80183
22	H08	79.446	81820	0.542633	437	1.57272	1133	747	6	143	3	ABCB10	ABCB10-02	80533.2
23	H08	79.661	84301	0.511285	425	1.39629	1025	748	6	143	3	ABCB10	ABCB10-02	83123.9
24	H08	81.743	88321	0.537154	468	1.35311	1050	749	6	143	3	ABCB10	ABCB10-02	87125.9
25	H08	78.32	73505	2.71191	1972	1.07293	700	774	6	131	5	ABCB10	ABCB10-02	72716.3
26	H08	77	73061	3.26794	2360	1.15551	747	775	6	131	5	ABCB10	ABCB10-02	72216.8
27	H08	76.778	68527	2.43745	1650	1.21591	736	776	6	131	5	ABCB10	ABCB10-02	67693.8
28	H08	80.417	75286	1.55722	1158	1.22562	832	777	6	143	5	ABCB10	ABCB10-02	74363.3
29	H08	80.162	76166	1.64872	1240	1.25551	858	778	6	143	5	ABCB10	ABCB10-02	75209.7
30	H08	78.112	72974	1.54498	1114	1.19168	776	779	6	143	5	ABCB10	ABCB10-02	72104.4
31	H08	58.257	48720	3.1134	1401	7.63736	3186	804	6	131	7	ABCB10	ABCB10-02	44999.1
32	H08	56.993	51913	3.62479	1752	6.89454	3068	805	6	131	7	ABCB10	ABCB10-02	48333.8
33	H08	61.135	58325	3.31943	1812	6.40777	3173	806	6	131	7	ABCB10	ABCB10-02	54587.7
34	H08	69.65	73078	2.32015	1576	7.04899	4286	807	6	143	7	ABCB10	ABCB10-02	67926.7
35	H08	70.057	71343	1.90207	1272	6.26363	3849	808	6	143	7	ABCB10	ABCB10-02	66874.3
36	H08	73.912	75192	2.21504	1568	5.85581	3919	809	6	143	7	ABCB10	ABCB10-02	70788.9
37	H09	79.2	87472	1.19986	1037	1.19476	880	744	6	131	3	ABCB10	ABCB10-03	86426.9
38	H09	79.645	85970	1.25266	1063	1.29184	941	745	6	131	3	ABCB10	ABCB10-03	84859.4
39	H09	79.711	88345	0.944353	825	1.11335	830	746	6	131	3	ABCB10	ABCB10-03	87361.4
40	H09	83.773	89665	0.498906	441	1.41811	1146	747	6	143	3	ABCB10	ABCB10-03	88393.5
41	H09	82.102	87540	0.462673	400	1.24047	960	748	6	143	3	ABCB10	ABCB10-03	86454.1
42	H09	83.949	92347	0.474682	433	1.22146	1002	749	6	143	3	ABCB10	ABCB10-03	91219
43	H09	78.032	71963	2.73981	1950	1.0981	692	774	6	131	5	ABCB10	ABCB10-03	71172.8
44	H09	78.305	72117	3.0117	2147	1.14847	722	775	6	131	5	ABCB10	ABCB10-03	71288.8
45	H09	78.618	73740	2.47451	1804	1.13478	741	776	6	131	5	ABCB10	ABCB10-03	72903.2
46	H09	81.697	74484	1.0883	800	1.30924	860	777	6	143	5	ABCB10	ABCB10-03	73508.8
47	H09	82.075	77471	1.28656	984	1.27557	895	778	6	143	5	ABCB10	ABCB10-03	76482.8
48	H09	80.497	71237	1.06749	752	1.11106	711	779	6	143	5	ABCB10	ABCB10-03	70445.5
49	H09	60.626	59456	3.06697	1708	6.33398	3196	804	6	131	7	ABCB10	ABCB10-03	55690.1
50	H09	56.826	52295	3.34537	1628	6.94268	3010	805	6	131	7	ABCB10	ABCB10-03	48664.3
51	H09	59.335	48237	2.97177	1339	6.59173	2598	806	6	131	7	ABCB10	ABCB10-03	45057.3
52	H09	74.001	84173	2.046	1611	6.45589	4672	807	6	143	7	ABCB10	ABCB10-03	78738.9
53	H09	72.034	77764	1.71723	1259	5.71995	3864	808	6	143	7	ABCB10	ABCB10-03	73315.9
54	H09	73.251	83209	1.98353	1554	5.8454	4197	809	6	143	7	ABCB10	ABCB10-03	78345.1
55	F02	81.705	78745	1.63386	1276	0.822862	573	744	6	131	3	ABCD3	ABCD3-01	78097
56	F02	81.37	80046	1.97994	1572	0.811385	573	745	6	131	3	ABCD3	ABCD3-01	79396.5
57	F02	79.808	90541	1.38864	1246	0.898089	682	746	6	131	3	ABCD3	ABCD3-01	89727.9
58	F02	79.921	79668	0.412752	324	1.46911	1041	747	6	143	3	ABCD3	ABCD3-01	78497.6
59	F02	75.172	72921	0.479033	344	1.52169	945	748	6	143	3	ABCD3	ABCD3-01	71811.4
60	F02	77.206	83467	0.442069	363	1.62109	1147	749	6	143	3	ABCD3	ABCD3-01	82113.9
61	F02	77.062	63725	3.39096	2138	1.05919	595	774	6	131	5	ABCD3	ABCD3-01	63050
62	F02	76.732	64973	3.73543	2403	0.989812	580	775	6	131	5	ABCD3	ABCD3-01	64329.9
63	F02	78.859	63332	3.38905	2129	0.808415	465	776	6	131	5	ABCD3	ABCD3-01	62820
64	F02	79.729	76766	1.0519	798	1.17697	811	777	6	143	5	ABCD3	ABCD3-01	75862.5
65	F02	78.688	70565	1.3267	923	1.40838	886	778	6	143	5	ABCD3	ABCD3-01	69571.2
66	F02	76.912	73050	1.10883	799	1.35842	886	779	6	143	5	ABCD3	ABCD3-01	72057.7
67	F02	59.229	52383	3.87677	1924	5.25746	2380	804	6	131	7	ABCD3	ABCD3-01	49629
68	F02	55.002	46324	4.28867	1860	6.37663	2436	805	6	131	7	ABCD3	ABCD3-01	43370.1
69	F02	58.904	40012	3.92024	1479	5.71017	2099	806	6	131	7	ABCD3	ABCD3-01	37727.2
70	F02	70.213	75835	1.48197	1045	7.01626	4493	807	6	143	7	ABCD3	ABCD3-01	70514.2
71	F02	69.412	77019	1.93766	1395	6.52436	4224	808	6	143	7	ABCD3	ABCD3-01	71994
72	F02	70.035	78296	1.81758	1333	6.33088	4227	809	6	143	7	ABCD3	ABCD3-01	73339.2
73	F03	81.385	81518	1.85512	1497	1.00876	728	744	6	131	3	ABCD3	ABCD3-02	80695.7
74	F03	81.176	78308	2.07552	1609	1.00289	684	745	6	131	3	ABCD3	ABCD3-02	77522.7
75	F03	81.275	91701	1.50608	1367	1.02036	798	746	6	131	3	ABCD3	ABCD3-02	90765.3
76	F03	79.986	82579	0.448257	364	1.66569	1220	747	6	143	3	ABCD3	ABCD3-02	81203.5
77	F03	77.807	82933	0.579806	474	1.42462	1020	748	6	143	3	ABCD3	ABCD3-02	81751.5
78	F03	79.452	83784	0.37069	306	1.47435	1079	749	6	143	3	ABCD3	ABCD3-02	82548.7
79	F03	79.088	65151	3.47687	2245	0.892386	524	774	6	131	5	ABCD3	ABCD3-02	64569.6
80	F03	77.023	63980	4.11873	2609	0.992971	558	775	6	131	5	ABCD3	ABCD3-02	63344.7
81	F03	79.385	66603	3.60415	2380	0.852854	513	776	6	131	5	ABCD3	ABCD3-02	66035
82	F03	81.369	77443	0.945976	724	1.17283	814	777	6	143	5	ABCD3	ABCD3-02	76534.7
83	F03	80.546	72743	1.38774	997	1.23648	806	778	6	143	5	ABCD3	ABCD3-02	71843.5
84	F03	77.728	74939	1.12285	830	1.36095	908	779	6	143	5	ABCD3	ABCD3-02	73919.1
85	F03	58.666	51761	4.10875	2019	5.06543	2253	804	6	131	7	ABCD3	ABCD3-02	49139.1
86	F03	61.587	58271	3.93635	2184	4.78478	2410	805	6	131	7	ABCD3	ABCD3-02	55482.9
87	F03	60.243	46883	4.10377	1823	5.24802	2189	806	6	131	7	ABCD3	ABCD3-02	44422.6
88	F03	73.482	83996	1.69985	1339	6.2195	4422	807	6	143	7	ABCD3	ABCD3-02	78771.9
89	F03	70.136	72822	1.87995	1285	6.13683	3796	808	6	143	7	ABCD3	ABCD3-02	68353
90	F03	71.046	75989	1.63059	1166	5.897	3838	809	6	143	7	ABCD3	ABCD3-02	71507.9
91	F04	81.138	81512	1.7369	1402	0.973437	708	744	6	131	3	ABCD3	ABCD3-03	80718.5
92	F04	81.477	78123	1.91202	1480	0.918966	637	745	6	131	3	ABCD3	ABCD3-03	77405.1
93	F04	81.334	91149	1.62431	1467	0.914784	726	746	6	131	3	ABCD3	ABCD3-03	90315.2
94	F04	80.606	87714	0.613965	529	1.7703	1382	747	6	143	3	ABCD3	ABCD3-03	86161.2
95	F04	77.817	82877	0.588722	481	1.41734	1024	748	6	143	3	ABCD3	ABCD3-03	81702.4
96	F04	78.675	82591	0.560682	456	1.5273	1082	749	6	143	3	ABCD3	ABCD3-03	81329.6
97	F04	77.841	65000	3.54846	2283	1.01868	595	774	6	131	5	ABCD3	ABCD3-03	64337.9
98	F04	78.218	64120	3.47375	2206	0.95922	553	775	6	131	5	ABCD3	ABCD3-03	63504.9
99	F04	78.534	65946	3.43279	2243	0.918134	551	776	6	131	5	ABCD3	ABCD3-03	65340.5
100	F04	81.942	78498	1.37177	1064	1.18994	843	777	6	143	5	ABCD3	ABCD3-03	77563.9
101	F04	81.002	74287	1.42394	1045	1.21029	815	778	6	143	5	ABCD3	ABCD3-03	73387.9
102	F04	77.906	72058	1.48741	1058	1.28712	823	779	6	143	5	ABCD3	ABCD3-03	71130.5
103	F04	57.721	51312	4.03406	1963	5.16716	2272	804	6	131	7	ABCD3	ABCD3-03	48660.6
104	F04	57.849	50919	4.31829	2076	5.58623	2408	805	6	131	7	ABCD3	ABCD3-03	48074.5
105	F04	60.398	49456	4.04714	1889	5.62342	2463	806	6	131	7	ABCD3	ABCD3-03	46674.9
106	F04	72.692	78741	1.87056	1386	5.8996	3983	807	6	143	7	ABCD3	ABCD3-03	74095.6
107	F04	70.78	81224	2.02675	1543	6.26939	4304	808	6	143	7	ABCD3	ABCD3-03	76131.7
108	F04	71.431	80443	2.00374	1515	6.00959	4137	809	6	143	7	ABCD3	ABCD3-03	75608.7
109	H04	79.593	76369	0.990983	746	1.42759	952	768	10	131	3	ACBD3	ACBD3-01	75278.8
110	H04	78.758	75422	1.06011	788	1.44512	928	769	10	131	3	ACBD3	ACBD3-01	74332.1
111	H04	79.193	83856	0.955684	789	1.54713	1110	770	10	131	3	ACBD3	ACBD3-01	82558.6
112	H04	80.882	89738	0.63701	560	2.03633	1573	771	10	143	3	ACBD3	ACBD3-01	87910.6
113	H04	79.771	92830	0.72124	656	2.02038	1606	772	10	143	3	ACBD3	ACBD3-01	90954.5
114	H04	80.03	94700	0.601604	558	2.05696	1662	773	10	143	3	ACBD3	ACBD3-01	92752.1
115	H04	72.819	59045	3.69046	2142	1.69939	914	798	10	131	5	ACBD3	ACBD3-01	58041.6
116	H04	71.991	63549	3.98208	2473	2.2751	1285	799	10	131	5	ACBD3	ACBD3-01	62103.2
117	H04	73.168	66057	2.6576	1705	2.87844	1707	800	10	131	5	ACBD3	ACBD3-01	64155.6
118	H04	78.916	72636	1.9129	1342	3.41535	2225	801	10	143	5	ACBD3	ACBD3-01	70155.2
119	H04	77.695	71279	2.04752	1407	3.59414	2283	802	10	143	5	ACBD3	ACBD3-01	68717.1
120	H04	78.964	74060	1.61377	1146	4.11335	2745	803	10	143	5	ACBD3	ACBD3-01	71013.7
121	H04	48.339	41749	3.8287	1465	8.34844	2810	828	10	131	7	ACBD3	ACBD3-01	38263.6
122	H04	48.91	42038	4.54279	1717	10.0905	3357	829	10	131	7	ACBD3	ACBD3-01	37796.2
123	H04	47.222	43742	2.92969	1139	11.1202	4085	830	10	131	7	ACBD3	ACBD3-01	38877.8
124	H04	63.291	66855	1.79032	1049	12.3582	7027	831	10	143	7	ACBD3	ACBD3-01	58592.9
125	H04	62.258	65846	1.70741	991	11.8533	6548	832	10	143	7	ACBD3	ACBD3-01	58041.1
126	H04	64.409	69921	2.03894	1269	10.9877	6332	833	10	143	7	ACBD3	ACBD3-01	62238.3
127	H05	79.767	83305	1.03196	847	1.47429	1060	768	10	131	3	ACBD3	ACBD3-02	82076.8
128	H05	77.96	81038	1.10798	883	1.65778	1141	769	10	131	3	ACBD3	ACBD3-02	79694.6
129	H05	80.12	83830	0.918811	759	1.45923	1054	770	10	131	3	ACBD3	ACBD3-02	82606.7
130	H05	79.519	90207	0.765921	676	2.15858	1647	771	10	143	3	ACBD3	ACBD3-02	88259.8
131	H05	80.345	92382	0.678417	614	2.03195	1605	772	10	143	3	ACBD3	ACBD3-02	90504.8
132	H05	79.562	93362	0.689702	630	2.16163	1722	773	10	143	3	ACBD3	ACBD3-02	91343.9
133	H05	73.417	61253	2.49523	1500	1.85855	1033	798	10	131	5	ACBD3	ACBD3-02	60114.6
134	H05	68.25	54672	3.26202	1736	2.65848	1251	799	10	131	5	ACBD3	ACBD3-02	53218.6
135	H05	73.274	65621	2.96967	1892	2.91111	1686	800	10	131	5	ACBD3	ACBD3-02	63710.7
136	H05	77.767	67892	2.11171	1379	3.81394	2277	801	10	143	5	ACBD3	ACBD3-02	65302.6
137	H05	78.706	71031	1.78752	1218	4.07113	2596	802	10	143	5	ACBD3	ACBD3-02	68139.2
138	H05	78.348	80978	2.24126	1737	4.29358	3087	803	10	143	5	ACBD3	ACBD3-02	77501.1
139	H05	47.376	42399	2.95383	1145	8.575	3019	828	10	131	7	ACBD3	ACBD3-02	38763.3
140	H05	46.106	41644	2.82232	1043	11.2588	3982	829	10	131	7	ACBD3	ACBD3-02	36955.4
141	H05	48.794	43711	3.03907	1187	10.6448	3868	830	10	131	7	ACBD3	ACBD3-02	39058.1
142	H05	64.024	71047	2.1327	1342	11.4319	6707	831	10	143	7	ACBD3	ACBD3-02	62925
143	H05	65.461	71801	1.47323	941	11.0415	6661	832	10	143	7	ACBD3	ACBD3-02	63873.1
144	H05	62.84	66910	2.22371	1335	10.2751	5580	833	10	143	7	ACBD3	ACBD3-02	60034.9
145	H06	78.261	81439	1.06543	854	1.57613	1091	768	10	131	3	ACBD3	ACBD3-03	80155.4
146	H06	80.035	83909	1.05783	875	1.4211	1025	769	10	131	3	ACBD3	ACBD3-03	82716.6
147	H06	79.3	80277	1.06181	840	1.45342	997	770	10	131	3	ACBD3	ACBD3-03	79110.2
148	H06	79.913	89173	0.772756	675	2.04464	1550	771	10	143	3	ACBD3	ACBD3-03	87349.7
149	H06	80.768	86123	0.599922	506	2.06526	1526	772	10	143	3	ACBD3	ACBD3-03	84344.3
150	H06	79.828	91469	0.615552	551	2.13826	1656	773	10	143	3	ACBD3	ACBD3-03	89513.2
151	H06	71.511	59023	3.39327	1963	1.9878	1056	798	10	131	5	ACBD3	ACBD3-03	57849.7
152	H06	71.155	59559	3.29141	1915	2.3124	1224	799	10	131	5	ACBD3	ACBD3-03	58181.8
153	H06	72.691	65463	2.9653	1885	2.89399	1674	800	10	131	5	ACBD3	ACBD3-03	63568.5
154	H06	78.181	77570	2.43646	1823	3.54303	2446	801	10	143	5	ACBD3	ACBD3-03	74821.7
155	H06	78.757	75511	1.64722	1196	3.84564	2590	802	10	143	5	ACBD3	ACBD3-03	72607.1
156	H06	77.499	73936	2.04128	1449	3.99153	2619	803	10	143	5	ACBD3	ACBD3-03	70984.8
157	H06	43.515	39693	3.21769	1149	10.0375	3236	828	10	131	7	ACBD3	ACBD3-03	35708.8
158	H06	44.872	39238	3.38736	1179	11.2954	3589	829	10	131	7	ACBD3	ACBD3-03	34805.9
159	H06	48.28	43699	3.04012	1187	10.6512	3914	830	10	131	7	ACBD3	ACBD3-03	39044.5
160	H06	64.174	63544	2.2434	1250	12.3144	6644	831	10	143	7	ACBD3	ACBD3-03	55718.9
161	H06	60.275	62442	1.9547	1066	12.6625	6517	832	10	143	7	ACBD3	ACBD3-03	54535.3
162	H06	61.36	62722	2.05925	1145	11.3507	5686	833	10	143	7	ACBD3	ACBD3-03	55602.6
163	E10	81.465	81482	2.04401	1650	0.930829	682	744	6	131	3	ACBD5	ACBD5-03	80723.5
164	E10	82.62	83547	2.06373	1709	0.880717	662	745	6	131	3	ACBD5	ACBD5-03	82811.2
165	E10	82.504	90893	1.38069	1244	0.872633	705	746	6	131	3	ACBD5	ACBD5-03	90099.8
166	E10	80.939	81232	0.598928	479	1.54588	1126	747	6	143	3	ACBD5	ACBD5-03	79976.3
167	E10	78.603	83387	0.528524	435	1.29795	947	748	6	143	3	ACBD5	ACBD5-03	82304.7
168	E10	81.236	81981	0.435946	353	1.22923	893	749	6	143	3	ACBD5	ACBD5-03	80973.3
169	E10	79.65	65904	3.97245	2598	0.764139	456	774	6	131	5	ACBD5	ACBD5-03	65400.4
170	E10	79.623	64844	3.87754	2494	0.809518	479	775	6	131	5	ACBD5	ACBD5-03	64319.1
171	E10	80.69	64372	3.00942	1922	0.785924	465	776	6	131	5	ACBD5	ACBD5-03	63866.1
172	E10	80.507	68807	1.22159	831	1.13471	696	777	6	143	5	ACBD5	ACBD5-03	68026.2
173	E10	80.546	73498	1.42947	1038	1.20224	802	778	6	143	5	ACBD5	ACBD5-03	72614.4
174	E10	78.419	72158	1.11387	794	1.21246	788	779	6	143	5	ACBD5	ACBD5-03	71283.1
175	E10	63.233	55180	4.43746	2340	4.43485	2187	804	6	131	7	ACBD5	ACBD5-03	52732.9
176	E10	58.379	49334	4.12331	1936	4.82714	2086	805	6	131	7	ACBD5	ACBD5-03	46952.6
177	E10	63.328	51492	3.42932	1670	5.42659	2506	806	6	131	7	ACBD5	ACBD5-03	48697.7
178	E10	73.571	76946	1.91185	1384	5.9203	3992	807	6	143	7	ACBD5	ACBD5-03	72390.6
179	E10	71.436	74866	1.98399	1395	6.08189	4000	808	6	143	7	ACBD5	ACBD5-03	70312.7
180	E10	71.842	70908	1.64844	1095	6.32023	3892	809	6	143	7	ACBD5	ACBD5-03	66426.4
181	E08	81.423	81446	1.99005	1606	0.914115	660	744	6	131	3	ACBD5	ACBD5-01	80701.5
182	E08	79.992	80787	1.81152	1448	1.05745	742	745	6	131	3	ACBD5	ACBD5-01	79932.7
183	E08	82.488	83649	1.51004	1250	1.03943	776	746	6	131	3	ACBD5	ACBD5-01	82779.5
184	E08	82.18	84982	0.629129	527	1.43021	1083	747	6	143	3	ACBD5	ACBD5-01	83766.6
185	E08	80.766	80344	0.583755	464	1.06867	759	748	6	143	3	ACBD5	ACBD5-01	79485.4
186	E08	81.678	87606	0.706922	612	1.17973	908	749	6	143	3	ACBD5	ACBD5-01	86572.5
187	E08	77.734	62157	3.71116	2288	0.812574	441	774	6	131	5	ACBD5	ACBD5-01	61651.9
188	E08	79.101	71433	3.42844	2429	0.81819	525	775	6	131	5	ACBD5	ACBD5-01	70848.5
189	E08	78.323	71001	3.13779	2207	0.936503	587	776	6	131	5	ACBD5	ACBD5-01	70336.1
190	E08	81.883	73094	1.39733	1010	1.11301	735	777	6	143	5	ACBD5	ACBD5-01	72280.5
191	E08	80.607	69274	1.67659	1148	1.15716	724	778	6	143	5	ACBD5	ACBD5-01	68472.4
192	E08	78.934	72169	1.68923	1205	1.15634	748	779	6	143	5	ACBD5	ACBD5-01	71334.5
193	E08	59.701	51647	4.40859	2157	5.2662	2278	804	6	131	7	ACBD5	ACBD5-01	48927.2
194	E08	58.322	51777	3.39464	1665	5.27086	2305	805	6	131	7	ACBD5	ACBD5-01	49047.9
195	E08	61.005	52365	3.80849	1884	5.53149	2477	806	6	131	7	ACBD5	ACBD5-01	49468.4
196	E08	73.699	75676	2.16913	1540	6.18379	4051	807	6	143	7	ACBD5	ACBD5-01	70996.4
197	E08	69.904	68844	2.148	1383	6.47627	3762	808	6	143	7	ACBD5	ACBD5-01	64385.5
198	E08	71.013	63285	2.30815	1364	6.62105	3590	809	6	143	7	ACBD5	ACBD5-01	59094.9
199	E09	81.315	79145	2.27474	1784	0.907773	645	744	6	131	3	ACBD5	ACBD5-02	78426.5
200	E09	79.09	79345	2.47612	1943	1.10336	756	745	6	131	3	ACBD5	ACBD5-02	78469.5
201	E09	81.892	85646	1.60415	1362	0.865501	663	746	6	131	3	ACBD5	ACBD5-02	84904.7
202	E09	81.255	80553	0.545656	433	1.48847	1081	747	6	143	3	ACBD5	ACBD5-02	79354
203	E09	77.355	76838	0.53002	402	1.29069	862	748	6	143	3	ACBD5	ACBD5-02	75846.3
204	E09	78.129	76968	0.599949	455	1.46575	976	749	6	143	3	ACBD5	ACBD5-02	75839.8
205	E09	76.204	62386	4.17488	2582	0.865325	472	774	6	131	5	ACBD5	ACBD5-02	61846.2
206	E09	76.759	64369	4.20077	2676	1.0352	587	775	6	131	5	ACBD5	ACBD5-02	63702.7
207	E09	77.47	65392	3.56896	2315	0.806064	470	776	6	131	5	ACBD5	ACBD5-02	64864.9
208	E09	80.985	77420	1.3674	1046	1.1944	836	777	6	143	5	ACBD5	ACBD5-02	76495.3
209	E09	78.152	67518	1.515	1010	1.26114	754	778	6	143	5	ACBD5	ACBD5-02	66666.5
210	E09	78.547	69685	1.59268	1096	1.24852	788	779	6	143	5	ACBD5	ACBD5-02	68815
211	E09	59.359	52775	4.44011	2229	4.87641	2251	804	6	131	7	ACBD5	ACBD5-02	50201.5
212	E09	55.084	42756	4.32793	1755	5.15815	1926	805	6	131	7	ACBD5	ACBD5-02	40550.6
213	E09	58.145	45953	3.98616	1730	5.55542	2207	806	6	131	7	ACBD5	ACBD5-02	43400.1
214	E09	72.673	73869	2.22654	1545	6.06309	3846	807	6	143	7	ACBD5	ACBD5-02	69390.3
215	E09	70.829	71916	1.821	1219	6.91768	4268	808	6	143	7	ACBD5	ACBD5-02	66941.1
216	E09	70.967	75439	2.11162	1485	6.77895	4359	809	6	143	7	ACBD5	ACBD5-02	70325
217	F12	81.007	78906	0.883335	691	0.861408	607	762	9	131	3	ACOT8	ACOT8-01	78226.3
218	F12	82.771	81697	0.930654	754	0.830777	612	763	9	131	3	ACOT8	ACOT8-01	81018.3
219	F12	81.247	72599	0.775566	558	0.897397	586	764	9	131	3	ACOT8	ACOT8-01	71947.5
220	F12	82.961	82289	0.387008	315	1.08794	804	765	9	143	3	ACOT8	ACOT8-01	81393.7
221	F12	82.867	88276	0.437544	382	1.09944	873	766	9	143	3	ACOT8	ACOT8-01	87305.5
222	F12	82.263	85614	0.381806	323	1.18687	921	767	9	143	3	ACOT8	ACOT8-01	84597.9
223	F12	68.853	52838	2.80669	1449	2.29249	1036	792	9	131	5	ACOT8	ACOT8-01	51626.7
224	F12	74.08	64893	2.81871	1793	1.97597	1156	793	9	131	5	ACOT8	ACOT8-01	63610.7
225	F12	73.933	63236	2.69578	1662	2.50504	1430	794	9	131	5	ACOT8	ACOT8-01	61651.9
226	F12	79.529	72124	0.933138	654	2.82557	1836	795	9	143	5	ACOT8	ACOT8-01	70086.1
227	F12	78.042	69976	1.01473	689	2.96727	1833	796	9	143	5	ACOT8	ACOT8-01	67899.6
228	F12	77.978	73798	0.997829	713	3.17475	2096	797	9	143	5	ACOT8	ACOT8-01	71455.1
229	F12	51.485	44785	3.18694	1329	6.88533	2603	822	9	131	7	ACOT8	ACOT8-01	41701.4
230	F12	55.212	49357	3.08127	1408	7.41839	3102	823	9	131	7	ACOT8	ACOT8-01	45695.5
231	F12	57.039	49977	3.2504	1528	5.93743	2549	824	9	131	7	ACOT8	ACOT8-01	47009.6
232	F12	70.114	77421	1.65984	1210	5.84121	3883	825	9	143	7	ACOT8	ACOT8-01	72898.7
233	F12	73.769	85175	1.06237	843	6.8375	5067	826	9	143	7	ACOT8	ACOT8-01	79351.2
234	F12	72.16	78984	1.44471	1060	7.10629	4928	827	9	143	7	ACOT8	ACOT8-01	73371.2
235	G01	82.722	72086	0.656517	468	1.11082	711	762	9	131	3	ACOT8	ACOT8-02	71285.3
236	G01	81.088	71906	0.853342	606	1.23922	776	763	9	131	3	ACOT8	ACOT8-02	71014.9
237	G01	82.758	78476	0.928771	721	1.07875	760	764	9	131	3	ACOT8	ACOT8-02	77629.4
238	G01	79.448	94511	0.404228	375	1.84271	1482	765	9	143	3	ACOT8	ACOT8-02	92769.4
239	G01	78.8	86006	0.2997	253	1.84658	1375	766	9	143	3	ACOT8	ACOT8-02	84417.8
240	G01	77.917	86458	0.418862	355	1.97165	1477	767	9	143	3	ACOT8	ACOT8-02	84753.4
241	G01	77.603	68610	1.89873	1272	2.35787	1469	792	9	131	5	ACOT8	ACOT8-02	66992.3
242	G01	76.46	66653	2.50724	1636	2.1033	1264	793	9	131	5	ACOT8	ACOT8-02	65251.1
243	G01	74.385	64943	2.47804	1562	2.93986	1711	794	9	131	5	ACOT8	ACOT8-02	63033.8
244	G01	79.015	76549	1.14842	853	2.96948	2018	795	9	143	5	ACOT8	ACOT8-02	74275.9
245	G01	78.565	85751	0.91714	759	3.4912	2645	796	9	143	5	ACOT8	ACOT8-02	82757.3
246	G01	77.271	76311	1.28645	949	3.33096	2243	797	9	143	5	ACOT8	ACOT8-02	73769.1
247	G01	57.184	55531	2.53479	1305	7.28862	3286	822	9	131	7	ACOT8	ACOT8-02	51483.6
248	G01	57.632	56954	2.98051	1565	7.80658	3605	823	9	131	7	ACOT8	ACOT8-02	52507.8
249	G01	54.092	56113	3.21699	1620	10.2567	4663	824	9	131	7	ACOT8	ACOT8-02	50357.7
250	G01	68.23	73664	1.72651	1187	6.66877	4022	825	9	143	7	ACOT8	ACOT8-02	68751.5
251	G01	69.545	85569	1.45405	1158	6.92915	4875	826	9	143	7	ACOT8	ACOT8-02	79639.8
252	G01	70.163	85011	1.84664	1464	6.74262	4788	827	9	143	7	ACOT8	ACOT8-02	79279
253	G02	82.747	74132	1.15228	846	0.960924	632	762	9	131	3	ACOT8	ACOT8-03	73419.6
254	G02	82.145	78356	1.39875	1084	1.09513	757	763	9	131	3	ACOT8	ACOT8-03	77497.9
255	G02	82.677	69930	1.67932	1163	0.966423	605	764	9	131	3	ACOT8	ACOT8-03	69254.2
256	G02	78.294	79154	0.39716	309	1.70746	1151	765	9	143	3	ACOT8	ACOT8-03	77802.5
257	G02	79.564	83856	0.416824	344	1.58262	1170	766	9	143	3	ACOT8	ACOT8-03	82528.9
258	G02	78.982	82557	0.444622	361	1.65275	1194	767	9	143	3	ACOT8	ACOT8-03	81192.5
259	G02	75.327	62756	3.15928	1940	2.1505	1232	792	9	131	5	ACOT8	ACOT8-03	61406.4
260	G02	73.073	56401	3.41282	1887	1.96725	996	793	9	131	5	ACOT8	ACOT8-03	55291.5
261	G02	72.061	57404	3.96968	2207	3.14891	1626	794	9	131	5	ACOT8	ACOT8-03	55596.4
262	G02	78.571	71421	1.28611	897	2.34609	1514	795	9	143	5	ACOT8	ACOT8-03	69745.4
263	G02	78.252	77912	1.14241	861	3.26635	2269	796	9	143	5	ACOT8	ACOT8-03	75367.1
264	G02	78.317	74996	1.29075	939	2.99721	2006	797	9	143	5	ACOT8	ACOT8-03	72748.2
265	G02	57.926	54131	3.87861	1959	6.69331	3048	822	9	131	7	ACOT8	ACOT8-03	50507.8
266	G02	54.681	48558	3.83427	1725	7.34996	3047	823	9	131	7	ACOT8	ACOT8-03	44989
267	G02	53.946	48882	4.6438	2054	9.51475	3900	824	9	131	7	ACOT8	ACOT8-03	44231
268	G02	70.019	73825	1.79498	1250	5.6704	3544	825	9	143	7	ACOT8	ACOT8-03	69638.8
269	G02	68.391	73302	1.50881	1031	6.78024	4135	826	9	143	7	ACOT8	ACOT8-03	68331.9
270	G02	69.344	80171	1.94438	1453	6.78884	4538	827	9	143	7	ACOT8	ACOT8-03	74728.3
271	A01	40.447	23393	1.07848	240	4.87055	1093	1026	15	151	7	ACSL3	ACSL3-01	22253.6
272	A01	60.98	46224	0.824644	350	8.18065	3764	1027	15	151	7	ACSL3	ACSL3-01	42442.6
273	A01	61.078	48156	0.986357	440	7.36653	3404	1028	15	151	7	ACSL3	ACSL3-01	44608.6
274	A01	56.146	46686	0.628117	265	9.63115	4324	1041	15	109	7	ACSL3	ACSL3-01	42189.6
275	A01	58.002	46776	0.714285	300	10.2103	4594	1042	15	109	7	ACSL3	ACSL3-01	42000.1
276	A01	55.691	47208	0.854247	346	14.202	6402	1043	15	109	7	ACSL3	ACSL3-01	40503.5
277	A01	76.192	89035	0.768607	671	1.94774	1446	936	15	151	3	ACSL3	ACSL3-01	87300.8
278	A01	75.774	88223	0.698725	605	1.85526	1350	937	15	151	3	ACSL3	ACSL3-01	86586.2
279	A01	74.488	81397	0.678185	542	1.8156	1189	938	15	151	3	ACSL3	ACSL3-01	79919.2
280	A01	76.868	85074	0.443886	371	1.75599	1265	951	15	109	3	ACSL3	ACSL3-01	83580.1
281	A01	76.244	76204	0.494031	372	1.18775	768	952	15	109	3	ACSL3	ACSL3-01	75298.9
282	A01	77.558	87269	0.597625	515	1.25416	941	953	15	109	3	ACSL3	ACSL3-01	86174.5
283	A01	67.113	63567	0.737572	449	4.23426	2451	966	15	151	5	ACSL3	ACSL3-01	60875.4
284	A01	65.288	81526	0.66996	522	4.42908	3062	967	15	151	5	ACSL3	ACSL3-01	77915.1
285	A01	66.031	83808	0.64368	516	4.34795	3131	968	15	151	5	ACSL3	ACSL3-01	80164.1
286	A01	69.234	61719	0.412839	239	6.2009	3520	981	15	109	5	ACSL3	ACSL3-01	57891.9
287	A01	68.593	57816	0.474902	257	6.39886	3420	982	15	109	5	ACSL3	ACSL3-01	54116.4
288	A01	64.193	65651	0.569174	349	6.60169	3888	983	15	109	5	ACSL3	ACSL3-01	61316.9
289	A02	56.463	49647	1.29618	632	1.78911	837	1026	15	151	7	ACSL3	ACSL3-02	48758.8
290	A02	60.058	47526	0.994946	453	4.19954	1932	1027	15	151	7	ACSL3	ACSL3-02	45530.1
291	A02	61.467	49385	0.978489	460	4.80664	2282	1028	15	151	7	ACSL3	ACSL3-02	47011.2
292	A02	60.606	47843	0.527229	230	8.81776	4094	1041	15	109	7	ACSL3	ACSL3-02	43624.3
293	A02	59.765	47948	0.874173	384	8.38568	3885	1042	15	109	7	ACSL3	ACSL3-02	43927.2
294	A02	57.998	49120	0.597345	266	9.34372	4415	1043	15	109	7	ACSL3	ACSL3-02	44530.4
295	A02	76.567	77813	0.823868	631	1.57174	1031	936	15	151	3	ACSL3	ACSL3-02	76590
296	A02	77.267	78220	0.652751	503	1.48498	997	937	15	151	3	ACSL3	ACSL3-02	77058.4
297	A02	77.672	79542	0.725489	569	1.39813	950	938	15	151	3	ACSL3	ACSL3-02	78429.9
298	A02	77.896	79551	0.410626	322	1.42579	980	951	15	109	3	ACSL3	ACSL3-02	78416.8
299	A02	78.532	71990	0.523319	373	0.992082	629	952	15	109	3	ACSL3	ACSL3-02	71275.8
300	A02	78.337	74911	0.527428	391	1.03817	675	953	15	109	3	ACSL3	ACSL3-02	74133.3
301	A02	68.093	63969	0.924052	572	3.23238	1888	966	15	151	5	ACSL3	ACSL3-02	61901.3
302	A02	67.371	76894	0.731425	541	3.80892	2573	967	15	151	5	ACSL3	ACSL3-02	73965.2
303	A02	67.896	75963	0.649495	477	3.31908	2227	968	15	151	5	ACSL3	ACSL3-02	73441.7
304	A02	63.658	58597	0.515948	285	5.73209	2935	981	15	109	5	ACSL3	ACSL3-02	55238.2
305	A02	65.059	63556	0.601043	361	5.49704	3126	982	15	109	5	ACSL3	ACSL3-02	60062.3
306	A02	66.013	63413	0.49893	300	5.17919	2954	983	15	109	5	ACSL3	ACSL3-02	60128.7
307	A03	57.504	48620	1.16188	558	1.22222	567	1026	15	151	7	ACSL3	ACSL3-03	48025.8
308	A03	61.828	53730	1.22837	640	3.03077	1575	1027	15	151	7	ACSL3	ACSL3-03	52101.6
309	A03	61.639	48554	1.26663	586	4.71573	2198	1028	15	151	7	ACSL3	ACSL3-03	46264.3
310	A03	61.897	52010	0.514944	251	6.28118	3173	1041	15	109	7	ACSL3	ACSL3-03	48743.2
311	A03	62.279	49231	0.50178	232	6.08474	2911	1042	15	109	7	ACSL3	ACSL3-03	46235.4
312	A03	62.142	47940	0.619131	268	9.70702	4539	1043	15	109	7	ACSL3	ACSL3-03	43286.5
313	A03	77.975	88563	0.740398	645	1.63465	1238	936	15	151	3	ACSL3	ACSL3-03	87115.3
314	A03	76.842	78708	0.768821	595	1.673	1114	937	15	151	3	ACSL3	ACSL3-03	77391.2
315	A03	78.303	86970	0.841144	721	1.44115	1075	938	15	151	3	ACSL3	ACSL3-03	85716.6
316	A03	80.3	80302	0.449248	356	1.3181	922	951	15	109	3	ACSL3	ACSL3-03	79243.5
317	A03	82.567	75984	0.48727	367	0.877078	604	952	15	109	3	ACSL3	ACSL3-03	75317.6
318	A03	81.618	81261	0.394082	317	1.01009	727	953	15	109	3	ACSL3	ACSL3-03	80440.2
319	A03	68.833	70909	0.853898	583	3.71448	2361	966	15	151	5	ACSL3	ACSL3-03	68275.1
320	A03	67.552	84070	0.796339	644	3.80623	2783	967	15	151	5	ACSL3	ACSL3-03	80870.1
321	A03	67.157	77770	0.834971	628	3.28899	2267	968	15	151	5	ACSL3	ACSL3-03	75212.2
322	A03	66.964	64062	0.45346	274	5.67842	3176	981	15	109	5	ACSL3	ACSL3-03	60424.3
323	A03	65.674	58663	0.531387	294	5.68693	2910	982	15	109	5	ACSL3	ACSL3-03	55326.9
324	A03	66.784	62972	0.601056	357	5.6796	3177	983	15	109	5	ACSL3	ACSL3-03	59395.4
325	D10	53.472	33948	3.27533	1090	1.97046	611	1192	25	17	3	ACSL3	ACSL3-01	33279.1
326	D10	54.314	35084	2.82575	957	3.4685	1100	1193	25	17	3	ACSL3	ACSL3-01	33867.1
327	D10	55.378	32123	3.32201	1008	5.54092	1640	1194	25	17	3	ACSL3	ACSL3-01	30343.1
328	D10	33.84	17435	2.54095	430	2.93789	473	1216	25	17	5	ACSL3	ACSL3-01	16922.8
329	D10	36.784	19385	2.25443	426	2.52209	451	1217	25	17	5	ACSL3	ACSL3-01	18896.1
330	D10	33.847	16509	2.59923	425	0.957153	149	1218	25	17	5	ACSL3	ACSL3-01	16351
331	D10	14.049	8103	2.65903	206	4.39099	314	1264	25	17	7	ACSL3	ACSL3-01	7747.2
332	D10	17.842	10383	2.29982	231	3.26254	298	1265	25	17	7	ACSL3	ACSL3-01	10044.3
333	D10	15.373	8397	2.20556	178	3.88794	297	1266	25	17	7	ACSL3	ACSL3-01	8070.53
334	D10	59.657	38318	1.25259	464	3.32708	1135	1381	25	211	3	ACSL3	ACSL3-01	37043.1
335	D10	62.251	43739	1.38347	585	3.32428	1285	1382	25	211	3	ACSL3	ACSL3-01	42285
336	D10	62.335	41598	1.24144	492	4.72733	1745	1383	25	211	3	ACSL3	ACSL3-01	39631.5
337	D10	65.854	38136	1.6301	574	7.66575	2576	1387	25	C	3	ACSL3	ACSL3-01	35212.6
338	D10	59.325	43064	1.79263	724	6.21517	2331	1388	25	C	3	ACSL3	ACSL3-01	40387.5
339	D10	66.824	40660	1.47201	562	6.10184	2224	1389	25	C	3	ACSL3	ACSL3-01	38179
340	D10	41.567	20479	1.42651	273	6.54998	1205	1408	25	211	5	ACSL3	ACSL3-01	19137.6
341	D10	43.784	22793	1.55533	333	6.06685	1236	1409	25	211	5	ACSL3	ACSL3-01	21410.2
342	D10	42.841	22676	1.56845	339	4.68479	946	1410	25	211	5	ACSL3	ACSL3-01	21613.7
343	D10	34.402	17471	2.24672	371	5.48352	867	1414	25	C	5	ACSL3	ACSL3-01	16513
344	D10	47.058	23405	1.88027	426	3.19876	683	1415	25	C	5	ACSL3	ACSL3-01	22656.3
345	D10	47.074	22923	1.95312	433	3.28625	677	1416	25	C	5	ACSL3	ACSL3-01	22169.7
346	D10	28.448	14101	0.981039	127	8.19471	1000	1462	25	211	7	ACSL3	ACSL3-01	12945.5
347	D10	32.281	17574	0.849393	137	8.22144	1243	1463	25	211	7	ACSL3	ACSL3-01	16129.2
348	D10	32.62	16908	1.01275	158	7.72931	1141	1464	25	211	7	ACSL3	ACSL3-01	15601.1
349	D10	3.474	1460	3.54905	37	28.5936	368	1468	25	C	7	ACSL3	ACSL3-01	1042.53
350	D10	32.471	15107	1.22154	177	4.08521	560	1469	25	C	7	ACSL3	ACSL3-01	14489.8
351	D10	32.766	16638	1.52715	238	6.33118	931	1470	25	C	7	ACSL3	ACSL3-01	15584.6
352	D12	57.71	43439	3.34628	1440	0.935058	365	1192	25	17	3	ACSL3	ACSL3-03	43032.8
353	D12	58.681	45669	1.9968	902	1.08786	443	1193	25	17	3	ACSL3	ACSL3-03	45172.2
354	D12	59.636	42879	2.72604	1137	2.72901	1057	1194	25	17	3	ACSL3	ACSL3-03	41708.8
355	D12	35.439	19099	2.96575	543	4.13611	722	1216	25	17	5	ACSL3	ACSL3-03	18309
356	D12	41.371	25463	1.96778	484	3.40383	787	1217	25	17	5	ACSL3	ACSL3-03	24596.3
357	D12	37.695	20329	2.11377	425	1.09566	208	1218	25	17	5	ACSL3	ACSL3-03	20106.3
358	D12	15.132	8174	3.01602	233	5.48806	402	1264	25	17	7	ACSL3	ACSL3-03	7725.41
359	D12	20.786	13131	2.29417	289	4.06574	475	1265	25	17	7	ACSL3	ACSL3-03	12597.1
360	D12	19.457	10338	2.46918	244	4.41255	415	1266	25	17	7	ACSL3	ACSL3-03	9881.83
361	D12	65.787	47383	1.63312	753	2.69087	1125	1381	25	211	3	ACSL3	ACSL3-03	46108
362	D12	67.601	51400	1.49888	751	2.52114	1130	1382	25	211	3	ACSL3	ACSL3-03	50104.1
363	D12	64.636	44133	1.44581	610	4.40089	1738	1383	25	211	3	ACSL3	ACSL3-03	42190.8
364	D12	72.352	47978	2.53972	1079	11.4488	4795	1387	25	C	3	ACSL3	ACSL3-03	42485.1
365	D12	4.0665	2457	NA	0	NA	0	1388	25	C	3	ACSL3	ACSL3-03	NA
366	D12	70.536	53537	2.51212	1279	4.90104	2283	1389	25	C	3	ACSL3	ACSL3-03	50913.1
367	D12	46.025	24880	2.11776	502	4.72574	1039	1408	25	211	5	ACSL3	ACSL3-03	23704.2
368	D12	47.173	26144	1.69626	418	5.74315	1330	1409	25	211	5	ACSL3	ACSL3-03	24642.5
369	D12	43.14	22711	1.68858	364	5.0829	1027	1410	25	211	5	ACSL3	ACSL3-03	21556.6
370	D12	9.6679	6175	5.09713	178	43.4468	2463	1414	25	C	5	ACSL3	ACSL3-03	3492.16
371	D12	39.343	22751	2.59719	574	2.85771	579	1415	25	C	5	ACSL3	ACSL3-03	22100.8
372	D12	43.295	25484	3.20616	793	2.94454	670	1416	25	C	5	ACSL3	ACSL3-03	24733.6
373	D12	32.257	14915	1.52422	212	6.74649	879	1462	25	211	7	ACSL3	ACSL3-03	13908.8
374	D12	36.642	17462	1.14405	188	5.89378	910	1463	25	211	7	ACSL3	ACSL3-03	16432.8
375	D12	33.859	13522	1.23148	154	7.51923	909	1464	25	211	7	ACSL3	ACSL3-03	12505.2
376	D12	NA	NA	NA	NA	NA	NA	1468	25	C	7	ACSL3	ACSL3-03	NA
377	D12	22.749	11945	1.58925	178	6.23481	667	1469	25	C	7	ACSL3	ACSL3-03	11200.3
378	D12	28.385	14344	1.86588	223	16.6797	2138	1470	25	C	7	ACSL3	ACSL3-03	11951.5
379	H11	60.774	41083	2.4919	1003	2.02667	766	1192	25	17	3	ACSL3	ACSL3-02	40250.4
380	H11	61.173	41114	2.63199	1048	3.1526	1185	1193	25	17	3	ACSL3	ACSL3-02	39817.8
381	H11	62.086	41472	3.913	1504	7.32056	2766	1194	25	17	3	ACSL3	ACSL3-02	38436
382	H11	40.89	22259	1.89335	395	6.2737	1274	1216	25	17	5	ACSL3	ACSL3-02	20862.5
383	H11	43.248	21838	2.37979	490	5.71457	1138	1217	25	17	5	ACSL3	ACSL3-02	20590.1
384	H11	38.424	18655	2.24838	411	2.01097	352	1218	25	17	5	ACSL3	ACSL3-02	18279.9
385	H11	19.76	9536	2.1278	193	4.88272	408	1264	25	17	7	ACSL3	ACSL3-02	9070.38
386	H11	21.266	11773	2.62126	294	4.73118	484	1265	25	17	7	ACSL3	ACSL3-02	11216
387	H11	16.575	8778	2.98091	245	6.36862	500	1266	25	17	7	ACSL3	ACSL3-02	8218.96
388	H11	63.865	37360	1.54049	560	2.6977	903	1381	25	211	3	ACSL3	ACSL3-02	36352.1
389	H11	66.256	38266	1.28155	476	2.93598	1013	1382	25	211	3	ACSL3	ACSL3-02	37142.5
390	H11	66.135	39103	1.60983	601	4.52644	1591	1383	25	211	3	ACSL3	ACSL3-02	37333
391	H11	75.529	55589	1.76159	938	4.21226	2044	1387	25	C	3	ACSL3	ACSL3-02	53247.4
392	H11	71.674	58152	2.19038	1234	3.12049	1577	1388	25	C	3	ACSL3	ACSL3-02	56337.4
393	H11	72.027	61824	1.95556	1183	2.15076	1129	1389	25	C	3	ACSL3	ACSL3-02	60494.3
394	H11	40.117	18929	2.01306	361	5.26254	890	1408	25	211	5	ACSL3	ACSL3-02	17932.9
395	H11	47.012	22353	1.71312	354	7.55582	1516	1409	25	211	5	ACSL3	ACSL3-02	20664
396	H11	43.37	20141	1.64186	315	4.74404	860	1410	25	211	5	ACSL3	ACSL3-02	19185.5
397	H11	42.924	35179	2.42807	816	4.4687	1302	1414	25	C	5	ACSL3	ACSL3-02	33607
398	H11	25.544	14403	2.42043	325	6.77398	808	1415	25	C	5	ACSL3	ACSL3-02	13427.3
399	H11	45.07	33271	2.39086	772	2.94979	856	1416	25	C	5	ACSL3	ACSL3-02	32289.6
400	H11	25.946	10894	0.830181	84	7.12068	688	1462	25	211	7	ACSL3	ACSL3-02	10118.3
401	H11	29.347	13032	1.12662	136	7.37054	844	1463	25	211	7	ACSL3	ACSL3-02	12071.5
402	H11	28.465	12685	1.16054	138	6.25957	695	1464	25	211	7	ACSL3	ACSL3-02	11891
403	H11	29.836	18743	1.33066	235	5.7759	932	1468	25	C	7	ACSL3	ACSL3-02	17660.4
404	H11	30.743	17786	1.43581	244	4.45342	695	1469	25	C	7	ACSL3	ACSL3-02	16993.9
405	H11	32.306	21556	1.4024	262	13.3315	2473	1470	25	C	7	ACSL3	ACSL3-02	18682.3
406	A10	56.294	40561	3.21018	1289	1.00468	367	1186	23	17	3	AFF1	AFF1-02	40153.5
407	A10	58.169	43053	2.37854	1017	0.686902	265	1187	23	17	3	AFF1	AFF1-02	42757.3
408	A10	57.255	40337	2.35448	942	0.813365	296	1188	23	17	3	AFF1	AFF1-02	40008.9
409	A10	64.039	41583	1.16389	453	6.40117	2456	1201	23	203	3	AFF1	AFF1-02	38921.2
410	A10	61.869	43970	1.58143	645	7.2416	2902	1202	23	203	3	AFF1	AFF1-02	40785.9
411	A10	60.064	45548	1.44556	599	9.02544	3722	1203	23	203	3	AFF1	AFF1-02	41437.1
412	A10	38.187	24149	3.27311	769	2.71041	608	1210	23	17	5	AFF1	AFF1-02	23494.5
413	A10	41.688	25667	2.27306	578	0.929942	223	1211	23	17	5	AFF1	AFF1-02	25428.3
414	A10	41.424	27306	2.74667	744	0.800666	202	1212	23	17	5	AFF1	AFF1-02	27087.4
415	A10	47.282	34511	1.36864	449	4.9395	1592	1225	23	203	5	AFF1	AFF1-02	32806.3
416	A10	44.889	30752	1.39765	410	4.60766	1330	1226	23	203	5	AFF1	AFF1-02	29335.1
417	A10	45.986	28955	1.35169	368	5.97436	1631	1227	23	203	5	AFF1	AFF1-02	27225.1
418	A10	14.204	9224	2.99047	263	4.65522	374	1258	23	17	7	AFF1	AFF1-02	8794.6
419	A10	16.057	11287	2.16547	232	5.08024	497	1259	23	17	7	AFF1	AFF1-02	10713.6
420	A10	15.309	10992	2.48309	264	3.27571	307	1260	23	17	7	AFF1	AFF1-02	10631.9
421	A10	23.275	17973	1.72071	296	4.28876	644	1273	23	203	7	AFF1	AFF1-02	17202.2
422	A10	23.243	18221	1.4062	245	4.38056	675	1274	23	203	7	AFF1	AFF1-02	17422.8
423	A10	27.991	19011	1.48652	267	5.52064	896	1275	23	203	7	AFF1	AFF1-02	17961.5
424	G01	63.759	39896	2.44893	958	1.9472	714	1186	23	17	3	AFF1	AFF1-01	39119.1
425	G01	64.17	42254	3.10728	1291	1.67171	646	1187	23	17	3	AFF1	AFF1-01	41547.6
426	G01	62.368	46013	2.55382	1157	1.53946	638	1188	23	17	3	AFF1	AFF1-01	45304.6
427	G01	61.904	53439	1.44796	742	4.10655	1944	1201	23	203	3	AFF1	AFF1-01	51244.5
428	G01	62.418	53723	2.57163	1288	6.77181	3289	1202	23	203	3	AFF1	AFF1-01	50085
429	G01	61.829	52232	1.67041	796	8.76675	4123	1203	23	203	3	AFF1	AFF1-01	47653
430	G01	46.402	25839	3.11243	759	5.62307	1365	1210	23	17	5	AFF1	AFF1-01	24386.1
431	G01	44.427	25485	3.29067	827	1.38645	332	1211	23	17	5	AFF1	AFF1-01	25131.7
432	G01	47.834	26669	2.65459	695	1.82941	459	1212	23	17	5	AFF1	AFF1-01	26181.1
433	G01	46.261	34676	1.65203	525	8.35422	2700	1225	23	203	5	AFF1	AFF1-01	31779.1
434	G01	44.527	32386	2.22593	651	9.69492	2930	1226	23	203	5	AFF1	AFF1-01	29246.2
435	G01	47.396	34201	1.55903	486	8.85274	2808	1227	23	203	5	AFF1	AFF1-01	31173.3
436	G01	17.983	12213	2.88885	338	4.19917	436	1258	23	17	7	AFF1	AFF1-01	11700.2
437	G01	16.764	11297	2.61793	282	4.64827	448	1259	23	17	7	AFF1	AFF1-01	10771.9
438	G01	19.379	12929	2.30819	286	4.164	456	1260	23	17	7	AFF1	AFF1-01	12390.6
439	G01	20.881	15873	2.20238	335	4.17171	552	1273	23	203	7	AFF1	AFF1-01	15210.8
440	G01	22.181	18242	1.72038	298	5.04489	781	1274	23	203	7	AFF1	AFF1-01	17321.7
441	G01	23.521	18221	1.35229	233	5.43846	836	1275	23	203	7	AFF1	AFF1-01	17230.1
442	G10	64.87	62326	3.13524	1922	1.64128	875	1375	8	218	3	AFF1	AFF1-01	61303.1
443	G10	66.992	59642	2.72937	1599	1.77233	920	1376	8	218	3	AFF1	AFF1-01	58584.9
444	G10	66.347	59946	2.87821	1698	1.5865	816	1377	8	218	3	AFF1	AFF1-01	58995
445	G10	43.485	32426	2.86667	896	3.60904	1004	1402	8	218	5	AFF1	AFF1-01	31255.7
446	G10	41.239	30554	2.89925	849	4.15834	1082	1403	8	218	5	AFF1	AFF1-01	29283.5
447	G10	42.117	32063	2.60321	799	4.27317	1187	1404	8	218	5	AFF1	AFF1-01	30692.9
448	G10	25.616	17780	1.707	285	6.0971	962	1456	8	218	7	AFF1	AFF1-01	16695.9
449	G10	23.288	15965	2.10875	315	6.43415	915	1457	8	218	7	AFF1	AFF1-01	14937.8
450	G10	26.68	19577	2.14961	388	7.80093	1359	1458	8	218	7	AFF1	AFF1-01	18049.8
451	G10	82.738	74840	1.56971	1164	0.916545	607	756	8	131	3	AFF1	AFF1-01	74154.1
452	G10	81.034	69500	1.49868	1031	1.01574	617	757	8	131	3	AFF1	AFF1-01	68794.1
453	G10	84.042	72566	1.61804	1164	0.864496	562	758	8	131	3	AFF1	AFF1-01	71938.7
454	G10	84.071	87193	0.415425	359	0.88931	694	759	8	143	3	AFF1	AFF1-01	86417.6
455	G10	82.834	83590	0.587866	486	1.09829	813	760	8	143	3	AFF1	AFF1-01	82671.9
456	G10	83.222	92079	0.617409	563	0.968137	790	761	8	143	3	AFF1	AFF1-01	91187.5
457	G10	9.0767	6618	2.80493	168	9.4976	535	786	8	131	5	AFF1	AFF1-01	5989.45
458	G10	2.2181	1563	4.41159	24	65.1937	959	787	8	131	5	AFF1	AFF1-01	544.022
459	G10	66.639	54044	4.36791	2310	2.14336	1043	788	8	131	5	AFF1	AFF1-01	52885.6
460	G10	32.594	25554	1.24553	303	4.80199	1078	789	8	143	5	AFF1	AFF1-01	24326.9
461	G10	66.688	53970	1.75313	922	2.55385	1233	790	8	143	5	AFF1	AFF1-01	52591.7
462	G10	79.026	72410	1.69869	1205	2.03408	1331	791	8	143	5	AFF1	AFF1-01	70937.1
463	G10	NA	NA	NA	NA	NA	NA	816	8	131	7	AFF1	AFF1-01	NA
464	G10	NA	NA	NA	NA	NA	NA	817	8	131	7	AFF1	AFF1-01	NA
465	G10	50.126	43995	4.53427	1916	3.95274	1502	818	8	131	7	AFF1	AFF1-01	42256
466	G10	32.28	22983	2.01588	421	9.13186	1865	819	8	143	7	AFF1	AFF1-01	20884.2
467	G10	59.271	50156	2.00711	963	4.3396	1836	820	8	143	7	AFF1	AFF1-01	47979.4
468	G10	69.424	70942	2.20324	1508	3.52041	2144	821	8	143	7	AFF1	AFF1-01	68444.6
469	G11	68.663	61122	2.66324	1604	1.46382	786	1375	8	218	3	AFF1	AFF1-02	60227.3
470	G11	68.447	60104	2.8061	1659	1.63528	865	1376	8	218	3	AFF1	AFF1-02	59121.1
471	G11	69.397	60936	2.68634	1613	1.46297	780	1377	8	218	3	AFF1	AFF1-02	60044.5
472	G11	42.759	30726	2.631	780	3.51337	925	1402	8	218	5	AFF1	AFF1-02	29646.5
473	G11	43.968	31436	2.8751	872	3.52037	953	1403	8	218	5	AFF1	AFF1-02	30329.3
474	G11	43.948	31673	2.40202	728	4.31006	1196	1404	8	218	5	AFF1	AFF1-02	30307.9
475	G11	24.303	10287	1.6986	169	3.28205	320	1456	8	218	7	AFF1	AFF1-02	9949.38
476	G11	27.109	15800	2.18755	325	5.96951	842	1457	8	218	7	AFF1	AFF1-02	14856.8
477	G11	28.776	20055	2.22643	416	6.83313	1226	1458	8	218	7	AFF1	AFF1-02	18684.6
478	G11	84.983	70664	1.38353	971	0.680928	438	756	8	131	3	AFF1	AFF1-02	70182.8
479	G11	83.753	69146	1.52273	1045	0.750652	469	757	8	131	3	AFF1	AFF1-02	68627
480	G11	84.09	71389	1.73927	1232	0.77701	504	758	8	131	3	AFF1	AFF1-02	70834.3
481	G11	82.199	78835	0.596157	465	1.05965	718	759	8	143	3	AFF1	AFF1-02	77999.6
482	G11	84.368	83388	0.604951	500	0.883375	653	760	8	143	3	AFF1	AFF1-02	82651.4
483	G11	84.83	92600	0.550782	506	0.789036	650	761	8	143	3	AFF1	AFF1-02	91869.4
484	G11	57.044	41709	4.05775	1651	2.44891	918	786	8	131	5	AFF1	AFF1-02	40687.6
485	G11	NA	NA	NA	NA	NA	NA	787	8	131	5	AFF1	AFF1-02	NA
486	G11	72.031	55106	4.29987	2332	1.58212	785	788	8	131	5	AFF1	AFF1-02	54234.2
487	G11	78.23	69715	1.7144	1169	2.19158	1381	789	8	143	5	AFF1	AFF1-02	68187.1
488	G11	76.537	66397	1.58962	1033	2.12805	1278	790	8	143	5	AFF1	AFF1-02	64984
489	G11	81.432	75336	1.80957	1337	1.92604	1314	791	8	143	5	AFF1	AFF1-02	73885
490	G11	44.297	35119	3.75933	1267	4.03265	1255	816	8	131	7	AFF1	AFF1-02	33702.8
491	G11	NA	NA	NA	NA	NA	NA	817	8	131	7	AFF1	AFF1-02	NA
492	G11	55.013	43133	4.36138	1820	3.25288	1217	818	8	131	7	AFF1	AFF1-02	41729.9
493	G11	68.67	65497	1.94707	1226	3.86353	2146	819	8	143	7	AFF1	AFF1-02	62966.5
494	G11	69.481	67255	1.90437	1239	3.26253	1946	820	8	143	7	AFF1	AFF1-02	65060.8
495	G11	71.697	77697	2.26878	1701	3.50427	2348	821	8	143	7	AFF1	AFF1-02	74974.3
496	G12	66.757	64495	3.29096	2087	1.67288	934	1375	8	218	3	AFF1	AFF1-03	63416.1
497	G12	66.764	59420	2.983	1741	1.77721	925	1376	8	218	3	AFF1	AFF1-03	58364
498	G12	67.965	62603	2.84434	1752	1.6087	876	1377	8	218	3	AFF1	AFF1-03	61595.9
499	G12	39.754	29588	2.37516	676	3.8082	961	1402	8	218	5	AFF1	AFF1-03	28461.2
500	G12	40.901	29181	2.70613	760	3.758	951	1403	8	218	5	AFF1	AFF1-03	28084.4
501	G12	40.864	30571	2.36511	690	4.56927	1212	1404	8	218	5	AFF1	AFF1-03	29174.1
502	G12	23.103	14968	2.14036	298	6.98228	938	1456	8	218	7	AFF1	AFF1-03	13922.9
503	G12	25.415	15398	1.67843	242	6.36272	882	1457	8	218	7	AFF1	AFF1-03	14418.3
504	G12	25.891	17583	2.16972	347	9.04386	1433	1458	8	218	7	AFF1	AFF1-03	15992.8
505	G12	82.262	74921	0.839552	624	0.795057	534	756	8	131	3	AFF1	AFF1-03	74325.3
506	G12	80.244	67879	0.846484	569	0.971933	579	757	8	131	3	AFF1	AFF1-03	67219.3
507	G12	82.571	72151	0.715293	512	0.792714	517	758	8	131	3	AFF1	AFF1-03	71579
508	G12	82.753	88787	0.435943	383	1.04909	820	759	8	143	3	AFF1	AFF1-03	87855.5
509	G12	82.908	91708	0.515665	468	1.03745	838	760	8	143	3	AFF1	AFF1-03	90756.6
510	G12	80.266	98796	0.460012	449	1.20435	991	761	8	143	3	AFF1	AFF1-03	97606.1
511	G12	69.39	58617	2.74105	1576	1.91197	1020	786	8	131	5	AFF1	AFF1-03	57496.3
512	G12	NA	NA	NA	NA	NA	NA	787	8	131	5	AFF1	AFF1-03	NA
513	G12	73.955	67486	2.25337	1497	1.55917	944	788	8	131	5	AFF1	AFF1-03	66433.8
514	G12	79.593	82130	1.09421	881	1.96704	1443	789	8	143	5	AFF1	AFF1-03	80514.5
515	G12	78.759	75175	1.24278	916	1.95453	1323	790	8	143	5	AFF1	AFF1-03	73705.7
516	G12	80.489	76507	1.35279	1017	1.73719	1193	791	8	143	5	AFF1	AFF1-03	75177.9
517	G12	56.572	53399	3.10375	1592	3.94433	1791	816	8	131	7	AFF1	AFF1-03	51292.8
518	G12	NA	NA	NA	NA	NA	NA	817	8	131	7	AFF1	AFF1-03	NA
519	G12	60.971	63655	2.99272	1838	3.51782	1875	818	8	131	7	AFF1	AFF1-03	61415.7
520	G12	72.746	80400	1.6989	1314	3.80087	2647	819	8	143	7	AFF1	AFF1-03	77344.1
521	G12	72.722	78168	1.40778	1058	3.85585	2630	820	8	143	7	AFF1	AFF1-03	75154
522	G12	76.127	75220	1.99895	1465	2.56772	1767	821	8	143	7	AFF1	AFF1-03	73288.6
523	H08	65.44	39052	1.57722	607	1.45076	525	1186	23	17	3	AFF1	AFF1-03	38485.5
524	H08	65.184	41411	1.18667	486	1.10107	418	1187	23	17	3	AFF1	AFF1-03	40955
525	H08	65.648	49369	2.69814	1320	0.904272	406	1188	23	17	3	AFF1	AFF1-03	48922.6
526	H08	59.745	49634	0.94479	444	5.31783	2401	1201	23	203	3	AFF1	AFF1-03	46994.5
527	H08	64.052	50288	1.05067	490	7.26057	3344	1202	23	203	3	AFF1	AFF1-03	46636.8
528	H08	64.352	48367	1.20767	528	9.6065	4260	1203	23	203	3	AFF1	AFF1-03	43720.6
529	H08	50.973	28783	1.96374	547	3.22426	875	1210	23	17	5	AFF1	AFF1-03	27855
530	H08	54.849	31104	1.23396	379	1.25365	369	1211	23	17	5	AFF1	AFF1-03	30714.1
531	H08	48.079	31350	3.13822	971	1.30414	380	1212	23	17	5	AFF1	AFF1-03	30941.2
532	H08	48.137	31927	0.885648	261	7.69588	2318	1225	23	203	5	AFF1	AFF1-03	29469.9
533	H08	50.183	30865	0.932603	264	8.28494	2411	1226	23	203	5	AFF1	AFF1-03	28307.9
534	H08	50.344	31407	1.18896	337	9.7523	2882	1227	23	203	5	AFF1	AFF1-03	28344.1
535	H08	26.37	13345	1.86842	243	2.54317	296	1258	23	17	7	AFF1	AFF1-03	13005.6
536	H08	29.682	16839	1.48567	243	2.86698	408	1259	23	17	7	AFF1	AFF1-03	16356.2
537	H08	20.141	11779	3.04534	350	2.42832	249	1260	23	17	7	AFF1	AFF1-03	11493
538	H08	29.559	19981	1.07893	210	2.58926	438	1273	23	203	7	AFF1	AFF1-03	19463.6
539	H08	26.634	17538	0.74227	126	3.21043	485	1274	23	203	7	AFF1	AFF1-03	16975
540	H08	25.955	17593	0.90834	154	3.63209	541	1275	23	203	7	AFF1	AFF1-03	16954
541	D06	60.053	43214	2.71392	1156	1.43207	561	1186	23	17	3	AFF4	AFF4-01	42595.1
542	D06	59.826	39605	2.58573	1009	1.4723	530	1187	23	17	3	AFF4	AFF4-01	39021.9
543	D06	59.951	40216	2.55774	1011	1.71299	628	1188	23	17	3	AFF4	AFF4-01	39527.1
544	D06	61.35	38526	1.76336	610	10.2085	3594	1201	23	203	3	AFF4	AFF4-01	34593.1
545	D06	60.682	43548	1.70796	671	9.78551	3919	1202	23	203	3	AFF4	AFF4-01	39286.6
546	D06	59.645	36159	2.15587	661	15.2066	5091	1203	23	203	3	AFF4	AFF4-01	30660.5
547	D06	37.233	21904	2.35327	508	1.44737	297	1210	23	17	5	AFF4	AFF4-01	21587
548	D06	39.131	22752	2.74498	621	0.56652	122	1211	23	17	5	AFF4	AFF4-01	22623.1
549	D06	41.842	25578	2.9073	740	0.488047	118	1212	23	17	5	AFF4	AFF4-01	25453.2
550	D06	41.294	25608	1.58016	380	6.09097	1477	1225	23	203	5	AFF4	AFF4-01	24048.2
551	D06	40.374	24471	1.48581	349	4.01374	935	1226	23	203	5	AFF4	AFF4-01	23488.8
552	D06	41.482	22096	1.80597	363	9.03311	1918	1227	23	203	5	AFF4	AFF4-01	20100
553	D06	13.009	8340	1.89558	154	2.58783	193	1258	23	17	7	AFF4	AFF4-01	8124.18
554	D06	15.043	9943	2.27027	220	2.53968	224	1259	23	17	7	AFF4	AFF4-01	9690.48
555	D06	16.96	11106	2.20763	240	2.11246	204	1260	23	17	7	AFF4	AFF4-01	10871.4
556	D06	18.842	12985	1.56404	195	3.98382	453	1273	23	203	7	AFF4	AFF4-01	12467.7
557	D06	17.504	11672	1.05539	119	3.39764	354	1274	23	203	7	AFF4	AFF4-01	11275.4
558	D06	17.793	11734	1.4195	157	5.74214	595	1275	23	203	7	AFF4	AFF4-01	11060.2
559	E10	67.083	52963	2.39015	1250	1.25585	593	1375	8	218	3	AFF4	AFF4-03	52297.9
560	E10	66.036	50067	2.6542	1309	1.49604	670	1376	8	218	3	AFF4	AFF4-03	49318
561	E10	65.408	52719	2.53915	1318	1.53988	719	1377	8	218	3	AFF4	AFF4-03	51907.2
562	E10	44.006	30471	2.60651	769	3.17646	841	1402	8	218	5	AFF4	AFF4-03	29503.1
563	E10	42.663	27449	2.74735	727	3.59638	870	1403	8	218	5	AFF4	AFF4-03	26461.8
564	E10	42.716	28301	2.43982	662	4.12656	1029	1404	8	218	5	AFF4	AFF4-03	27133.1
565	E10	28.074	17118	1.57356	254	5.70305	885	1456	8	218	7	AFF4	AFF4-03	16141.8
566	E10	26.145	17793	1.65161	277	5.74072	906	1457	8	218	7	AFF4	AFF4-03	16771.6
567	E10	28.653	19429	1.88047	340	6.94037	1207	1458	8	218	7	AFF4	AFF4-03	18080.6
568	E10	83.666	66704	1.75971	1165	0.749313	450	756	8	131	3	AFF4	AFF4-03	66204.2
569	E10	85.188	67088	1.47156	981	0.632241	388	757	8	131	3	AFF4	AFF4-03	66663.8
570	E10	80.886	59809	1.66679	988	0.892035	465	758	8	131	3	AFF4	AFF4-03	59275.5
571	E10	82.822	76617	0.582169	442	0.905885	614	759	8	143	3	AFF4	AFF4-03	75922.9
572	E10	82.338	76031	0.662504	499	0.934746	631	760	8	143	3	AFF4	AFF4-03	75320.3
573	E10	80.882	84577	0.6798	569	1.03571	751	761	8	143	3	AFF4	AFF4-03	83701
574	E10	72.034	52604	4.79957	2483	1.65425	795	786	8	131	5	AFF4	AFF4-03	51733.8
575	E10	58.24	40038	4.3837	1717	2.17326	797	787	8	131	5	AFF4	AFF4-03	39167.9
576	E10	72.291	52122	3.97903	2038	1.73349	828	788	8	131	5	AFF4	AFF4-03	51218.5
577	E10	77.826	68480	1.60685	1080	1.8511	1145	789	8	143	5	AFF4	AFF4-03	67212.4
578	E10	76.148	66511	1.91577	1248	2.05585	1220	790	8	143	5	AFF4	AFF4-03	65143.6
579	E10	79.86	74307	1.77047	1294	1.64063	1106	791	8	143	5	AFF4	AFF4-03	73087.9
580	E10	49.976	38835	4.95953	1861	3.37657	1135	816	8	131	7	AFF4	AFF4-03	37523.7
581	E10	41.58	31110	4.13559	1229	4.47556	1237	817	8	131	7	AFF4	AFF4-03	29717.7
582	E10	49.253	39217	3.9828	1511	3.261	1124	818	8	131	7	AFF4	AFF4-03	37938.1
583	E10	68.032	64783	1.76927	1110	3.15699	1770	819	8	143	7	AFF4	AFF4-03	62737.8
584	E10	65.544	58341	2.29442	1294	3.33086	1661	820	8	143	7	AFF4	AFF4-03	56397.7
585	E10	72.274	74191	2.40192	1728	3.03068	1976	821	8	143	7	AFF4	AFF4-03	71942.5
586	E08	68.437	58853	2.72564	1581	1.44139	750	1375	8	218	3	AFF4	AFF4-01	58004.7
587	E08	67.441	56537	2.67723	1492	1.42888	719	1376	8	218	3	AFF4	AFF4-01	55729.2
588	E08	67.434	60841	2.88405	1727	1.5778	838	1377	8	218	3	AFF4	AFF4-01	59881.1
589	E08	42.515	31946	2.58062	793	3.80938	1048	1402	8	218	5	AFF4	AFF4-01	30729.1
590	E08	41.393	30879	2.71516	806	3.86617	1018	1403	8	218	5	AFF4	AFF4-01	29685.2
591	E08	42.49	31502	2.67093	804	4.44469	1221	1404	8	218	5	AFF4	AFF4-01	30101.8
592	E08	25.019	17689	1.77185	294	6.19673	967	1456	8	218	7	AFF4	AFF4-01	16592.9
593	E08	24.073	17947	2.07599	349	6.32838	989	1457	8	218	7	AFF4	AFF4-01	16811.2
594	E08	26.14	19979	2.13081	395	7.21497	1272	1458	8	218	7	AFF4	AFF4-01	18537.5
595	E08	86.083	77947	1.67964	1301	0.62852	443	756	8	131	3	AFF4	AFF4-01	77457.1
596	E08	84.574	68974	1.86873	1280	0.693244	433	757	8	131	3	AFF4	AFF4-01	68495.8
597	E08	85.81	75548	1.35754	1018	0.740708	508	758	8	131	3	AFF4	AFF4-01	74988.4
598	E08	83.464	84494	0.520729	435	1.13288	849	759	8	143	3	AFF4	AFF4-01	83536.8
599	E08	79.908	76683	0.636685	482	1.27584	840	760	8	143	3	AFF4	AFF4-01	75704.6
600	E08	80.943	80360	0.537568	427	1.155	803	761	8	143	3	AFF4	AFF4-01	79431.8
601	E08	72.526	54765	4.37341	2357	1.59056	805	786	8	131	5	AFF4	AFF4-01	53893.9
602	E08	NA	NA	NA	NA	NA	NA	787	8	131	5	AFF4	AFF4-01	NA
603	E08	71.772	53496	4.07459	2144	1.63965	806	788	8	131	5	AFF4	AFF4-01	52618.9
604	E08	73.767	65925	1.65708	1069	2.14452	1277	789	8	143	5	AFF4	AFF4-01	64511.2
605	E08	74.199	63014	1.85375	1141	2.32211	1276	790	8	143	5	AFF4	AFF4-01	61550.7
606	E08	78.734	73661	1.59356	1152	1.86012	1217	791	8	143	5	AFF4	AFF4-01	72290.8
607	E08	55.652	45940	4.89825	2185	2.89999	1172	816	8	131	7	AFF4	AFF4-01	44607.7
608	E08	NA	NA	NA	NA	NA	NA	817	8	131	7	AFF4	AFF4-01	NA
609	E08	50.962	40084	3.78493	1464	3.50337	1206	818	8	131	7	AFF4	AFF4-01	38679.7
610	E08	65.958	59053	2.3316	1323	3.91329	1955	819	8	143	7	AFF4	AFF4-01	56742.1
611	E08	65.095	64665	2.13836	1329	3.88866	2104	820	8	143	7	AFF4	AFF4-01	62150.4
612	E08	69.242	62538	2.06123	1244	3.49497	1843	821	8	143	7	AFF4	AFF4-01	60352.3
613	E09	65.597	53538	2.88556	1519	1.67477	792	1375	8	218	3	AFF4	AFF4-02	52641.4
614	E09	64.969	52562	2.77858	1435	1.74448	816	1376	8	218	3	AFF4	AFF4-02	51645.1
615	E09	67.327	54633	2.41667	1299	1.61317	785	1377	8	218	3	AFF4	AFF4-02	53751.7
616	E09	39.099	26956	2.83215	735	3.72467	862	1402	8	218	5	AFF4	AFF4-02	25952
617	E09	39.736	27308	2.92418	764	4.32497	1020	1403	8	218	5	AFF4	AFF4-02	26126.9
618	E09	36.879	26080	2.35883	589	4.25598	965	1404	8	218	5	AFF4	AFF4-02	24970
619	E09	23.036	15487	1.52187	219	7.08228	977	1456	8	218	7	AFF4	AFF4-02	14390.2
620	E09	21.456	14425	1.55618	207	7.78636	968	1457	8	218	7	AFF4	AFF4-02	13301.8
621	E09	21.968	16525	1.85825	282	8.16576	1202	1458	8	218	7	AFF4	AFF4-02	15175.6
622	E09	82.738	76359	1.69879	1287	0.784904	537	756	8	131	3	AFF4	AFF4-02	75759.7
623	E09	81.731	65630	1.5308	996	0.862172	505	757	8	131	3	AFF4	AFF4-02	65064.2
624	E09	85.004	63082	1.53039	959	0.663075	384	758	8	131	3	AFF4	AFF4-02	62663.7
625	E09	82.603	80433	0.435643	346	1.25588	887	759	8	143	3	AFF4	AFF4-02	79422.9
626	E09	82.151	81909	0.611124	495	1.11185	806	760	8	143	3	AFF4	AFF4-02	80998.3
627	E09	81.325	89047	0.634015	558	1.16394	905	761	8	143	3	AFF4	AFF4-02	88010.5
628	E09	64.838	48433	4.55157	2162	1.9262	795	786	8	131	5	AFF4	AFF4-02	47500.1
629	E09	12.656	8677	3.41224	274	7.45758	567	787	8	131	5	AFF4	AFF4-02	8029.91
630	E09	74.467	53593	4.10476	2163	1.6758	832	788	8	131	5	AFF4	AFF4-02	52694.9
631	E09	75.094	64507	1.48545	937	2.21454	1256	789	8	143	5	AFF4	AFF4-02	63078.5
632	E09	75.71	69014	1.75851	1188	2.11109	1304	790	8	143	5	AFF4	AFF4-02	67557.1
633	E09	78.668	75145	1.71038	1264	1.65426	1120	791	8	143	5	AFF4	AFF4-02	73901.9
634	E09	49.378	41873	4.48672	1817	3.28547	1199	816	8	131	7	AFF4	AFF4-02	40497.3
635	E09	4.4024	2932	3.16449	77	17.0105	437	817	8	131	7	AFF4	AFF4-02	2433.25
636	E09	53.926	40386	3.92583	1532	3.37342	1164	818	8	131	7	AFF4	AFF4-02	39023.6
637	E09	67.146	68409	1.59157	1053	3.28603	1929	819	8	143	7	AFF4	AFF4-02	66161.1
638	E09	66.118	70174	2.10592	1421	3.84397	2235	820	8	143	7	AFF4	AFF4-02	67476.5
639	E09	70.966	74437	2.34464	1691	3.11028	1987	821	8	143	7	AFF4	AFF4-02	72121.8
640	F10	60.963	39511	3.0903	1203	1.47472	535	1186	23	17	3	AFF4	AFF4-03	38928.3
641	F10	59.749	37471	4.53341	1678	1.21944	415	1187	23	17	3	AFF4	AFF4-03	37014.1
642	F10	63.073	36432	3.00894	1069	2.4828	841	1188	23	17	3	AFF4	AFF4-03	35527.5
643	F10	63.217	40199	1.43784	514	11.0723	4123	1201	23	203	3	AFF4	AFF4-03	35748
644	F10	62.932	39682	1.49952	522	12.2745	4551	1202	23	203	3	AFF4	AFF4-03	34811.2
645	F10	62.703	37633	1.69292	537	15.7115	5546	1203	23	203	3	AFF4	AFF4-03	31720.3
646	F10	40.37	21974	2.73642	589	2.04554	424	1210	23	17	5	AFF4	AFF4-03	21524.5
647	F10	38.194	19480	3.31397	639	1.01645	186	1211	23	17	5	AFF4	AFF4-03	19282
648	F10	47.884	23613	2.7648	646	1.04945	236	1212	23	17	5	AFF4	AFF4-03	23365.2
649	F10	47.473	24645	1.25418	288	6.82434	1613	1225	23	203	5	AFF4	AFF4-03	22963.1
650	F10	46.205	24225	1.25824	283	7.15517	1660	1226	23	203	5	AFF4	AFF4-03	22491.7
651	F10	45.734	23201	1.69145	358	8.77454	1949	1227	23	203	5	AFF4	AFF4-03	21165.2
652	F10	15.091	8552	2.22897	185	2.9492	227	1258	23	17	7	AFF4	AFF4-03	8299.78
653	F10	14.53	7258	3.31576	233	3.18209	209	1259	23	17	7	AFF4	AFF4-03	7027.04
654	F10	22.136	10445	2.56674	263	1.90098	177	1260	23	17	7	AFF4	AFF4-03	10246.4
655	F10	21.211	11097	1.20451	129	3.48988	350	1273	23	203	7	AFF4	AFF4-03	10709.7
656	F10	20.002	12212	0.851852	100	3.87221	423	1274	23	203	7	AFF4	AFF4-03	11739.1
657	F10	17.853	10443	1.05444	105	4.64542	433	1275	23	203	7	AFF4	AFF4-03	9957.88
658	H07	65.067	43394	1.48107	633	1.50849	597	1186	23	17	3	AFF4	AFF4-02	42739.4
659	H07	65.432	44870	1.92608	855	1.06848	433	1187	23	17	3	AFF4	AFF4-02	44390.6
660	H07	67.004	46856	2.61028	1206	1.39591	599	1188	23	17	3	AFF4	AFF4-02	46201.9
661	H07	43.286	41459	1.40408	543	6.72013	2363	1201	23	203	3	AFF4	AFF4-02	38672.9
662	H07	61.242	47897	2.46314	1089	7.6939	3346	1202	23	203	3	AFF4	AFF4-02	44211.9
663	H07	63.126	47572	1.19917	507	11.1257	4830	1203	23	203	3	AFF4	AFF4-02	42279.3
664	H07	50.006	28886	1.51017	417	4.40754	1213	1210	23	17	5	AFF4	AFF4-02	27612.8
665	H07	50.01	31165	2.27374	698	1.49736	436	1211	23	17	5	AFF4	AFF4-02	30698.3
666	H07	50.061	31425	2.9406	904	2.17347	635	1212	23	17	5	AFF4	AFF4-02	30742
667	H07	44.038	31387	1.22507	350	8.97606	2636	1225	23	203	5	AFF4	AFF4-02	28569.7
668	H07	44.561	29008	1.98	492	14.339	3880	1226	23	203	5	AFF4	AFF4-02	24848.5
669	H07	47.42	31332	1.14899	300	16.6672	4898	1227	23	203	5	AFF4	AFF4-02	26109.8
670	H07	28.448	17065	1.47875	242	4.10086	605	1258	23	17	7	AFF4	AFF4-02	16365.2
671	H07	21.552	14297	2.20181	301	4.38161	530	1259	23	17	7	AFF4	AFF4-02	13670.6
672	H07	26.23	17896	2.84539	495	2.79088	420	1260	23	17	7	AFF4	AFF4-02	17396.5
673	H07	20.571	13482	1.87573	242	4.30464	507	1273	23	203	7	AFF4	AFF4-02	12901.6
674	H07	20.702	14934	1.36906	194	5.1135	651	1274	23	203	7	AFF4	AFF4-02	14170.3
675	H07	23.513	16570	1.18584	183	6.8672	952	1275	23	203	7	AFF4	AFF4-02	15432.1
676	B11	80.352	80674	1.80179	1441	0.864986	611	744	6	131	3	AGPS	AGPS-01	79976.2
677	B11	81.763	81487	1.36303	1103	0.692544	496	745	6	131	3	AGPS	AGPS-01	80922.7
678	B11	80.915	77295	1.11795	857	0.823496	549	746	6	131	3	AGPS	AGPS-01	76658.5
679	B11	82.168	80949	0.562759	450	1.21783	876	747	6	143	3	AGPS	AGPS-01	79963.2
680	B11	79.763	84144	0.538072	448	1.05034	772	748	6	143	3	AGPS	AGPS-01	83260.2
681	B11	81.208	80342	0.544086	432	1.1735	823	749	6	143	3	AGPS	AGPS-01	79399.2
682	B11	76.097	57555	3.68998	2099	1.16626	606	774	6	131	5	AGPS	AGPS-01	56883.8
683	B11	75.356	57255	3.45294	1951	1.31413	678	775	6	131	5	AGPS	AGPS-01	56502.6
684	B11	75.261	57726	3.15387	1797	1.29637	679	776	6	131	5	AGPS	AGPS-01	56977.7
685	B11	80.276	70388	1.51798	1055	1.2614	805	777	6	143	5	AGPS	AGPS-01	69500.1
686	B11	77.721	61561	1.6085	974	1.63684	890	778	6	143	5	AGPS	AGPS-01	60553.3
687	B11	76.997	63720	1.41769	892	1.25657	727	779	6	143	5	AGPS	AGPS-01	62919.3
688	B11	56.128	43706	4.32792	1763	6.79652	2603	804	6	131	7	AGPS	AGPS-01	40735.5
689	B11	55.195	45231	3.30412	1380	7.66066	3016	805	6	131	7	AGPS	AGPS-01	41766
690	B11	58.391	49055	3.71387	1679	7.84028	3387	806	6	131	7	AGPS	AGPS-01	45209
691	B11	71.571	70415	1.98431	1293	7.46115	4653	807	6	143	7	AGPS	AGPS-01	65161.2
692	B11	69.818	64679	2.17466	1302	7.4329	4212	808	6	143	7	AGPS	AGPS-01	59871.5
693	B11	69.759	69107	2.12598	1358	7.56882	4597	809	6	143	7	AGPS	AGPS-01	63876.4
694	B12	81.288	79118	0.925225	727	0.685703	481	744	6	131	3	AGPS	AGPS-02	78575.5
695	B12	81.467	77948	0.886914	687	0.626536	431	745	6	131	3	AGPS	AGPS-02	77459.6
696	B12	80.967	77122	0.768527	589	0.624872	426	746	6	131	3	AGPS	AGPS-02	76640.1
697	B12	82.197	83105	0.442921	365	0.839316	629	747	6	143	3	AGPS	AGPS-02	82407.5
698	B12	78.733	78710	0.472657	369	0.81395	569	748	6	143	3	AGPS	AGPS-02	78069.3
699	B12	81.692	78951	0.457697	358	0.928867	658	749	6	143	3	AGPS	AGPS-02	78217.7
700	B12	75.902	61010	2.50393	1504	1.54797	862	774	6	131	5	AGPS	AGPS-02	60065.6
701	B12	75.509	61684	2.99635	1819	1.5836	882	775	6	131	5	AGPS	AGPS-02	60707.2
702	B12	73.305	54976	2.86056	1546	1.69279	852	776	6	131	5	AGPS	AGPS-02	54045.4
703	B12	80.173	68511	1.1446	774	1.29819	823	777	6	143	5	AGPS	AGPS-02	67621.6
704	B12	77.276	63810	1.41461	888	1.62432	936	778	6	143	5	AGPS	AGPS-02	62773.5
705	B12	75.37	58173	1.40707	807	1.40898	743	779	6	143	5	AGPS	AGPS-02	57353.4
706	B12	51.41	36746	3.65406	1207	10.108	3230	804	6	131	7	AGPS	AGPS-02	33031.7
707	B12	51.91	38927	3.55347	1230	11.0796	3672	805	6	131	7	AGPS	AGPS-02	34614
708	B12	55.1	42478	3.82682	1470	9.56944	3665	806	6	131	7	AGPS	AGPS-02	38413.1
709	B12	72.541	65911	1.96526	1179	8.98022	5406	807	6	143	7	AGPS	AGPS-02	59992
710	B12	69.511	62018	2.00761	1137	8.68072	4777	808	6	143	7	AGPS	AGPS-02	56634.4
711	B12	70.253	63448	2.15278	1247	8.70463	4972	809	6	143	7	AGPS	AGPS-02	57925.1
712	C01	77.83	89026	0.910806	801	1.21523	918	744	6	131	3	AGPS	AGPS-03	87944.1
713	C01	79.763	93083	0.899299	827	1.20589	973	745	6	131	3	AGPS	AGPS-03	91960.5
714	C01	78.751	96603	1.27894	1222	1.09236	896	746	6	131	3	AGPS	AGPS-03	95547.7
715	C01	79.26	85969	0.309852	261	2.01849	1537	747	6	143	3	AGPS	AGPS-03	84233.7
716	C01	79.738	89429	0.300193	264	1.66108	1302	748	6	143	3	AGPS	AGPS-03	87943.5
717	C01	80.127	88660	0.353238	308	1.6542	1280	749	6	143	3	AGPS	AGPS-03	87193.4
718	C01	76.085	66369	2.53524	1662	1.22517	684	774	6	131	5	AGPS	AGPS-03	65555.9
719	C01	79.311	75510	2.57367	1923	1.0486	701	775	6	131	5	AGPS	AGPS-03	74718.2
720	C01	79.798	67679	3.06393	2057	0.802256	495	776	6	131	5	AGPS	AGPS-03	67136
721	C01	80.187	79281	0.798041	624	1.37424	968	777	6	143	5	AGPS	AGPS-03	78191.5
722	C01	79.19	73352	0.927438	669	1.66025	1070	778	6	143	5	AGPS	AGPS-03	72134.2
723	C01	78.993	80300	1.0724	849	1.40927	1014	779	6	143	5	AGPS	AGPS-03	79168.4
724	C01	60.581	56151	3.69705	1955	5.82528	2690	804	6	131	7	AGPS	AGPS-03	52880
725	C01	59.53	60293	3.04284	1722	6.13868	3095	805	6	131	7	AGPS	AGPS-03	56591.8
726	C01	61.546	52467	4.04228	1992	6.07601	2796	806	6	131	7	AGPS	AGPS-03	49279.1
727	C01	72.257	83722	1.45102	1139	6.24125	4412	807	6	143	7	AGPS	AGPS-03	78496.7
728	C01	71.747	85644	1.82353	1462	6.38687	4643	808	6	143	7	AGPS	AGPS-03	80174
729	C01	70.436	77839	1.81375	1324	6.21935	4096	809	6	143	7	AGPS	AGPS-03	72997.9
730	B05	62.448	50872	2.41267	1206	1.74141	784	1372	4	218	3	AHCY	AHCY-01	49986.1
731	B05	64.221	54319	2.01758	1076	1.81841	870	1373	4	218	3	AHCY	AHCY-01	53331.3
732	B05	62.358	54051	2.30454	1222	1.89681	897	1374	4	218	3	AHCY	AHCY-01	53025.8
733	B05	40.322	27641	2.47632	658	3.86864	933	1399	4	218	5	AHCY	AHCY-01	26571.7
734	B05	40.161	28174	2.12693	576	3.8786	938	1400	4	218	5	AHCY	AHCY-01	27081.2
735	B05	39.987	27515	2.26419	600	3.69065	890	1401	4	218	5	AHCY	AHCY-01	26499.5
736	B05	25.977	18072	1.60052	257	11.1484	1728	1453	4	218	7	AHCY	AHCY-01	16057.3
737	B05	26.475	17289	1.84274	287	9.91604	1500	1454	4	218	7	AHCY	AHCY-01	15574.6
738	B05	24.098	17547	1.52891	241	10.1675	1572	1455	4	218	7	AHCY	AHCY-01	15762.9
739	B05	82.1	88754	0.262803	228	2.25	1624	575	4	140	3	AHCY	AHCY-01	86757
740	B05	80.3	109000	0.248593	263	2.94	2351	577	4	140	3	AHCY	AHCY-01	105795
741	B05	85.7	88484	0.397586	341	3.07	2348	578	4	163	3	AHCY	AHCY-01	85767.5
742	B05	86.5	102000	0.253662	254	1.83	1512	579	4	163	3	AHCY	AHCY-01	100133
743	B05	86.6	98696	0.204439	198	1.87	1521	580	4	163	3	AHCY	AHCY-01	96850.4
744	B05	79.4	72763	0.537453	387	1.04	641	626	4	140	5	AHCY	AHCY-01	72006.3
745	B05	82.5	68444	0.57078	387	0.938	557	628	4	140	5	AHCY	AHCY-01	67802
746	B05	79.6	78542	0.512118	390	3.04	1918	632	4	163	5	AHCY	AHCY-01	76154.3
747	B05	81.5	84674	0.483946	394	3.85	2652	633	4	163	5	AHCY	AHCY-01	81414.1
748	B05	83.5	85876	0.424565	351	3.73	2693	634	4	163	5	AHCY	AHCY-01	82672.8
749	B05	81.3	89466	1.01085	871	3.69	2854	665	4	140	7	AHCY	AHCY-01	86164.7
750	B05	84.7	65978	0.954535	609	3.3	2028	667	4	140	7	AHCY	AHCY-01	63800.7
751	B05	79.1	97336	1.06679	958	7.74	6211	668	4	163	7	AHCY	AHCY-01	89802.2
752	B05	79.1	93664	1.02581	890	7.37	5764	669	4	163	7	AHCY	AHCY-01	86761
753	B05	77.3	84991	1.15365	905	7.7	5277	670	4	163	7	AHCY	AHCY-01	78446.7
754	B06	54.485	38486	2.49589	942	1.93299	656	1372	4	218	3	AHCY	AHCY-02	37742.1
755	B06	54.238	40676	2.31383	923	1.93077	690	1373	4	218	3	AHCY	AHCY-02	39890.6
756	B06	54.721	40809	2.54375	1018	1.93421	698	1374	4	218	3	AHCY	AHCY-02	40019.7
757	B06	32.53	19360	2.30276	427	4.22028	715	1399	4	218	5	AHCY	AHCY-02	18543
758	B06	33.173	20471	2.42597	476	4.15215	739	1400	4	218	5	AHCY	AHCY-02	19621
759	B06	31.826	20034	2.25012	430	4.61174	797	1401	4	218	5	AHCY	AHCY-02	19110.1
760	B06	18.878	12499	1.82463	198	13.1808	1423	1453	4	218	7	AHCY	AHCY-02	10851.5
761	B06	21.406	13182	1.71317	199	11.8804	1347	1454	4	218	7	AHCY	AHCY-02	11615.9
762	B06	16.655	11679	1.63438	166	13.0342	1339	1455	4	218	7	AHCY	AHCY-02	10156.7
763	B06	77.1	74983	0.211753	155	2.38	1425	575	4	140	3	AHCY	AHCY-02	73198.4
764	B06	78	90793	0.241546	214	2.42	1699	577	4	140	3	AHCY	AHCY-02	88595.8
765	B06	87	82007	0.336812	269	2.61	1872	578	4	163	3	AHCY	AHCY-02	79866.6
766	B06	86	100000	0.230072	226	1.77	1437	579	4	163	3	AHCY	AHCY-02	98230
767	B06	85.8	99674	0.226063	221	1.92	1561	580	4	163	3	AHCY	AHCY-02	97760.3
768	B06	76.2	65120	0.432479	279	0.934	516	626	4	140	5	AHCY	AHCY-02	64511.8
769	B06	77.2	68353	0.464395	314	1.08	613	628	4	140	5	AHCY	AHCY-02	67614.8
770	B06	81.2	79163	0.43311	331	3.46	2240	632	4	163	5	AHCY	AHCY-02	76424
771	B06	83.8	82509	0.473198	377	3.44	2406	633	4	163	5	AHCY	AHCY-02	79670.7
772	B06	82	85345	0.456686	376	3.53	2522	634	4	163	5	AHCY	AHCY-02	82332.3
773	B06	78.2	72708	0.83473	581	4.27	2660	665	4	140	7	AHCY	AHCY-02	69603.4
774	B06	81.7	74941	1.09421	790	3.66	2492	667	4	140	7	AHCY	AHCY-02	72198.2
775	B06	78.5	91024	1.00406	840	8.09	6056	668	4	163	7	AHCY	AHCY-02	83660.2
776	B06	79.1	96227	1.0042	892	7.69	6212	669	4	163	7	AHCY	AHCY-02	88827.1
777	B06	79	95978	1.06465	936	8.4	6679	670	4	163	7	AHCY	AHCY-02	87915.8
778	B07	54.291	37075	2.72112	991	1.76999	587	1372	4	218	3	AHCY	AHCY-03	36418.8
779	B07	54.052	39969	2.53793	995	1.91106	676	1373	4	218	3	AHCY	AHCY-03	39205.2
780	B07	52.05	37684	2.43318	900	1.84512	609	1374	4	218	3	AHCY	AHCY-03	36988.7
781	B07	29.88	17739	2.58353	440	3.99125	620	1399	4	218	5	AHCY	AHCY-03	17031
782	B07	30.581	18908	2.7786	501	4.64019	757	1400	4	218	5	AHCY	AHCY-03	18030.6
783	B07	30.296	17862	2.3577	403	4.30547	663	1401	4	218	5	AHCY	AHCY-03	17093
784	B07	16.157	10122	1.94532	171	13.1564	1155	1453	4	218	7	AHCY	AHCY-03	8790.31
785	B07	16.899	10491	1.51744	140	12.0576	1114	1454	4	218	7	AHCY	AHCY-03	9226.04
786	B07	16.289	10768	1.75293	164	13.1153	1255	1455	4	218	7	AHCY	AHCY-03	9355.75
787	B07	79.5	79580	0.255557	199	2.15	1374	575	4	140	3	AHCY	AHCY-03	77869
788	B07	79.8	92572	0.278629	252	2.3	1689	577	4	140	3	AHCY	AHCY-03	90442.8
789	B07	85.4	86873	0.337342	285	2.75	2054	578	4	163	3	AHCY	AHCY-03	84484
790	B07	84	96014	0.268901	254	1.62	1262	579	4	163	3	AHCY	AHCY-03	94458.6
791	B07	84.2	92229	0.233981	212	1.76	1323	580	4	163	3	AHCY	AHCY-03	90605.8
792	B07	78	68721	0.460997	313	1.2	673	626	4	140	5	AHCY	AHCY-03	67896.3
793	B07	79	72110	0.507697	362	1.12	672	628	4	140	5	AHCY	AHCY-03	71302.4
794	B07	80.7	78713	0.470678	360	2.83	1884	632	4	163	5	AHCY	AHCY-03	76485.4
795	B07	81	79357	0.469134	359	3.57	2325	633	4	163	5	AHCY	AHCY-03	76524
796	B07	81.6	86213	0.500338	416	3.56	2564	634	4	163	5	AHCY	AHCY-03	83143.8
797	B07	81.4	83971	0.844907	685	3.45	2532	665	4	140	7	AHCY	AHCY-03	81074
798	B07	80.6	78659	0.866742	656	3.78	2627	667	4	140	7	AHCY	AHCY-03	75685.7
799	B07	79.8	94934	1.25636	1106	7.27	5815	668	4	163	7	AHCY	AHCY-03	88032.3
800	B07	79.4	94204	1.34046	1162	7.98	6311	669	4	163	7	AHCY	AHCY-03	86686.5
801	B07	76.9	82690	1.15418	883	7.48	5046	670	4	163	7	AHCY	AHCY-03	76504.8
802	E11	64.769	51789	2.87617	1467	1.51327	695	1375	8	218	3	AHCYL1	AHCYL1-01	51005.3
803	E11	63.949	47376	3.01784	1402	1.93959	813	1376	8	218	3	AHCYL1	AHCYL1-01	46457.1
804	E11	64.597	51959	2.93962	1503	1.59721	737	1377	8	218	3	AHCYL1	AHCYL1-01	51129.1
805	E11	39.878	25963	3.089	771	3.86488	873	1402	8	218	5	AHCYL1	AHCYL1-01	24959.6
806	E11	37.788	24353	3.3202	772	4.52261	963	1403	8	218	5	AHCYL1	AHCYL1-01	23251.6
807	E11	38.55	24698	2.77352	651	4.96402	1083	1404	8	218	5	AHCYL1	AHCYL1-01	23472
808	E11	25.987	14230	2.18016	291	6.20061	816	1456	8	218	7	AHCYL1	AHCYL1-01	13347.7
809	E11	22.127	13082	2.47598	304	6.14605	728	1457	8	218	7	AHCYL1	AHCYL1-01	12278
810	E11	24.61	14830	2.49974	344	7.20561	976	1458	8	218	7	AHCYL1	AHCYL1-01	13761.4
811	E11	82.593	66181	1.85777	1221	0.690516	415	756	8	131	3	AHCYL1	AHCYL1-01	65724
812	E11	79.336	59998	1.99657	1187	0.910121	490	757	8	131	3	AHCYL1	AHCYL1-01	59451.9
813	E11	81.898	63733	1.56115	986	0.901056	522	758	8	131	3	AHCYL1	AHCYL1-01	63158.7
814	E11	82.472	77125	0.435087	332	1.0611	732	759	8	143	3	AHCYL1	AHCYL1-01	76306.6
815	E11	82.501	73536	0.560856	408	1.07434	710	760	8	143	3	AHCYL1	AHCYL1-01	72746
816	E11	80.36	87715	0.480692	417	1.10028	839	761	8	143	3	AHCYL1	AHCYL1-01	86749.9
817	E11	74.361	59337	5.20301	3040	1.53241	838	786	8	131	5	AHCYL1	AHCYL1-01	58427.7
818	E11	67.037	47003	5.60297	2583	1.92002	833	787	8	131	5	AHCYL1	AHCYL1-01	46100.5
819	E11	72.408	54639	4.36342	2342	1.76697	887	788	8	131	5	AHCYL1	AHCYL1-01	53673.5
820	E11	76.359	61431	1.3352	805	1.85619	1007	789	8	143	5	AHCYL1	AHCYL1-01	60290.7
821	E11	77.394	64691	1.86094	1180	1.98207	1163	790	8	143	5	AHCYL1	AHCYL1-01	63408.8
822	E11	78.14	65626	1.37893	889	1.76084	1034	791	8	143	5	AHCYL1	AHCYL1-01	64470.4
823	E11	54.762	42688	4.97308	2064	2.77487	1061	816	8	131	7	AHCYL1	AHCYL1-01	41503.5
824	E11	49.083	35371	4.86473	1656	3.76039	1199	817	8	131	7	AHCYL1	AHCYL1-01	34040.9
825	E11	54.709	45510	4.20121	1850	3.2412	1318	818	8	131	7	AHCYL1	AHCYL1-01	44034.9
826	E11	71.506	73266	1.82244	1294	3.08753	1975	819	8	143	7	AHCYL1	AHCYL1-01	71003.9
827	E11	67.285	69507	2.11764	1419	3.59433	2102	820	8	143	7	AHCYL1	AHCYL1-01	67008.7
828	E11	72.757	74374	1.79798	1292	3.38241	2203	821	8	143	7	AHCYL1	AHCYL1-01	71858.4
829	E12	66.96	64636	3.1894	2028	1.62493	915	1375	8	218	3	AHCYL1	AHCYL1-02	63585.7
830	E12	67.092	62148	3.09216	1888	1.75442	953	1376	8	218	3	AHCYL1	AHCYL1-02	61057.7
831	E12	68.644	63325	2.8848	1800	1.46713	818	1377	8	218	3	AHCYL1	AHCYL1-02	62395.9
832	E12	44.556	33862	2.93235	951	4.22506	1215	1402	8	218	5	AHCYL1	AHCYL1-02	32431.3
833	E12	41.179	30502	3.01587	882	4.12018	1082	1403	8	218	5	AHCYL1	AHCYL1-02	29245.3
834	E12	40.419	29799	2.30731	653	5.02587	1292	1404	8	218	5	AHCYL1	AHCYL1-02	28301.3
835	E12	28.521	17460	2.53927	414	6.62137	1033	1456	8	218	7	AHCYL1	AHCYL1-02	16303.9
836	E12	24.71	16229	2.55008	388	6.24695	895	1457	8	218	7	AHCYL1	AHCYL1-02	15215.2
837	E12	25.58	18148	2.08355	348	7.96617	1300	1458	8	218	7	AHCYL1	AHCYL1-02	16702.3
838	E12	80.428	75576	0.987406	739	0.970417	660	756	8	131	3	AHCYL1	AHCYL1-02	74842.6
839	E12	79.214	64283	0.837062	533	0.945717	542	757	8	131	3	AHCYL1	AHCYL1-02	63675.1
840	E12	78.903	65304	0.925157	598	1.0203	597	758	8	131	3	AHCYL1	AHCYL1-02	64637.7
841	E12	83.285	86541	0.430757	369	1.01428	780	759	8	143	3	AHCYL1	AHCYL1-02	85663.2
842	E12	83.187	86192	0.5965	509	0.998781	762	760	8	143	3	AHCYL1	AHCYL1-02	85331.1
843	E12	80.473	85797	0.390803	332	0.983284	730	761	8	143	3	AHCYL1	AHCYL1-02	84953.4
844	E12	71.302	55873	3.24926	1781	1.89798	941	786	8	131	5	AHCYL1	AHCYL1-02	54812.5
845	E12	65.921	45882	3.37785	1518	2.05334	843	787	8	131	5	AHCYL1	AHCYL1-02	44939.9
846	E12	71.294	58008	2.93509	1669	1.97278	1029	788	8	131	5	AHCYL1	AHCYL1-02	56863.6
847	E12	78.907	74528	1.18417	864	2.10066	1402	789	8	143	5	AHCYL1	AHCYL1-02	72962.4
848	E12	80.058	73078	1.63056	1169	1.89483	1263	790	8	143	5	AHCYL1	AHCYL1-02	71693.3
849	E12	79.574	75078	1.30658	963	1.83058	1224	791	8	143	5	AHCYL1	AHCYL1-02	73703.6
850	E12	59.288	53595	3.46158	1789	3.57022	1690	816	8	131	7	AHCYL1	AHCYL1-02	51681.5
851	E12	55.388	48221	3.56081	1641	4.42959	1856	817	8	131	7	AHCYL1	AHCYL1-02	46085
852	E12	56.183	51531	3.77703	1867	4.07641	1831	818	8	131	7	AHCYL1	AHCYL1-02	49430.4
853	E12	71.381	74496	1.58263	1134	3.81657	2476	819	8	143	7	AHCYL1	AHCYL1-02	71652.8
854	E12	70.706	75666	1.89689	1378	3.99223	2631	820	8	143	7	AHCYL1	AHCYL1-02	72645.2
855	E12	73.171	75897	2.09838	1540	3.30313	2231	821	8	143	7	AHCYL1	AHCYL1-02	73390
856	F01	65.226	65576	2.54225	1632	2.1058	1209	1375	8	218	3	AHCYL1	AHCYL1-03	64195.1
857	F01	65.02	63524	2.63703	1639	2.15772	1179	1376	8	218	3	AHCYL1	AHCYL1-03	62153.3
858	F01	66.14	65992	2.5046	1620	1.98649	1120	1377	8	218	3	AHCYL1	AHCYL1-03	64681.1
859	F01	41.021	31295	1.97295	589	4.60553	1237	1402	8	218	5	AHCYL1	AHCYL1-03	29853.7
860	F01	41.421	31433	2.27749	685	4.31411	1146	1403	8	218	5	AHCYL1	AHCYL1-03	30076.9
861	F01	41.17	31055	2.16034	635	5.35033	1431	1404	8	218	5	AHCYL1	AHCYL1-03	29393.5
862	F01	24.124	19079	1.34728	237	7.79896	1305	1456	8	218	7	AHCYL1	AHCYL1-03	17591
863	F01	25.38	21161	1.56635	307	7.37814	1335	1457	8	218	7	AHCYL1	AHCYL1-03	19599.7
864	F01	26.127	20385	1.97816	368	8.74104	1574	1458	8	218	7	AHCYL1	AHCYL1-03	18603.1
865	F01	76.742	73941	0.809793	591	1.29755	791	756	8	131	3	AHCYL1	AHCYL1-03	72981.6
866	F01	80.44	74327	0.869415	639	1.11576	723	757	8	131	3	AHCYL1	AHCYL1-03	73497.7
867	F01	78.443	69564	0.89458	615	1.17402	692	758	8	131	3	AHCYL1	AHCYL1-03	68747.3
868	F01	82.728	95148	0.399956	376	1.19563	991	759	8	143	3	AHCYL1	AHCYL1-03	94010.4
869	F01	82.393	96553	0.44586	425	1.27553	1051	760	8	143	3	AHCYL1	AHCYL1-03	95321.4
870	F01	82.791	90741	0.40222	361	1.09011	856	761	8	143	3	AHCYL1	AHCYL1-03	89751.8
871	F01	72.848	60360	2.67096	1579	2.05861	1084	786	8	131	5	AHCYL1	AHCYL1-03	59117.4
872	F01	74.05	62999	3.1147	1928	1.74455	986	787	8	131	5	AHCYL1	AHCYL1-03	61900
873	F01	74.245	66347	3.16395	2061	1.81907	1074	788	8	131	5	AHCYL1	AHCYL1-03	65140.1
874	F01	79.586	81938	1.23345	987	2.34119	1692	789	8	143	5	AHCYL1	AHCYL1-03	80019.7
875	F01	80.359	86025	1.2946	1091	2.03646	1565	790	8	143	5	AHCYL1	AHCYL1-03	84273.1
876	F01	80.335	84040	1.12541	927	1.98718	1482	791	8	143	5	AHCYL1	AHCYL1-03	82370
877	F01	56.137	55040	3.06527	1624	3.74169	1729	816	8	131	7	AHCYL1	AHCYL1-03	52980.6
878	F01	54.012	52054	3.48089	1734	4.30166	1815	817	8	131	7	AHCYL1	AHCYL1-03	49814.8
879	F01	53.142	51330	3.60774	1773	4.25802	1781	818	8	131	7	AHCYL1	AHCYL1-03	49144.4
880	F01	69.462	84075	1.73184	1396	4.12359	2892	819	8	143	7	AHCYL1	AHCYL1-03	80608.1
881	F01	72.822	82670	2.16338	1718	3.93987	2773	820	8	143	7	AHCYL1	AHCYL1-03	79412.9
882	F01	70.698	84331	1.76633	1432	3.86444	2756	821	8	143	7	AHCYL1	AHCYL1-03	81072.1
883	F02	65.474	53044	2.49494	1301	1.69386	792	1375	8	218	3	AHCYL2	AHCYL2-01	52145.5
884	F02	64.983	54848	2.64327	1420	2.054	995	1376	8	218	3	AHCYL2	AHCYL2-01	53721.4
885	F02	66.193	56474	2.73635	1516	1.89766	936	1377	8	218	3	AHCYL2	AHCYL2-01	55402.3
886	F02	37.188	25773	2.20239	540	4.86629	1090	1402	8	218	5	AHCYL2	AHCYL2-01	24518.8
887	F02	40.21	27588	2.45171	650	3.89969	933	1403	8	218	5	AHCYL2	AHCYL2-01	26512.2
888	F02	37.629	26900	2.56217	657	4.67529	1095	1404	8	218	5	AHCYL2	AHCYL2-01	25642.3
889	F02	21.666	15165	1.74318	244	7.69913	1042	1456	8	218	7	AHCYL2	AHCYL2-01	13997.4
890	F02	24.745	17796	1.73442	287	7.01654	1099	1457	8	218	7	AHCYL2	AHCYL2-01	16547.3
891	F02	23.397	17342	2.02898	323	8.2037	1271	1458	8	218	7	AHCYL2	AHCYL2-01	15919.3
892	F02	79.4	73517	1.36171	991	1.00757	639	756	8	131	3	AHCYL2	AHCYL2-01	72776.3
893	F02	80.26	75113	1.40499	1044	1.07383	700	757	8	131	3	AHCYL2	AHCYL2-01	74306.4
894	F02	80.854	73845	1.59934	1170	0.934047	607	758	8	131	3	AHCYL2	AHCYL2-01	73155.3
895	F02	83.614	81896	0.484898	393	1.03542	751	759	8	143	3	AHCYL2	AHCYL2-01	81048
896	F02	82.612	86686	0.502057	430	1.1979	897	760	8	143	3	AHCYL2	AHCYL2-01	85647.6
897	F02	83.127	83745	0.491586	408	0.893631	660	761	8	143	3	AHCYL2	AHCYL2-01	82996.6
898	F02	72.32	55936	3.38321	1860	1.71385	853	786	8	131	5	AHCYL2	AHCYL2-01	54977.3
899	F02	72.461	58075	3.7526	2148	1.43734	754	787	8	131	5	AHCYL2	AHCYL2-01	57240.3
900	F02	72.124	60120	3.83153	2267	1.5853	853	788	8	131	5	AHCYL2	AHCYL2-01	59166.9
901	F02	78.831	76401	1.36508	1023	1.91164	1315	789	8	143	5	AHCYL2	AHCYL2-01	74940.5
902	F02	79.383	71293	1.3916	973	1.92659	1235	790	8	143	5	AHCYL2	AHCYL2-01	69919.5
903	F02	80.198	71463	1.57808	1108	1.75094	1132	791	8	143	5	AHCYL2	AHCYL2-01	70211.7
904	F02	50.683	42237	3.34902	1360	3.85468	1287	816	8	131	7	AHCYL2	AHCYL2-01	40608.9
905	F02	51.514	44493	3.75351	1615	3.29632	1223	817	8	131	7	AHCYL2	AHCYL2-01	43026.4
906	F02	52.665	48301	3.70769	1727	3.56548	1435	818	8	131	7	AHCYL2	AHCYL2-01	46578.8
907	F02	70.385	71713	1.97057	1366	3.33677	2008	819	8	143	7	AHCYL2	AHCYL2-01	69320.1
908	F02	71.166	77945	1.72135	1296	3.40676	2261	820	8	143	7	AHCYL2	AHCYL2-01	75289.6
909	F02	72.085	78361	1.654	1258	2.93916	2019	821	8	143	7	AHCYL2	AHCYL2-01	76057.8
910	F03	62.353	50269	2.83557	1401	1.71269	753	1375	8	218	3	AHCYL2	AHCYL2-02	49408
911	F03	63.809	50673	2.82167	1402	1.94586	872	1376	8	218	3	AHCYL2	AHCYL2-02	49687
912	F03	64.414	52727	2.97046	1538	1.8027	832	1377	8	218	3	AHCYL2	AHCYL2-02	51776.5
913	F03	36.411	23741	2.38002	537	4.96241	1023	1402	8	218	5	AHCYL2	AHCYL2-02	22562.9
914	F03	38.188	25642	2.65284	652	4.15147	922	1403	8	218	5	AHCYL2	AHCYL2-02	24577.5
915	F03	36.137	23814	2.5622	579	5.1074	1070	1404	8	218	5	AHCYL2	AHCYL2-02	22597.7
916	F03	20.839	13101	1.56466	190	7.31092	870	1456	8	218	7	AHCYL2	AHCYL2-02	12143.2
917	F03	22.083	15350	1.93284	278	6.30002	858	1457	8	218	7	AHCYL2	AHCYL2-02	14382.9
918	F03	21.205	14851	2.07032	280	8.93218	1192	1458	8	218	7	AHCYL2	AHCYL2-02	13524.5
919	F03	80.342	77902	1.35002	1042	0.921756	614	756	8	131	3	AHCYL2	AHCYL2-02	77183.9
920	F03	80.444	76048	1.40239	1057	0.889583	592	757	8	131	3	AHCYL2	AHCYL2-02	75371.5
921	F03	80.29	70727	1.43932	1008	0.981158	603	758	8	131	3	AHCYL2	AHCYL2-02	70033.1
922	F03	82.461	77777	0.403101	310	1.12262	763	759	8	143	3	AHCYL2	AHCYL2-02	76903.9
923	F03	77.112	82367	0.568367	459	1.95385	1354	760	8	143	3	AHCYL2	AHCYL2-02	80757.7
924	F03	82.069	84472	0.499148	417	1.10056	816	761	8	143	3	AHCYL2	AHCYL2-02	83542.3
925	F03	71.992	58758	4.0522	2340	1.72173	899	786	8	131	5	AHCYL2	AHCYL2-02	57746.3
926	F03	71.015	55801	3.42904	1883	1.59072	799	787	8	131	5	AHCYL2	AHCYL2-02	54913.4
927	F03	71.419	51497	4.09624	2075	1.63275	751	788	8	131	5	AHCYL2	AHCYL2-02	50656.2
928	F03	78.568	73795	1.05661	765	1.88886	1257	789	8	143	5	AHCYL2	AHCYL2-02	72401.1
929	F03	75.327	73080	1.90525	1363	2.1084	1351	790	8	143	5	AHCYL2	AHCYL2-02	71539.2
930	F03	78.138	69491	1.60928	1096	1.99475	1239	791	8	143	5	AHCYL2	AHCYL2-02	68104.8
931	F03	54.084	46843	4.06689	1842	3.30971	1326	816	8	131	7	AHCYL2	AHCYL2-02	45292.6
932	F03	51.963	44156	3.36771	1439	3.23086	1216	817	8	131	7	AHCYL2	AHCYL2-02	42729.4
933	F03	50.972	44640	4.47387	1925	3.61185	1337	818	8	131	7	AHCYL2	AHCYL2-02	43027.7
934	F03	71.163	75628	1.1555	844	3.41912	2200	819	8	143	7	AHCYL2	AHCYL2-02	73042.2
935	F03	68.314	68770	2.33767	1552	3.4594	2026	820	8	143	7	AHCYL2	AHCYL2-02	66391
936	F03	69.122	73753	2.03205	1451	3.18257	2016	821	8	143	7	AHCYL2	AHCYL2-02	71405.8
937	F04	66.278	59287	2.54968	1486	1.69547	877	1375	8	218	3	AHCYL2	AHCYL2-03	58281.8
938	F04	66.31	54991	2.68986	1450	1.97285	968	1376	8	218	3	AHCYL2	AHCYL2-03	53906.1
939	F04	68.002	59060	2.84572	1650	1.82575	952	1377	8	218	3	AHCYL2	AHCYL2-03	57981.7
940	F04	40.64	28063	2.01496	542	4.14843	1014	1402	8	218	5	AHCYL2	AHCYL2-03	26898.8
941	F04	40.822	27809	2.2294	597	3.70554	898	1403	8	218	5	AHCYL2	AHCYL2-03	26778.5
942	F04	39.149	29150	2.6036	725	4.47305	1126	1404	8	218	5	AHCYL2	AHCYL2-03	27846.1
943	F04	22.574	15848	1.4361	210	7.72991	1091	1456	8	218	7	AHCYL2	AHCYL2-03	14623
944	F04	25.913	17145	1.70831	276	5.76669	874	1457	8	218	7	AHCYL2	AHCYL2-03	16156.3
945	F04	23.243	17685	2.25577	365	8.50598	1322	1458	8	218	7	AHCYL2	AHCYL2-03	16180.7
946	F04	80.898	74010	1.38247	1014	0.89582	575	756	8	131	3	AHCYL2	AHCYL2-03	73347
947	F04	82.043	76888	1.47897	1126	0.980363	660	757	8	131	3	AHCYL2	AHCYL2-03	76134.2
948	F04	81.863	74281	1.67092	1230	0.900186	590	758	8	131	3	AHCYL2	AHCYL2-03	73612.3
949	F04	82.893	81759	0.278398	225	1.14917	831	759	8	143	3	AHCYL2	AHCYL2-03	80819.4
950	F04	81.341	87185	0.303287	261	1.29361	987	760	8	143	3	AHCYL2	AHCYL2-03	86057.2
951	F04	82.332	86828	0.352491	303	1	763	761	8	143	3	AHCYL2	AHCYL2-03	85959.7
952	F04	72.46	59918	3.77666	2226	1.63065	876	786	8	131	5	AHCYL2	AHCYL2-03	58940.9
953	F04	68.293	57350	4.00874	2260	1.697	871	787	8	131	5	AHCYL2	AHCYL2-03	56376.8
954	F04	71.738	58902	3.91864	2274	1.47979	776	788	8	131	5	AHCYL2	AHCYL2-03	58030.4
955	F04	78.343	75319	0.899819	664	2.0266	1373	789	8	143	5	AHCYL2	AHCYL2-03	73792.6
956	F04	78.459	72287	1.07027	758	2.02462	1314	790	8	143	5	AHCYL2	AHCYL2-03	70823.5
957	F04	79.693	75190	1.01029	745	1.92691	1305	791	8	143	5	AHCYL2	AHCYL2-03	73741.2
958	F04	52.401	45834	4.09698	1815	3.34495	1286	816	8	131	7	AHCYL2	AHCYL2-03	44300.9
959	F04	50.366	47280	4.04785	1845	3.59604	1440	817	8	131	7	AHCYL2	AHCYL2-03	45579.8
960	F04	52.529	50838	4.24117	2086	3.25242	1364	818	8	131	7	AHCYL2	AHCYL2-03	49184.5
961	F04	68.412	73780	1.19965	853	3.62724	2233	819	8	143	7	AHCYL2	AHCYL2-03	71103.8
962	F04	5.8039	4745	0.0943009	4	10.6061	7	820	8	143	7	AHCYL2	AHCYL2-03	4241.74
963	F04	71.482	80708	1.45941	1138	3.38442	2343	821	8	143	7	AHCYL2	AHCYL2-03	77976.5
964	C11	71.339	57464	1.85163	1056	0.753677	391	1054	1	61	3	AIMP1	AIMP1-02	57030.9
965	C11	70.583	53769	2.11158	1127	0.737772	359	1055	1	61	3	AIMP1	AIMP1-02	53372.3
966	C11	63.308	45657	3.88221	1753	1.10013	434	1057	1	61	5	AIMP1	AIMP1-02	45154.7
967	C11	65.116	44218	4.23186	1852	1.02842	394	1058	1	61	5	AIMP1	AIMP1-02	43763.3
968	C11	49.037	25783	4.16424	1059	1.36603	332	1063	1	61	7	AIMP1	AIMP1-02	25430.8
969	C11	49.98	25846	4.10101	1045	1.41008	342	1064	1	61	7	AIMP1	AIMP1-02	25481.6
970	C11	57.699	33253	4.64916	1518	1.81014	528	1366	1	138	3	AIMP1	AIMP1-02	32651.1
971	C11	61.382	40548	4.37754	1742	1.85939	644	1367	1	138	3	AIMP1	AIMP1-02	39794.1
972	C11	56.937	36276	5.1108	1812	2.26512	711	1368	1	138	3	AIMP1	AIMP1-02	35454.3
973	C11	21.862	10848	2.57178	261	6.4473	627	1393	1	138	5	AIMP1	AIMP1-02	10148.6
974	C11	22.596	13647	2.3835	304	6.54096	777	1394	1	138	5	AIMP1	AIMP1-02	12754.4
975	C11	20.872	10772	2.65459	267	6.62788	638	1395	1	138	5	AIMP1	AIMP1-02	10058
976	C11	7.4285	3559	1.72864	53	13.8525	434	1447	1	138	7	AIMP1	AIMP1-02	3065.99
977	C11	8.7856	4049	1.98578	67	16.6712	619	1448	1	138	7	AIMP1	AIMP1-02	3373.98
978	C11	8.1378	4044	1.81309	61	16.8048	588	1449	1	138	7	AIMP1	AIMP1-02	3364.41
979	C11	86.6	92666	0.578445	529	1.31	1010	566	1	163	3	AIMP1	AIMP1-02	91452.1
980	C11	82.5	85798	0.639053	537	2.06	1440	567	1	163	3	AIMP1	AIMP1-02	84030.6
981	C11	82.5	94305	0.451023	419	1.49	1124	568	1	163	3	AIMP1	AIMP1-02	92899.9
982	C11	83.1	87430	0.83705	712	2.71	2000	608	1	163	5	AIMP1	AIMP1-02	85060.6
983	C11	82.2	85359	0.833704	692	2.76	1986	609	1	163	5	AIMP1	AIMP1-02	83003.1
984	C11	82.1	84383	0.802532	660	2.54	1794	610	1	163	5	AIMP1	AIMP1-02	82239.7
985	C11	77.1	77586	1.58424	1157	5.87	3884	656	1	163	7	AIMP1	AIMP1-02	73031.7
986	C11	78.2	87255	1.42429	1159	6.74	4975	657	1	163	7	AIMP1	AIMP1-02	81374
987	C11	77.4	79740	1.26719	947	6.28	4144	658	1	163	7	AIMP1	AIMP1-02	74732.3
988	C12	72.18	50288	2.31672	1159	0.517661	238	1054	1	61	3	AIMP1	AIMP1-03	50027.7
989	C12	72.352	50757	3.19625	1613	0.574528	268	1055	1	61	3	AIMP1	AIMP1-03	50465.4
990	C12	63.131	40057	4.37642	1737	0.916238	324	1057	1	61	5	AIMP1	AIMP1-03	39690
991	C12	66.895	39879	4.92359	1947	0.839157	299	1058	1	61	5	AIMP1	AIMP1-03	39544.4
992	C12	49.256	23130	3.94306	900	1.31892	288	1063	1	61	7	AIMP1	AIMP1-03	22824.9
993	C12	52.955	21747	4.37836	938	1.48731	306	1064	1	61	7	AIMP1	AIMP1-03	21423.6
994	C12	61.958	42627	4.19962	1755	1.96478	713	1366	1	138	3	AIMP1	AIMP1-03	41789.5
995	C12	56.362	36266	4.63787	1648	2.01959	629	1367	1	138	3	AIMP1	AIMP1-03	35533.6
996	C12	59.523	37631	4.51466	1662	2.17277	702	1368	1	138	3	AIMP1	AIMP1-03	36813.4
997	C12	22.529	12780	2.20428	261	7.35035	835	1393	1	138	5	AIMP1	AIMP1-03	11840.6
998	C12	20.053	10149	2.09617	195	8.3388	763	1394	1	138	5	AIMP1	AIMP1-03	9302.7
999	C12	22.886	10960	2.82635	283	8.64121	835	1395	1	138	5	AIMP1	AIMP1-03	10012.9
1000	C12	8.2292	3959	1.6054	52	18.1845	617	1447	1	138	7	AIMP1	AIMP1-03	3239.08
1001	C12	8.1811	2579	1.57601	34	16.3495	378	1448	1	138	7	AIMP1	AIMP1-03	2157.35
1002	C12	8.135	3784	2.48757	80	15.0109	482	1449	1	138	7	AIMP1	AIMP1-03	3215.99
1003	C12	85.3	98807	0.576893	563	1.23	993	566	1	163	3	AIMP1	AIMP1-03	97591.7
1004	C12	84.3	99487	0.501048	491	1.5	1207	567	1	163	3	AIMP1	AIMP1-03	97994.7
1005	C12	80.4	86010	0.429259	364	1.41	931	568	1	163	3	AIMP1	AIMP1-03	84797.3
1006	C12	82.8	88042	0.827686	700	3.94	2873	608	1	163	5	AIMP1	AIMP1-03	84573.1
1007	C12	83.3	93449	0.751707	679	3.34	2647	609	1	163	5	AIMP1	AIMP1-03	90327.8
1008	C12	83.9	85735	0.807107	669	3.32	2440	610	1	163	5	AIMP1	AIMP1-03	82888.6
1009	C12	75.9	85236	1.38732	1108	6.3	4550	656	1	163	7	AIMP1	AIMP1-03	79866.1
1010	C12	78	84808	1.05508	825	7.8	5490	657	1	163	7	AIMP1	AIMP1-03	78193
1011	C12	79.3	87654	1.31863	1074	7.08	5310	658	1	163	7	AIMP1	AIMP1-03	81448.1
1012	C09	70.871	55885	4.10564	2275	0.847073	429	1054	1	61	3	AIMP1	AIMP1-01	55411.6
1013	C09	69.8	52401	2.41219	1251	1.02959	485	1055	1	61	3	AIMP1	AIMP1-01	51861.5
1014	C09	68.484	46762	6.51807	3017	1.0164	409	1057	1	61	5	AIMP1	AIMP1-01	46286.7
1015	C09	73.243	48445	3.90408	1877	0.757876	325	1058	1	61	5	AIMP1	AIMP1-01	48077.8
1016	C09	57.741	28800	6.24028	1776	1.17959	316	1063	1	61	7	AIMP1	AIMP1-01	28460.3
1017	C09	63.326	33571	3.44037	1142	1.12269	348	1064	1	61	7	AIMP1	AIMP1-01	33194.1
1018	C09	55.458	32867	3.9687	1276	2.17658	621	1366	1	138	3	AIMP1	AIMP1-01	32151.6
1019	C09	56.809	33591	3.98305	1310	2.08883	609	1367	1	138	3	AIMP1	AIMP1-01	32889.3
1020	C09	54.897	34148	4.68722	1564	2.28605	671	1368	1	138	3	AIMP1	AIMP1-01	33367.4
1021	C09	22.823	10713	2.22356	220	7.64459	727	1393	1	138	5	AIMP1	AIMP1-01	9894.04
1022	C09	21.286	10307	2.2603	215	7.71323	709	1394	1	138	5	AIMP1	AIMP1-01	9512
1023	C09	18.718	10424	2.37604	228	7.94505	723	1395	1	138	5	AIMP1	AIMP1-01	9595.81
1024	C09	8.558	4250	2.20129	80	14.4885	541	1447	1	138	7	AIMP1	AIMP1-01	3634.24
1025	C09	8.7572	3946	1.89275	64	14.31	506	1448	1	138	7	AIMP1	AIMP1-01	3381.33
1026	C09	6.1149	3347	2.19932	59	19.8492	579	1449	1	138	7	AIMP1	AIMP1-01	2682.65
1027	C09	85.2	97430	0.434985	418	1.37	1096	566	1	163	3	AIMP1	AIMP1-01	96095.2
1028	C09	84.7	91786	0.394767	356	1.75	1328	567	1	163	3	AIMP1	AIMP1-01	90179.7
1029	C09	77.3	77768	0.416537	317	2.14	1277	568	1	163	3	AIMP1	AIMP1-01	76103.8
1030	C09	79.6	78299	0.599505	458	2.43	1539	608	1	163	5	AIMP1	AIMP1-01	76396.3
1031	C09	82.5	86852	0.693137	589	2.16	1557	609	1	163	5	AIMP1	AIMP1-01	84976
1032	C09	80.9	80579	0.733225	577	2.34	1564	610	1	163	5	AIMP1	AIMP1-01	78693.5
1033	C09	76.8	75738	1.35156	961	6.12	3934	656	1	163	7	AIMP1	AIMP1-01	71102.8
1034	C09	80.5	95061	1.42945	1264	6.98	5595	657	1	163	7	AIMP1	AIMP1-01	88425.7
1035	C09	77.9	78773	1.3564	1008	5.66	3707	658	1	163	7	AIMP1	AIMP1-01	74314.4
1036	E11	72.344	59818	2.20868	1309	0.92266	497	1054	1	61	3	AIMP2	AIMP2-01	59266.1
1037	E11	73.034	60447	2.06778	1239	0.87271	473	1055	1	61	3	AIMP2	AIMP2-01	59919.5
1038	E11	50.383	37433	4.29041	1579	1.68289	541	1057	1	61	5	AIMP2	AIMP2-01	36803
1039	E11	69.727	49403	4.29032	2099	0.969452	417	1058	1	61	5	AIMP2	AIMP2-01	48924.1
1040	E11	54.704	28920	3.86295	1101	1.44687	392	1063	1	61	7	AIMP2	AIMP2-01	28501.6
1041	E11	54.011	27123	4.41516	1181	1.3798	350	1064	1	61	7	AIMP2	AIMP2-01	26748.8
1042	E11	42.053	19106	5.41223	1007	2.61684	444	1366	1	138	3	AIMP2	AIMP2-01	18606
1043	E11	41.228	18314	5.39876	961	2.8045	449	1367	1	138	3	AIMP2	AIMP2-01	17800.4
1044	E11	45.061	18070	5.14176	906	2.48796	403	1368	1	138	3	AIMP2	AIMP2-01	17620.4
1045	E11	12.468	4798	2.74846	119	9.76051	432	1393	1	138	5	AIMP2	AIMP2-01	4329.69
1046	E11	10.37	4317	2.10068	81	10.6811	425	1394	1	138	5	AIMP2	AIMP2-01	3855.9
1047	E11	16.19	5492	2.84504	140	10.3997	523	1395	1	138	5	AIMP2	AIMP2-01	4920.85
1048	E11	3.47	1167	1.865	18	17.2968	183	1447	1	138	7	AIMP2	AIMP2-01	965.146
1049	E11	3.7609	1139	2.38694	22	19.0796	199	1448	1	138	7	AIMP2	AIMP2-01	921.684
1050	E11	7.8822	2117	1.69788	30	16.5371	319	1449	1	138	7	AIMP2	AIMP2-01	1766.91
1051	E11	87.9	89998	0.482319	428	1.4	1040	566	1	163	3	AIMP2	AIMP2-01	88738
1052	E11	87.6	91076	0.439683	395	1.36	1041	567	1	163	3	AIMP2	AIMP2-01	89837.4
1053	E11	86.3	97741	0.519367	502	1.11	908	568	1	163	3	AIMP2	AIMP2-01	96656.1
1054	E11	83.3	81448	0.691741	550	2.38	1636	608	1	163	5	AIMP2	AIMP2-01	79509.5
1055	E11	84.2	81147	0.679933	539	2.31	1591	609	1	163	5	AIMP2	AIMP2-01	79272.5
1056	E11	84.7	81882	0.715404	577	1.5	1039	610	1	163	5	AIMP2	AIMP2-01	80653.8
1057	E11	77	79642	1.37951	1030	6.25	4230	656	1	163	7	AIMP2	AIMP2-01	74664.4
1058	E11	78.9	75656	1.11729	789	6.66	4225	657	1	163	7	AIMP2	AIMP2-01	70617.3
1059	E11	81.2	80302	1.39651	1063	5.21	3588	658	1	163	7	AIMP2	AIMP2-01	76118.3
1060	E12	69.905	50463	2.06412	1035	0.635363	292	1054	1	61	3	AIMP2	AIMP2-02	50142.4
1061	E12	69.098	47879	2.57989	1227	0.666028	292	1055	1	61	3	AIMP2	AIMP2-02	47560.1
1062	E12	42.011	30137	3.88554	1150	1.79207	468	1057	1	61	5	AIMP2	AIMP2-02	29596.9
1063	E12	56.936	35993	4.60766	1640	1.1115	352	1058	1	61	5	AIMP2	AIMP2-02	35592.9
1064	E12	44.035	21026	3.43234	712	1.34198	265	1063	1	61	7	AIMP2	AIMP2-02	20743.8
1065	E12	42.157	19379	4.04413	771	1.62201	296	1064	1	61	7	AIMP2	AIMP2-02	19064.7
1066	E12	61.591	37703	2.96035	1096	1.80458	591	1366	1	138	3	AIMP2	AIMP2-02	37022.6
1067	E12	62.611	34932	3.52251	1208	1.82711	562	1367	1	138	3	AIMP2	AIMP2-02	34293.8
1068	E12	62.166	36472	3.3941	1217	1.68812	539	1368	1	138	3	AIMP2	AIMP2-02	35856.3
1069	E12	24.086	12055	1.82656	203	7.80784	837	1393	1	138	5	AIMP2	AIMP2-02	11113.8
1070	E12	26.283	12462	2.26906	259	8.40637	940	1394	1	138	5	AIMP2	AIMP2-02	11414.4
1071	E12	26.941	13118	2.29289	276	8.23896	953	1395	1	138	5	AIMP2	AIMP2-02	12037.2
1072	E12	8.2744	3978	1.63484	54	16.9664	566	1447	1	138	7	AIMP2	AIMP2-02	3303.08
1073	E12	12.066	4425	1.71427	65	14.312	545	1448	1	138	7	AIMP2	AIMP2-02	3791.7
1074	E12	11.381	4038	1.65774	57	14.8484	524	1449	1	138	7	AIMP2	AIMP2-02	3438.42
1075	E12	87.2	101000	0.351603	351	1.16	977	566	1	163	3	AIMP2	AIMP2-02	99828.4
1076	E12	83.4	83616	0.342357	282	1.49	1001	567	1	163	3	AIMP2	AIMP2-02	82370.1
1077	E12	83	92598	0.392486	359	1.22	920	568	1	163	3	AIMP2	AIMP2-02	91468.3
1078	E12	83.4	83615	0.602744	487	3.37	2403	608	1	163	5	AIMP2	AIMP2-02	80797.2
1079	E12	83.8	85347	0.634719	524	3.27	2367	609	1	163	5	AIMP2	AIMP2-02	82556.2
1080	E12	83.6	86588	0.614166	516	2.97	2194	610	1	163	5	AIMP2	AIMP2-02	84016.3
1081	E12	75.1	76611	1.28195	917	6.63	4325	656	1	163	7	AIMP2	AIMP2-02	71531.7
1082	E12	79.5	83176	1.18852	916	7.34	5165	657	1	163	7	AIMP2	AIMP2-02	77070.9
1083	E12	80.1	85848	1.05353	847	6.35	4748	658	1	163	7	AIMP2	AIMP2-02	80396.7
1084	F01	68.588	69551	1.7333	1193	1.03918	645	1054	1	61	3	AIMP2	AIMP2-03	68828.2
1085	F01	68.277	66952	1.75458	1164	0.913143	547	1055	1	61	3	AIMP2	AIMP2-03	66340.6
1086	F01	69.32	59139	3.42031	2001	1.07478	538	1057	1	61	5	AIMP2	AIMP2-03	58503.4
1087	F01	70.777	59779	3.58473	2122	0.976135	499	1058	1	61	5	AIMP2	AIMP2-03	59195.5
1088	F01	63.604	42788	3.37533	1431	0.91638	360	1063	1	61	7	AIMP2	AIMP2-03	42395.9
1089	F01	67.115	42729	3.42351	1450	0.877281	348	1064	1	61	7	AIMP2	AIMP2-03	42354.1
1090	F01	56.73	42702	3.71918	1556	2.02529	732	1366	1	138	3	AIMP2	AIMP2-03	41837.2
1091	F01	53.892	34920	3.87144	1320	2.36007	686	1367	1	138	3	AIMP2	AIMP2-03	34095.9
1092	F01	53.809	36971	4.30006	1554	2.25037	700	1368	1	138	3	AIMP2	AIMP2-03	36139
1093	F01	22.298	14130	2.45233	321	7.36313	893	1393	1	138	5	AIMP2	AIMP2-03	13089.6
1094	F01	23.149	13223	2.44723	301	6.98324	800	1394	1	138	5	AIMP2	AIMP2-03	12299.6
1095	F01	19.657	11089	2.41535	246	8.1536	775	1395	1	138	5	AIMP2	AIMP2-03	10184.8
1096	F01	8.3864	5501	1.90127	87	16.8172	745	1447	1	138	7	AIMP2	AIMP2-03	4575.89
1097	F01	11.37	6405	2.28908	126	14.061	724	1448	1	138	7	AIMP2	AIMP2-03	5504.39
1098	F01	7.916	4722	1.84802	73	16.3454	619	1449	1	138	7	AIMP2	AIMP2-03	3950.17
1099	F01	14	12522	0.0177663	2	10.1	7	566	1	163	3	AIMP2	AIMP2-03	11257.3
1100	F01	85.8	104000	0.33901	347	1.58	1318	567	1	163	3	AIMP2	AIMP2-03	102357
1101	F01	85.7	104000	0.399302	410	1.27	1070	568	1	163	3	AIMP2	AIMP2-03	102679
1102	F01	84	95582	0.660406	608	3.68	2885	608	1	163	5	AIMP2	AIMP2-03	92064.6
1103	F01	83.9	94439	0.578958	532	2.7	2115	609	1	163	5	AIMP2	AIMP2-03	91889.1
1104	F01	83.7	95021	0.73719	678	3.21	2483	610	1	163	5	AIMP2	AIMP2-03	91970.8
1105	F01	75.6	84175	1.20503	941	7.23	5048	656	1	163	7	AIMP2	AIMP2-03	78089.1
1106	F01	79.4	96052	1.39107	1235	7.57	5984	657	1	163	7	AIMP2	AIMP2-03	88780.9
1107	F01	79.6	100000	1.59379	1469	7.83	6492	658	1	163	7	AIMP2	AIMP2-03	92170
1108	E02	83.1	91452	0.202063	182	1.51	1097	572	5	163	3	AKAP8L	AKAP8L-01	90071.1
1109	E02	84.7	97015	0.511418	490	1.24	983	573	5	163	3	AKAP8L	AKAP8L-01	95812
1110	E02	84.3	92850	0.447751	410	1.38	1047	574	5	163	3	AKAP8L	AKAP8L-01	91568.7
1111	E02	84.7	106000	0.253467	264	1.74	1498	581	5	140	3	AKAP8L	AKAP8L-01	104156
1112	E02	82.7	86706	0.147562	126	1.52	1089	582	5	140	3	AKAP8L	AKAP8L-01	85388.1
1113	E02	84.1	95836	0.159354	150	1.78	1411	583	5	140	3	AKAP8L	AKAP8L-01	94130.1
1114	E02	83.6	88658	0.629951	554	0.806	584	620	5	163	5	AKAP8L	AKAP8L-01	87943.4
1115	E02	83	91725	1.17537	1067	1.03	772	621	5	163	5	AKAP8L	AKAP8L-01	90780.2
1116	E02	82.1	82725	0.93369	766	0.828	558	622	5	163	5	AKAP8L	AKAP8L-01	82040
1117	E02	81.8	82542	0.646884	519	2.8	1923	638	5	140	5	AKAP8L	AKAP8L-01	80230.8
1118	E02	82.2	80680	0.342035	269	2.52	1743	639	5	140	5	AKAP8L	AKAP8L-01	78646.9
1119	E02	82.4	81550	0.32523	260	1.97	1378	640	5	140	5	AKAP8L	AKAP8L-01	79943.5
1120	E02	79	97389	1.25745	1170	4.46	3624	662	5	163	7	AKAP8L	AKAP8L-01	93045.5
1121	E02	78	85473	1.74882	1429	4.4	3187	663	5	163	7	AKAP8L	AKAP8L-01	81712.2
1122	E02	78.6	87932	1.74092	1465	4.3	3201	664	5	163	7	AKAP8L	AKAP8L-01	84150.9
1123	E02	83.7	90139	1.14551	977	5.38	4346	671	5	140	7	AKAP8L	AKAP8L-01	85289.5
1124	E02	79.7	87900	1.05798	879	5.48	4048	672	5	140	7	AKAP8L	AKAP8L-01	83083.1
1125	E02	79.4	83947	0.878226	695	5.73	4088	673	5	140	7	AKAP8L	AKAP8L-01	79136.8
1126	E03	83.3	89532	0.237618	210	1.29	912	572	5	163	3	AKAP8L	AKAP8L-02	88377
1127	E03	86.2	97660	0.353269	341	1.16	919	573	5	163	3	AKAP8L	AKAP8L-02	96527.1
1128	E03	86	100000	0.370258	365	1.42	1137	574	5	163	3	AKAP8L	AKAP8L-02	98580
1129	E03	83.9	101000	0.287919	286	1.65	1360	581	5	140	3	AKAP8L	AKAP8L-02	99333.5
1130	E03	82.6	92451	0.164652	150	1.46	1108	582	5	140	3	AKAP8L	AKAP8L-02	91101.2
1131	E03	83.4	94045	0.151055	140	1.45	1124	583	5	140	3	AKAP8L	AKAP8L-02	92681.3
1132	E03	85.7	91773	0.572119	522	0.581	435	620	5	163	5	AKAP8L	AKAP8L-02	91239.8
1133	E03	85	92893	0.793241	731	0.796	598	621	5	163	5	AKAP8L	AKAP8L-02	92153.6
1134	E03	85.1	90144	0.716032	641	0.691	506	622	5	163	5	AKAP8L	AKAP8L-02	89521.1
1135	E03	82.8	82341	0.477597	385	2.1	1459	638	5	140	5	AKAP8L	AKAP8L-02	80611.8
1136	E03	81.9	82781	0.314778	255	2.14	1496	639	5	140	5	AKAP8L	AKAP8L-02	81009.5
1137	E03	80.2	75190	0.352498	259	2.28	1384	640	5	140	5	AKAP8L	AKAP8L-02	73475.7
1138	E03	82.3	99437	1.28995	1231	4.03	3369	662	5	163	7	AKAP8L	AKAP8L-02	95429.7
1139	E03	81.2	92985	1.59316	1422	4.01	3130	663	5	163	7	AKAP8L	AKAP8L-02	89256.3
1140	E03	81.8	91124	1.61118	1409	4.03	3135	664	5	163	7	AKAP8L	AKAP8L-02	87451.7
1141	E03	81	84847	1.189	960	4.84	3548	671	5	140	7	AKAP8L	AKAP8L-02	80740.4
1142	E03	81.7	94348	0.856626	764	5.47	4460	672	5	140	7	AKAP8L	AKAP8L-02	89187.2
1143	E03	82.2	98661	0.903522	844	5.32	4560	673	5	140	7	AKAP8L	AKAP8L-02	93412.2
1144	E04	83.6	91658	0.274329	248	1.37	1000	572	5	163	3	AKAP8L	AKAP8L-03	90402.3
1145	E04	83.4	81817	0.322523	260	1.47	948	573	5	163	3	AKAP8L	AKAP8L-03	80614.3
1146	E04	84.9	93319	0.402323	370	1.45	1092	574	5	163	3	AKAP8L	AKAP8L-03	91965.9
1147	E04	83.3	96283	0.290932	276	1.47	1153	581	5	140	3	AKAP8L	AKAP8L-03	94867.6
1148	E04	79.1	81097	0.220687	176	1.66	1069	582	5	140	3	AKAP8L	AKAP8L-03	79750.8
1149	E04	82.4	91588	0.116567	105	1.65	1226	583	5	140	3	AKAP8L	AKAP8L-03	90076.8
1150	E04	83.7	83292	0.605102	500	0.794	532	620	5	163	5	AKAP8L	AKAP8L-03	82630.7
1151	E04	84.8	85841	0.62511	533	0.671	473	621	5	163	5	AKAP8L	AKAP8L-03	85265
1152	E04	83.7	78916	0.869166	681	0.716	456	622	5	163	5	AKAP8L	AKAP8L-03	78351
1153	E04	82	82135	0.654347	526	2.13	1472	638	5	140	5	AKAP8L	AKAP8L-03	80385.5
1154	E04	77	71643	0.451185	315	2.55	1467	639	5	140	5	AKAP8L	AKAP8L-03	69816.1
1155	E04	79.2	82553	0.289972	235	1.83	1241	640	5	140	5	AKAP8L	AKAP8L-03	81042.3
1156	E04	78.6	88053	1.41529	1191	4.43	3168	662	5	163	7	AKAP8L	AKAP8L-03	84152.3
1157	E04	81.7	90262	1.30333	1129	4.03	3115	663	5	163	7	AKAP8L	AKAP8L-03	86624.4
1158	E04	80.3	84692	1.63198	1323	4.28	3055	664	5	163	7	AKAP8L	AKAP8L-03	81067.2
1159	E04	82.8	87959	1.38771	1158	5.13	3961	671	5	140	7	AKAP8L	AKAP8L-03	83446.7
1160	E04	82	92315	0.865177	755	5.47	4366	672	5	140	7	AKAP8L	AKAP8L-03	87265.4
1161	E04	81.9	99600	1.0263	967	5.4	4625	673	5	140	7	AKAP8L	AKAP8L-03	94221.6
1162	A04	64.402	59325	2.6098	1517	2.01936	1035	1372	4	218	3	AKAP9	AKAP9-01	58127
1163	A04	64.203	62173	2.44766	1491	2.02271	1092	1373	4	218	3	AKAP9	AKAP9-01	60915.4
1164	A04	62.991	62224	2.61884	1592	2.30402	1208	1374	4	218	3	AKAP9	AKAP9-01	60790.3
1165	A04	38.133	28166	2.25277	605	4.65147	1067	1399	4	218	5	AKAP9	AKAP9-01	26855.9
1166	A04	41.187	31636	2.32267	700	4.73614	1252	1400	4	218	5	AKAP9	AKAP9-01	30137.7
1167	A04	35.991	27666	2.00266	526	5.06351	1176	1401	4	218	5	AKAP9	AKAP9-01	26265.1
1168	A04	23.025	20192	2.09954	353	16.7334	2718	1453	4	218	7	AKAP9	AKAP9-01	16813.2
1169	A04	25.887	19716	1.80665	310	12.9702	2155	1454	4	218	7	AKAP9	AKAP9-01	17158.8
1170	A04	18.868	15700	1.70238	224	16.1909	2195	1455	4	218	7	AKAP9	AKAP9-01	13158
1171	A04	84	91738	0.212972	191	2.24	1655	575	4	140	3	AKAP9	AKAP9-01	89683.1
1172	A04	60.1	88735	0.250561	219	1.5	1012	577	4	140	3	AKAP9	AKAP9-01	87404
1173	A04	90.1	68979	0.221768	151	1.29	817	578	4	163	3	AKAP9	AKAP9-01	68089.2
1174	A04	89.4	104000	0.182342	187	1.39	1229	579	4	163	3	AKAP9	AKAP9-01	102554
1175	A04	88.7	101000	0.184097	183	1.58	1373	580	4	163	3	AKAP9	AKAP9-01	99404.2
1176	A04	85.4	83743	0.415182	344	1.06	775	626	4	140	5	AKAP9	AKAP9-01	82855.3
1177	A04	82.3	77416	0.57034	435	1.48	939	628	4	140	5	AKAP9	AKAP9-01	76270.2
1178	A04	83.6	88709	0.454625	387	4.04	2980	632	4	163	5	AKAP9	AKAP9-01	85125.2
1179	A04	86.2	96793	0.422442	388	5.11	4250	633	4	163	5	AKAP9	AKAP9-01	91846.9
1180	A04	84.9	93270	0.380883	335	5.7	4464	634	4	163	5	AKAP9	AKAP9-01	87953.6
1181	A04	82.2	94793	0.820452	746	4.08	3338	665	4	140	7	AKAP9	AKAP9-01	90925.4
1182	A04	83.1	77731	0.799269	595	4.23	2909	667	4	140	7	AKAP9	AKAP9-01	74443
1183	A04	80.9	102000	0.967668	905	8.31	7159	668	4	163	7	AKAP9	AKAP9-01	93523.8
1184	A04	78.5	97367	1.05931	939	8.96	7192	669	4	163	7	AKAP9	AKAP9-01	88642.9
1185	A04	79.7	103000	1.29649	1216	8.94	7560	670	4	163	7	AKAP9	AKAP9-01	93791.8
1186	A05	59.45	37405	2.94527	1080	1.96768	643	1372	4	218	3	AKAP9	AKAP9-02	36669
1187	A05	63.89	57825	2.60273	1473	2.12817	1074	1373	4	218	3	AKAP9	AKAP9-02	56594.4
1188	A05	61.345	58681	3.0805	1761	2.58157	1273	1374	4	218	3	AKAP9	AKAP9-02	57166.1
1189	A05	38.874	28764	2.45623	673	4.74316	1157	1399	4	218	5	AKAP9	AKAP9-02	27399.7
1190	A05	36.977	26739	2.74068	698	4.75279	1068	1400	4	218	5	AKAP9	AKAP9-02	25468.2
1191	A05	32.252	23761	2.24337	505	5.26158	1054	1401	4	218	5	AKAP9	AKAP9-02	22510.8
1192	A05	24.058	19030	2.10184	341	14.7457	2322	1453	4	218	7	AKAP9	AKAP9-02	16223.9
1193	A05	21.998	17255	1.80881	264	15.4143	2234	1454	4	218	7	AKAP9	AKAP9-02	14595.3
1194	A05	14.291	11825	1.8045	175	17.9875	1843	1455	4	218	7	AKAP9	AKAP9-02	9697.98
1195	A05	86.3	103000	0.318303	321	2.09	1811	575	4	140	3	AKAP9	AKAP9-02	100847
1196	A05	82.8	113000	0.303148	333	2.79	2412	577	4	140	3	AKAP9	AKAP9-02	109847
1197	A05	90.2	85887	0.200888	170	1.47	1145	578	4	163	3	AKAP9	AKAP9-02	84624.5
1198	A05	88.5	116000	0.231357	264	1.63	1582	579	4	163	3	AKAP9	AKAP9-02	114109
1199	A05	85.3	96985	0.204866	194	2.36	1881	580	4	163	3	AKAP9	AKAP9-02	94696.2
1200	A05	83.4	82198	0.69758	566	1.29	897	626	4	140	5	AKAP9	AKAP9-02	81137.6
1201	A05	86.9	92619	0.62952	576	1.21	983	628	4	140	5	AKAP9	AKAP9-02	91498.3
1202	A05	82.3	79314	0.490491	373	4.12	2639	632	4	163	5	AKAP9	AKAP9-02	76046.3
1203	A05	85.9	88858	0.426284	360	4.96	3732	633	4	163	5	AKAP9	AKAP9-02	84450.6
1204	A05	82.6	90338	0.441567	378	5.24	3961	634	4	163	5	AKAP9	AKAP9-02	85604.3
1205	A05	81.8	88400	1.12012	948	4.26	3226	665	4	140	7	AKAP9	AKAP9-02	84634.2
1206	A05	83	78169	1.06328	796	4.23	2923	667	4	140	7	AKAP9	AKAP9-02	74862.5
1207	A05	79.2	99794	1.09929	1004	8.48	6998	668	4	163	7	AKAP9	AKAP9-02	91331.5
1208	A05	78.5	103000	1.01155	945	9.3	7776	669	4	163	7	AKAP9	AKAP9-02	93421
1209	A05	78	102000	0.989002	919	8.9	7409	670	4	163	7	AKAP9	AKAP9-02	92922
1210	A06	65.061	65061	2.85201	1821	1.86161	1028	1372	4	218	3	AKAP9	AKAP9-03	63849.8
1211	A06	65.729	67292	2.61492	1725	1.96815	1131	1373	4	218	3	AKAP9	AKAP9-03	65967.6
1212	A06	63.669	64418	2.71777	1708	2.44081	1299	1374	4	218	3	AKAP9	AKAP9-03	62845.7
1213	A06	41.581	32084	2.41622	745	3.89807	1054	1399	4	218	5	AKAP9	AKAP9-03	30833.3
1214	A06	41.058	31324	2.19558	660	4.03403	1081	1400	4	218	5	AKAP9	AKAP9-03	30060.4
1215	A06	37.255	29562	1.89989	534	4.92232	1223	1401	4	218	5	AKAP9	AKAP9-03	28106.9
1216	A06	26.096	21775	2.01891	375	14.6986	2604	1453	4	218	7	AKAP9	AKAP9-03	18574.4
1217	A06	25.823	19706	1.60201	274	13.2063	2204	1454	4	218	7	AKAP9	AKAP9-03	17103.6
1218	A06	19.669	16434	1.67323	229	16.7209	2362	1455	4	218	7	AKAP9	AKAP9-03	13686.1
1219	A06	84.9	91167	0.270324	241	2.21	1650	575	4	140	3	AKAP9	AKAP9-03	89152.2
1220	A06	84	116000	0.255395	289	2.45	2216	577	4	140	3	AKAP9	AKAP9-03	113158
1221	A06	91.7	76805	0.217066	165	1.03	725	578	4	163	3	AKAP9	AKAP9-03	76013.9
1222	A06	87.9	98000	0.202799	196	1.38	1132	579	4	163	3	AKAP9	AKAP9-03	96647.6
1223	A06	88.8	102000	0.271944	273	1.58	1380	580	4	163	3	AKAP9	AKAP9-03	100388
1224	A06	85.2	81859	0.615503	498	1.16	813	626	4	140	5	AKAP9	AKAP9-03	80909.4
1225	A06	86.2	85039	0.542041	455	1.29	929	628	4	140	5	AKAP9	AKAP9-03	83942
1226	A06	81.9	76782	0.539145	396	4.34	2680	632	4	163	5	AKAP9	AKAP9-03	73449.7
1227	A06	87.1	90136	0.538447	460	5.22	4044	633	4	163	5	AKAP9	AKAP9-03	85430.9
1228	A06	85.8	87649	0.499548	416	4.99	3740	634	4	163	5	AKAP9	AKAP9-03	83275.3
1229	A06	80.1	81231	1.22785	957	4.05	2790	665	4	140	7	AKAP9	AKAP9-03	77941.1
1230	A06	85.9	89238	1.08276	930	3.75	3027	667	4	140	7	AKAP9	AKAP9-03	85891.6
1231	A06	77.2	81832	1.34423	1002	8.91	5852	668	4	163	7	AKAP9	AKAP9-03	74540.8
1232	A06	79.8	103000	1.19984	1123	9.13	7839	669	4	163	7	AKAP9	AKAP9-03	93596.1
1233	A06	80.1	107000	1.33628	1308	8.52	7583	670	4	163	7	AKAP9	AKAP9-03	97883.6
1234	G03	60.737	38523	1.07458	407	1.6817	617	1120	3	B	3	ALMS1	ALMS1-01	37875.2
1235	G03	58.962	38123	1.16011	432	2.32219	844	1121	3	B	3	ALMS1	ALMS1-01	37237.7
1236	G03	63.504	39699	1.24537	480	2.9126	1106	1122	3	B	3	ALMS1	ALMS1-01	38542.7
1237	G03	50.056	24436	1.03582	252	0.440133	103	1123	3	B	5	ALMS1	ALMS1-01	24328.4
1238	G03	50.805	25223	1.1752	291	1.82892	443	1124	3	B	5	ALMS1	ALMS1-01	24761.7
1239	G03	51.078	25061	1.37076	337	1.89952	456	1125	3	B	5	ALMS1	ALMS1-01	24585
1240	G03	34.213	19695	1.24836	232	5.63931	1025	1129	3	B	7	ALMS1	ALMS1-01	18584.3
1241	G03	33.114	19707	1.35244	253	5.07502	920	1130	3	B	7	ALMS1	ALMS1-01	18706.9
1242	G03	36.978	20897	1.41969	279	5.95712	1153	1131	3	B	7	ALMS1	ALMS1-01	19652.1
1243	G03	82.9	75905	0.198321	149	1.02	695	569	3	140	3	ALMS1	ALMS1-01	75130.8
1244	G03	84.9	100000	0.15797	155	1.88	1551	570	3	140	3	ALMS1	ALMS1-01	98120
1245	G03	84.6	102000	0.135777	136	1.8	1515	571	3	140	3	ALMS1	ALMS1-01	100164
1246	G03	84.2	89567	0.43025	377	2.17	1672	614	3	140	5	ALMS1	ALMS1-01	87623.4
1247	G03	84.3	83398	0.348709	285	2	1431	615	3	140	5	ALMS1	ALMS1-01	81730
1248	G03	81.8	82727	0.296849	240	2.27	1575	616	3	140	5	ALMS1	ALMS1-01	80849.1
1249	G03	82	97024	1.0534	950	7.05	5810	659	3	140	7	ALMS1	ALMS1-01	90183.8
1250	G03	82.8	96909	0.782522	712	6.11	5079	660	3	140	7	ALMS1	ALMS1-01	90987.9
1251	G03	82.8	97863	0.755427	695	5.99	5044	661	3	140	7	ALMS1	ALMS1-01	92001
1252	G04	59.684	36934	1.23943	448	2.13435	753	1120	3	B	3	ALMS1	ALMS1-02	36145.7
1253	G04	59.239	37852	1.07111	397	2.08051	753	1121	3	B	3	ALMS1	ALMS1-02	37064.5
1254	G04	61.419	37144	1.36726	494	2.72781	966	1122	3	B	3	ALMS1	ALMS1-02	36130.8
1255	G04	48.704	23762	1.11321	263	0.575394	131	1123	3	B	5	ALMS1	ALMS1-02	23625.3
1256	G04	49.291	23339	1.21141	277	2.02685	453	1124	3	B	5	ALMS1	ALMS1-02	22866
1257	G04	47.572	22549	0.931741	206	1.9507	421	1125	3	B	5	ALMS1	ALMS1-02	22109.1
1258	G04	33.003	18266	1.50271	260	5.27742	896	1129	3	B	7	ALMS1	ALMS1-02	17302
1259	G04	31.316	17714	1.46849	250	3.89358	641	1130	3	B	7	ALMS1	ALMS1-02	17024.3
1260	G04	29.453	16193	1.19267	182	5.76227	875	1131	3	B	7	ALMS1	ALMS1-02	15259.9
1261	G04	81.3	73986	0.246898	181	0.914	608	569	3	140	3	ALMS1	ALMS1-02	73309.8
1262	G04	83.8	102000	0.134614	135	1.68	1413	570	3	140	3	ALMS1	ALMS1-02	100286
1263	G04	83.4	95097	0.141537	132	1.93	1506	571	3	140	3	ALMS1	ALMS1-02	93261.6
1264	G04	82.4	82457	0.293558	237	2.09	1466	614	3	140	5	ALMS1	ALMS1-02	80733.6
1265	G04	83.7	85683	0.243317	205	1.67	1231	615	3	140	5	ALMS1	ALMS1-02	84252.1
1266	G04	82.8	84000	0.276119	227	2.13	1517	616	3	140	5	ALMS1	ALMS1-02	82210.8
1267	G04	81.9	89115	0.740472	615	6.8	5199	659	3	140	7	ALMS1	ALMS1-02	83055.2
1268	G04	82.7	102000	0.758164	726	6.12	5315	660	3	140	7	ALMS1	ALMS1-02	95757.6
1269	G04	82.7	101000	0.744443	707	5.97	5158	661	3	140	7	ALMS1	ALMS1-02	94970.3
1270	G05	58.893	35678	1.1972	418	2.13919	730	1120	3	B	3	ALMS1	ALMS1-03	34914.8
1271	G05	58.102	35484	1.05661	365	2.6477	899	1121	3	B	3	ALMS1	ALMS1-03	34544.5
1272	G05	61.077	37909	1.38404	509	2.98752	1077	1122	3	B	3	ALMS1	ALMS1-03	36776.5
1273	G05	47.048	23764	1.49088	352	0.647178	147	1123	3	B	5	ALMS1	ALMS1-03	23610.2
1274	G05	3.6471	1787	0	0	0	0	1124	3	B	5	ALMS1	ALMS1-03	1787
1275	G05	48.871	24280	1.40044	333	2.06629	480	1125	3	B	5	ALMS1	ALMS1-03	23778.3
1276	G05	33.472	18757	1.31596	233	5.60479	974	1129	3	B	7	ALMS1	ALMS1-03	17705.7
1277	G05	29.525	16058	1.64087	251	4.74045	705	1130	3	B	7	ALMS1	ALMS1-03	15296.8
1278	G05	31.832	17021	1.48719	238	5.97888	951	1131	3	B	7	ALMS1	ALMS1-03	16003.3
1279	G05	82.7	65631	0.116861	76	0.909	532	569	3	140	3	ALMS1	ALMS1-03	65034.4
1280	G05	85.1	99401	0.173841	170	1.62	1325	570	3	140	3	ALMS1	ALMS1-03	97790.7
1281	G05	85.9	94709	0.147973	138	1.53	1213	571	3	140	3	ALMS1	ALMS1-03	93260
1282	G05	83.5	82931	0.238985	193	2.62	1825	614	3	140	5	ALMS1	ALMS1-03	80758.2
1283	G05	85.1	82207	0.308729	249	1.89	1338	615	3	140	5	ALMS1	ALMS1-03	80653.3
1284	G05	84.2	81060	0.232884	185	2	1392	616	3	140	5	ALMS1	ALMS1-03	79438.8
1285	G05	81.7	89711	0.614302	515	6.55	4986	659	3	140	7	ALMS1	ALMS1-03	83834.9
1286	G05	84.1	95568	0.901397	812	5.74	4750	660	3	140	7	ALMS1	ALMS1-03	90082.4
1287	G05	81.4	90029	0.662977	561	6.01	4520	661	3	140	7	ALMS1	ALMS1-03	84618.3
1288	B05	86.6	101000	0.259708	259	1.26	1039	572	5	163	3	AMBRA1	AMBRA1-01	99727.4
1289	B05	84	88633	0.373645	327	1.26	922	573	5	163	3	AMBRA1	AMBRA1-01	87516.2
1290	B05	86.9	95297	0.452426	423	1.89	1472	574	5	163	3	AMBRA1	AMBRA1-01	93495.9
1291	B05	84.4	97970	0.368772	355	1.74	1379	581	5	140	3	AMBRA1	AMBRA1-01	96265.3
1292	B05	83	97269	0.289909	277	1.77	1395	582	5	140	3	AMBRA1	AMBRA1-01	95547.3
1293	B05	82.5	88023	0.244079	211	1.79	1239	583	5	140	3	AMBRA1	AMBRA1-01	86447.4
1294	B05	84.8	93575	0.638277	592	0.882	667	620	5	163	5	AMBRA1	AMBRA1-01	92749.7
1295	B05	82.3	81949	0.845732	686	1.02	647	621	5	163	5	AMBRA1	AMBRA1-01	81113.1
1296	B05	84	85916	1.00823	859	0.835	584	622	5	163	5	AMBRA1	AMBRA1-01	85198.6
1297	B05	80.5	87977	0.820078	702	2.7	1909	638	5	140	5	AMBRA1	AMBRA1-01	85601.6
1298	B05	79	82723	0.604861	488	2.47	1639	639	5	140	5	AMBRA1	AMBRA1-01	80679.7
1299	B05	79.7	80522	0.503799	395	2.63	1678	640	5	140	5	AMBRA1	AMBRA1-01	78404.3
1300	B05	80	101000	1.28354	1237	4.58	3690	662	5	163	7	AMBRA1	AMBRA1-01	96374.2
1301	B05	75.6	84474	1.46871	1181	4.81	3150	663	5	163	7	AMBRA1	AMBRA1-01	80410.8
1302	B05	78.9	92420	1.58588	1394	4.89	3711	664	5	163	7	AMBRA1	AMBRA1-01	87900.7
1303	B05	79.9	92753	1.38026	1207	5.72	4506	671	5	140	7	AMBRA1	AMBRA1-01	87447.5
1304	B05	78.6	92379	1.1232	974	6.13	4676	672	5	140	7	AMBRA1	AMBRA1-01	86716.2
1305	B05	78	94256	1.06987	946	6.19	4735	673	5	140	7	AMBRA1	AMBRA1-01	88421.6
1306	B06	85.5	85628	0.196197	166	1.19	831	572	5	163	3	AMBRA1	AMBRA1-02	84609
1307	B06	86.5	103000	0.472828	480	1.44	1201	573	5	163	3	AMBRA1	AMBRA1-02	101517
1308	B06	85.7	98181	0.391502	377	1.92	1494	574	5	163	3	AMBRA1	AMBRA1-02	96295.9
1309	B06	84	102000	0.337309	338	1.76	1442	581	5	140	3	AMBRA1	AMBRA1-02	100205
1310	B06	84	98236	0.161498	156	1.67	1359	582	5	140	3	AMBRA1	AMBRA1-02	96595.5
1311	B06	84.6	90656	0.195997	175	1.51	1153	583	5	140	3	AMBRA1	AMBRA1-02	89287.1
1312	B06	85.1	82076	0.580036	472	0.855	560	620	5	163	5	AMBRA1	AMBRA1-02	81374.3
1313	B06	84.7	90387	0.917086	823	0.715	521	621	5	163	5	AMBRA1	AMBRA1-02	89740.7
1314	B06	85.1	87414	0.864548	750	0.759	545	622	5	163	5	AMBRA1	AMBRA1-02	86750.5
1315	B06	81.6	85348	0.628797	524	2.36	1688	638	5	140	5	AMBRA1	AMBRA1-02	83333.8
1316	B06	80.5	83435	0.438175	357	2.35	1641	639	5	140	5	AMBRA1	AMBRA1-02	81474.3
1317	B06	81	89606	0.438721	384	2.32	1703	640	5	140	5	AMBRA1	AMBRA1-02	87527.1
1318	B06	79.7	93593	1.29116	1152	4.67	3511	662	5	163	7	AMBRA1	AMBRA1-02	89222.2
1319	B06	77.9	81176	2.02904	1571	4.62	2999	663	5	163	7	AMBRA1	AMBRA1-02	77425.7
1320	B06	80.9	92307	1.48618	1299	5.31	4124	664	5	163	7	AMBRA1	AMBRA1-02	87405.5
1321	B06	82.2	87924	1.37473	1142	5.52	4256	671	5	140	7	AMBRA1	AMBRA1-02	83070.6
1322	B06	80.6	96917	0.930061	851	5.59	4632	672	5	140	7	AMBRA1	AMBRA1-02	91499.3
1323	B06	80.4	97198	0.98249	899	5.86	4815	673	5	140	7	AMBRA1	AMBRA1-02	91502.2
1324	B07	84.2	93344	0.227569	210	1.14	873	572	5	163	3	AMBRA1	AMBRA1-03	92279.9
1325	B07	86.3	95814	0.443965	419	1.5	1156	573	5	163	3	AMBRA1	AMBRA1-03	94376.8
1326	B07	86.5	105000	0.362858	373	2.1	1783	574	5	163	3	AMBRA1	AMBRA1-03	102795
1327	B07	85.3	98091	0.406333	392	1.65	1326	581	5	140	3	AMBRA1	AMBRA1-03	96472.5
1328	B07	82	90710	0.150585	134	1.9	1376	582	5	140	3	AMBRA1	AMBRA1-03	88986.5
1329	B07	84.8	90007	0.13567	120	1.73	1297	583	5	140	3	AMBRA1	AMBRA1-03	88449.9
1330	B07	84.7	92115	0.588697	538	0.789	594	620	5	163	5	AMBRA1	AMBRA1-03	91388.2
1331	B07	84.2	88388	0.915511	802	0.89	632	621	5	163	5	AMBRA1	AMBRA1-03	87601.3
1332	B07	85.4	84244	0.82514	689	0.882	613	622	5	163	5	AMBRA1	AMBRA1-03	83501
1333	B07	82.1	84695	0.575866	475	2.61	1852	638	5	140	5	AMBRA1	AMBRA1-03	82484.5
1334	B07	81.3	75998	0.270541	201	2.24	1431	639	5	140	5	AMBRA1	AMBRA1-03	74295.6
1335	B07	82.3	86943	0.290752	247	2.29	1658	640	5	140	5	AMBRA1	AMBRA1-03	84952
1336	B07	80.5	101000	1.25198	1210	4.31	3608	662	5	163	7	AMBRA1	AMBRA1-03	96646.9
1337	B07	79.3	85490	1.84642	1510	4.34	3050	663	5	163	7	AMBRA1	AMBRA1-03	81779.7
1338	B07	81.3	91883	1.45279	1278	4.26	3255	664	5	163	7	AMBRA1	AMBRA1-03	87968.8
1339	B07	82.2	88613	1.07004	895	5.61	4316	671	5	140	7	AMBRA1	AMBRA1-03	83641.8
1340	B07	80.9	92641	0.729534	638	5.6	4421	672	5	140	7	AMBRA1	AMBRA1-03	87453.1
1341	B07	79.2	87805	0.674349	557	5.93	4326	673	5	140	7	AMBRA1	AMBRA1-03	82598.2
1342	H07	48.83	30865	1.19949	353	4.65156	1351	1120	3	B	3	ANAPC1	ANAPC1-01	29429.3
1343	H07	50.265	29662	0.86941	246	4.60841	1301	1121	3	B	3	ANAPC1	ANAPC1-01	28295.1
1344	H07	53.039	31310	0.955296	281	6.05253	1793	1122	3	B	3	ANAPC1	ANAPC1-01	29415
1345	H07	40.574	21541	1.59744	341	0.901961	184	1123	3	B	5	ANAPC1	ANAPC1-01	21346.7
1346	H07	44.276	19584	1.34881	256	3.0857	579	1124	3	B	5	ANAPC1	ANAPC1-01	18979.7
1347	H07	43.194	19610	1.38096	260	3.99036	745	1125	3	B	5	ANAPC1	ANAPC1-01	18827.5
1348	H07	32.61	14554	1.13332	151	8.45362	1142	1129	3	B	7	ANAPC1	ANAPC1-01	13323.7
1349	H07	25.533	12685	1.5459	180	8.20902	963	1130	3	B	7	ANAPC1	ANAPC1-01	11643.7
1350	H07	27.652	12523	1.48054	167	9.92823	1162	1131	3	B	7	ANAPC1	ANAPC1-01	11279.7
1351	H07	83.3	69769	0.175341	121	1.09	700	569	3	140	3	ANAPC1	ANAPC1-01	69008.5
1352	H07	84.1	91010	0.18481	165	1.9	1485	570	3	140	3	ANAPC1	ANAPC1-01	89280.8
1353	H07	83.8	89896	0.105424	93	1.87	1446	571	3	140	3	ANAPC1	ANAPC1-01	88214.9
1354	H07	84.7	85620	0.357511	296	3.3	2453	614	3	140	5	ANAPC1	ANAPC1-01	82794.5
1355	H07	84.5	89213	0.288859	251	2.6	2026	615	3	140	5	ANAPC1	ANAPC1-01	86893.5
1356	H07	83.9	85964	0.222947	186	2.95	2202	616	3	140	5	ANAPC1	ANAPC1-01	83428.1
1357	H07	82.5	88484	0.663361	545	7.15	5315	659	3	140	7	ANAPC1	ANAPC1-01	82157.4
1358	H07	82.5	103000	0.698837	671	6.78	5965	660	3	140	7	ANAPC1	ANAPC1-01	96016.6
1359	H07	81.4	96576	0.572842	515	6.91	5671	661	3	140	7	ANAPC1	ANAPC1-01	89902.6
1360	H08	60.031	39737	0.999902	385	3.10344	1174	1120	3	B	3	ANAPC1	ANAPC1-02	38503.8
1361	H08	59.93	38870	0.946879	357	3.00279	1118	1121	3	B	3	ANAPC1	ANAPC1-02	37702.8
1362	H08	63.273	42454	1.00024	410	3.44845	1391	1122	3	B	3	ANAPC1	ANAPC1-02	40990
1363	H08	51.367	27410	1.05832	289	0.37376	98	1123	3	B	5	ANAPC1	ANAPC1-02	27307.6
1364	H08	52.354	26794	1.07785	284	1.66213	427	1124	3	B	5	ANAPC1	ANAPC1-02	26348.7
1365	H08	51.576	25975	1.17365	299	1.92106	476	1125	3	B	5	ANAPC1	ANAPC1-02	25476
1366	H08	33.74	18757	1.38817	241	7.44283	1292	1129	3	B	7	ANAPC1	ANAPC1-02	17360.9
1367	H08	34.448	18467	1.23296	214	6.01305	1023	1130	3	B	7	ANAPC1	ANAPC1-02	17356.6
1368	H08	38.184	17886	1.49269	245	8.23354	1382	1131	3	B	7	ANAPC1	ANAPC1-02	16413.3
1369	H08	86.6	76171	0.135224	102	0.972	677	569	3	140	3	ANAPC1	ANAPC1-02	75430.6
1370	H08	85.5	96598	0.163567	155	1.9	1527	570	3	140	3	ANAPC1	ANAPC1-02	94762.6
1371	H08	86.3	97918	0.160141	154	1.79	1478	571	3	140	3	ANAPC1	ANAPC1-02	96165.3
1372	H08	81.7	76769	0.317677	235	3.64	2274	614	3	140	5	ANAPC1	ANAPC1-02	73974.6
1373	H08	84.4	93251	0.293258	266	2.73	2194	615	3	140	5	ANAPC1	ANAPC1-02	90705.2
1374	H08	83.1	85825	0.311031	258	3.35	2411	616	3	140	5	ANAPC1	ANAPC1-02	82949.9
1375	H08	83.5	97749	0.781055	714	6.48	5467	659	3	140	7	ANAPC1	ANAPC1-02	91414.9
1376	H08	82.9	97415	0.77716	704	7.01	5864	660	3	140	7	ANAPC1	ANAPC1-02	90586.2
1377	H08	82.2	95543	0.763953	681	6.7	5441	661	3	140	7	ANAPC1	ANAPC1-02	89141.6
1378	H09	29.103	12563	0.673782	77	9.03429	1059	1120	3	B	3	ANAPC1	ANAPC1-03	11428
1379	H09	29.859	12881	0.468081	55	8.77964	1059	1121	3	B	3	ANAPC1	ANAPC1-03	11750.1
1380	H09	32.787	14192	0.610632	78	9.99394	1320	1122	3	B	3	ANAPC1	ANAPC1-03	12773.7
1381	H09	26.199	8406	0.944072	77	2.97216	237	1123	3	B	5	ANAPC1	ANAPC1-03	8156.16
1382	H09	26.319	8867	0.503722	42	5.96678	503	1124	3	B	5	ANAPC1	ANAPC1-03	8337.93
1383	H09	26.99	9208	0.876532	75	7.07596	612	1125	3	B	5	ANAPC1	ANAPC1-03	8556.45
1384	H09	14.4	5918	0.547963	29	10.5724	556	1129	3	B	7	ANAPC1	ANAPC1-03	5292.33
1385	H09	17.218	6743	0.530872	33	7.81276	469	1130	3	B	7	ANAPC1	ANAPC1-03	6216.19
1386	H09	21.285	7696	0.546595	39	7.2885	504	1131	3	B	7	ANAPC1	ANAPC1-03	7135.08
1387	H09	72.5	40522	0.157615	63	1.36	517	569	3	140	3	ANAPC1	ANAPC1-03	39970.9
1388	H09	73.7	50751	0.182089	90	2.61	1171	570	3	140	3	ANAPC1	ANAPC1-03	49426.4
1389	H09	75.4	53883	0.149897	79	2.19	1084	571	3	140	3	ANAPC1	ANAPC1-03	52703
1390	H09	78.9	61255	0.289256	171	3.49	1940	614	3	140	5	ANAPC1	ANAPC1-03	59117.2
1391	H09	77.6	58199	0.230756	130	3.2	1665	615	3	140	5	ANAPC1	ANAPC1-03	56336.6
1392	H09	77.7	60065	0.210698	122	3.6	1975	616	3	140	5	ANAPC1	ANAPC1-03	57902.7
1393	H09	77.7	60299	0.596005	332	7.62	4030	659	3	140	7	ANAPC1	ANAPC1-03	55704.2
1394	H09	79.3	73783	0.538841	367	7.69	5025	660	3	140	7	ANAPC1	ANAPC1-03	68109.1
1395	H09	79.2	78552	0.490798	356	7.66	5388	661	3	140	7	ANAPC1	ANAPC1-03	72534.9
1396	A07	62.935	44350	0.906897	395	1.79236	756	1120	3	B	3	ANAPC2	ANAPC2-01	43555.1
1397	A07	62.412	47199	0.946643	440	1.52322	678	1121	3	B	3	ANAPC2	ANAPC2-01	46480.1
1398	A07	65.076	45589	0.82929	368	2.66223	1152	1122	3	B	3	ANAPC2	ANAPC2-01	44375.3
1399	A07	51.929	29364	0.930528	272	0.453928	127	1123	3	B	5	ANAPC2	ANAPC2-01	29230.7
1400	A07	55.263	31086	0.994817	304	1.69731	505	1124	3	B	5	ANAPC2	ANAPC2-01	30558.4
1401	A07	55.494	30441	1.1078	329	2.43877	711	1125	3	B	5	ANAPC2	ANAPC2-01	29698.6
1402	A07	36.439	25093	0.989237	232	6.53803	1501	1129	3	B	7	ANAPC2	ANAPC2-01	23452.4
1403	A07	36.511	22822	1.15596	250	5.23595	1094	1130	3	B	7	ANAPC2	ANAPC2-01	21627.1
1404	A07	41.973	25215	1.27665	298	7.42691	1735	1131	3	B	7	ANAPC2	ANAPC2-01	23342.3
1405	A07	86.2	82849	0.146705	120	1.27	954	569	3	140	3	ANAPC2	ANAPC2-01	81796.8
1406	A07	86.7	104000	0.136479	139	2.07	1807	570	3	140	3	ANAPC2	ANAPC2-01	101847
1407	A07	86.9	105000	0.141755	146	1.91	1702	571	3	140	3	ANAPC2	ANAPC2-01	102994
1408	A07	86.8	91739	0.322679	288	2.71	2188	614	3	140	5	ANAPC2	ANAPC2-01	89252.9
1409	A07	86.5	96366	0.330617	310	2.7	2258	615	3	140	5	ANAPC2	ANAPC2-01	93764.1
1410	A07	85	90774	0.290621	256	2.96	2276	616	3	140	5	ANAPC2	ANAPC2-01	88087.1
1411	A07	83.9	101000	0.92962	870	7.34	6414	659	3	140	7	ANAPC2	ANAPC2-01	93586.6
1412	A07	66.3	70213	0.667611	423	9.76	5742	660	3	140	7	ANAPC2	ANAPC2-01	63360.2
1413	A07	79.8	95034	0.673724	595	7.07	5480	661	3	140	7	ANAPC2	ANAPC2-01	88315.1
1414	A08	57.416	36016	0.908329	320	2.1837	747	1120	3	B	3	ANAPC2	ANAPC2-02	35229.5
1415	A08	58.455	41688	0.787051	320	2.47049	971	1121	3	B	3	ANAPC2	ANAPC2-02	40658.1
1416	A08	60.625	39159	0.810955	306	3.64078	1350	1122	3	B	3	ANAPC2	ANAPC2-02	37733.3
1417	A08	45.305	26412	0.944017	248	0.534975	133	1123	3	B	5	ANAPC2	ANAPC2-02	26270.7
1418	A08	52.024	26159	0.86365	222	1.73611	435	1124	3	B	5	ANAPC2	ANAPC2-02	25704.9
1419	A08	48.234	28207	1.26675	350	2.04681	544	1125	3	B	5	ANAPC2	ANAPC2-02	27629.7
1420	A08	39.797	22210	0.906375	190	5.61623	1152	1129	3	B	7	ANAPC2	ANAPC2-02	20962.6
1421	A08	34.071	20920	1.1526	227	5.85719	1123	1130	3	B	7	ANAPC2	ANAPC2-02	19694.7
1422	A08	42.34	22558	0.954938	202	6.22744	1311	1131	3	B	7	ANAPC2	ANAPC2-02	21153.2
1423	A08	84.5	79316	0.142966	112	1.23	890	569	3	140	3	ANAPC2	ANAPC2-02	78340.4
1424	A08	86	103000	0.159176	161	1.8	1575	570	3	140	3	ANAPC2	ANAPC2-02	101146
1425	A08	86.2	99094	0.12735	124	1.74	1477	571	3	140	3	ANAPC2	ANAPC2-02	97369.8
1426	A08	85.1	85547	0.316062	263	2.73	2054	614	3	140	5	ANAPC2	ANAPC2-02	83211.6
1427	A08	85.4	86702	0.275232	233	2.36	1793	615	3	140	5	ANAPC2	ANAPC2-02	84655.8
1428	A08	84.9	90954	0.358151	318	2.38	1870	616	3	140	5	ANAPC2	ANAPC2-02	88789.3
1429	A08	80.9	88334	0.770894	632	7.19	5348	659	3	140	7	ANAPC2	ANAPC2-02	81982.8
1430	A08	74.9	82909	0.65324	500	7.68	5425	660	3	140	7	ANAPC2	ANAPC2-02	76541.6
1431	A08	82	98637	0.80491	744	6.29	5322	661	3	140	7	ANAPC2	ANAPC2-02	92432.7
1432	A09	55.117	32716	0.850507	271	2.60627	805	1120	3	B	3	ANAPC2	ANAPC2-03	31863.3
1433	A09	55.17	35425	0.70902	243	3.25286	1090	1121	3	B	3	ANAPC2	ANAPC2-03	34272.7
1434	A09	60.926	34029	0.565158	184	4.32496	1406	1122	3	B	3	ANAPC2	ANAPC2-03	32557.3
1435	A09	45.543	21425	0.766278	163	0.715677	147	1123	3	B	5	ANAPC2	ANAPC2-03	21271.7
1436	A09	49.054	20760	0.570397	116	2.03898	408	1124	3	B	5	ANAPC2	ANAPC2-03	20336.7
1437	A09	45.245	24108	1.05661	247	3.03375	694	1125	3	B	5	ANAPC2	ANAPC2-03	23376.6
1438	A09	26.789	16530	1.41739	215	8.23545	1248	1129	3	B	7	ANAPC2	ANAPC2-03	15168.7
1439	A09	34.362	19223	0.857309	154	6.55366	1156	1130	3	B	7	ANAPC2	ANAPC2-03	17963.2
1440	A09	30.708	17199	1.11547	178	7.21876	1148	1131	3	B	7	ANAPC2	ANAPC2-03	15957.4
1441	A09	84.6	74338	0.0829535	61	1.08	731	569	3	140	3	ANAPC2	ANAPC2-03	73535.1
1442	A09	86.3	95084	0.135835	127	1.67	1366	570	3	140	3	ANAPC2	ANAPC2-03	93496.1
1443	A09	85.2	90259	0.119568	106	1.78	1358	571	3	140	3	ANAPC2	ANAPC2-03	88652.4
1444	A09	85.4	82859	0.28318	228	2.83	2047	614	3	140	5	ANAPC2	ANAPC2-03	80514.1
1445	A09	81.8	78452	0.249576	191	2.45	1593	615	3	140	5	ANAPC2	ANAPC2-03	76529.9
1446	A09	85	88200	0.326897	281	2.54	1954	616	3	140	5	ANAPC2	ANAPC2-03	85959.7
1447	A09	83.2	95370	0.623521	556	6.5	5372	659	3	140	7	ANAPC2	ANAPC2-03	89170.9
1448	A09	78	85750	0.756381	603	7.03	5166	660	3	140	7	ANAPC2	ANAPC2-03	79721.8
1449	A09	82.3	97305	0.756029	691	6.07	5081	661	3	140	7	ANAPC2	ANAPC2-03	91398.6
1450	G07	86	94224	0.265648	247	1.32	996	572	5	163	3	ANKHD1	ANKHD1-01	92980.2
1451	G07	88.2	102000	0.293869	296	1.25	1058	573	5	163	3	ANKHD1	ANKHD1-01	100725
1452	G07	87.7	104000	0.410246	420	1.56	1343	574	5	163	3	ANKHD1	ANKHD1-01	102378
1453	G07	85.9	94606	0.305651	285	1.44	1145	581	5	140	3	ANKHD1	ANKHD1-01	93243.7
1454	G07	85.1	101000	0.155676	155	1.42	1179	582	5	140	3	ANKHD1	ANKHD1-01	99565.8
1455	G07	85.6	97102	0.165361	158	1.6	1298	583	5	140	3	ANKHD1	ANKHD1-01	95548.4
1456	G07	83.2	81146	0.592642	476	1.02	646	620	5	163	5	ANKHD1	ANKHD1-01	80318.3
1457	G07	85.8	85533	0.555522	472	0.664	468	621	5	163	5	ANKHD1	ANKHD1-01	84965.1
1458	G07	85.4	87761	0.826601	720	0.749	543	622	5	163	5	ANKHD1	ANKHD1-01	87103.7
1459	G07	83.6	87946	0.604027	519	2.3	1710	638	5	140	5	ANKHD1	ANKHD1-01	85923.2
1460	G07	82.3	82160	0.24527	197	2.24	1544	639	5	140	5	ANKHD1	ANKHD1-01	80319.6
1461	G07	83.4	90089	0.351414	310	2.08	1581	640	5	140	5	ANKHD1	ANKHD1-01	88215.1
1462	G07	82.9	102000	1.18613	1164	3.79	3282	662	5	163	7	ANKHD1	ANKHD1-01	98134.2
1463	G07	77.8	86511	1.0061	832	4.41	3094	663	5	163	7	ANKHD1	ANKHD1-01	82695.9
1464	G07	79.2	86889	1.51152	1257	4.29	3045	664	5	163	7	ANKHD1	ANKHD1-01	83161.5
1465	G07	83.7	89938	1.04923	896	5.05	4012	671	5	140	7	ANKHD1	ANKHD1-01	85396.1
1466	G07	82	98409	0.792801	734	5.92	4932	672	5	140	7	ANKHD1	ANKHD1-01	92583.2
1467	G07	81.9	99068	0.706051	661	5.5	4691	673	5	140	7	ANKHD1	ANKHD1-01	93619.3
1468	G08	86.2	97379	0.201682	194	1.22	975	572	5	163	3	ANKHD1	ANKHD1-02	96191
1469	G08	87.1	96513	0.417515	398	1.23	983	573	5	163	3	ANKHD1	ANKHD1-02	95325.9
1470	G08	85.8	94372	0.319732	297	1.57	1209	574	5	163	3	ANKHD1	ANKHD1-02	92890.4
1471	G08	85.3	93666	0.174469	161	1.48	1160	581	5	140	3	ANKHD1	ANKHD1-02	92279.7
1472	G08	84.7	94729	0.13693	128	1.32	1045	582	5	140	3	ANKHD1	ANKHD1-02	93478.6
1473	G08	82	88337	0.161521	140	1.88	1361	583	5	140	3	ANKHD1	ANKHD1-02	86676.3
1474	G08	84.9	93866	0.515548	480	0.811	623	620	5	163	5	ANKHD1	ANKHD1-02	93104.7
1475	G08	85.3	87492	0.842012	732	0.637	462	621	5	163	5	ANKHD1	ANKHD1-02	86934.7
1476	G08	85.7	83902	0.645005	537	0.771	540	622	5	163	5	ANKHD1	ANKHD1-02	83255.1
1477	G08	82.6	80619	0.453543	358	2.09	1425	638	5	140	5	ANKHD1	ANKHD1-02	78934.1
1478	G08	77.2	66822	0.323728	211	2.46	1310	639	5	140	5	ANKHD1	ANKHD1-02	65178.2
1479	G08	83.3	85882	0.310918	260	2.63	1890	640	5	140	5	ANKHD1	ANKHD1-02	83623.3
1480	G08	80.8	97537	0.918757	861	3.92	3174	662	5	163	7	ANKHD1	ANKHD1-02	93713.5
1481	G08	80.5	97319	1.61467	1509	3.97	3231	663	5	163	7	ANKHD1	ANKHD1-02	93455.4
1482	G08	81.6	96906	1.45818	1354	4.18	3431	664	5	163	7	ANKHD1	ANKHD1-02	92855.3
1483	G08	83.3	96340	0.976094	891	5.25	4449	671	5	140	7	ANKHD1	ANKHD1-02	91282.1
1484	G08	82.6	95969	0.798153	725	5.35	4444	672	5	140	7	ANKHD1	ANKHD1-02	90834.7
1485	G08	81.9	98030	0.834762	772	5.66	4765	673	5	140	7	ANKHD1	ANKHD1-02	92481.5
1486	G09	86.3	100000	0.250101	247	1.24	1015	572	5	163	3	ANKHD1	ANKHD1-03	98760
1487	G09	86.9	102000	0.387664	390	1.37	1152	573	5	163	3	ANKHD1	ANKHD1-03	100603
1488	G09	87.1	102000	0.403679	405	1.64	1384	574	5	163	3	ANKHD1	ANKHD1-03	100327
1489	G09	86.1	99135	0.332963	325	1.54	1283	581	5	140	3	ANKHD1	ANKHD1-03	97608.3
1490	G09	84.6	97148	0.126513	121	1.55	1239	582	5	140	3	ANKHD1	ANKHD1-03	95642.2
1491	G09	85.5	102000	0.167418	168	1.62	1392	583	5	140	3	ANKHD1	ANKHD1-03	100348
1492	G09	86	92236	0.623705	571	0.744	568	620	5	163	5	ANKHD1	ANKHD1-03	91549.8
1493	G09	84.8	87444	0.795657	690	0.827	587	621	5	163	5	ANKHD1	ANKHD1-03	86720.8
1494	G09	85.1	88009	0.748164	653	0.828	598	622	5	163	5	ANKHD1	ANKHD1-03	87280.3
1495	G09	83.4	83512	0.500416	407	2.61	1857	638	5	140	5	ANKHD1	ANKHD1-03	81332.3
1496	G09	81.5	77530	0.319453	242	2.29	1480	639	5	140	5	ANKHD1	ANKHD1-03	75754.6
1497	G09	82.6	86110	0.346321	291	2.42	1756	640	5	140	5	ANKHD1	ANKHD1-03	84026.1
1498	G09	81.8	103000	1.31906	1307	3.8	3257	662	5	163	7	ANKHD1	ANKHD1-03	99086
1499	G09	80.5	96756	1.44191	1335	4.31	3454	663	5	163	7	ANKHD1	ANKHD1-03	92585.8
1500	G09	80.3	89518	1.24755	1072	4.01	3003	664	5	163	7	ANKHD1	ANKHD1-03	85928.3
1501	G09	81	81849	0.970637	751	5.47	3855	671	5	140	7	ANKHD1	ANKHD1-03	77371.9
1502	G09	82.5	100000	0.791062	747	5.57	4820	672	5	140	7	ANKHD1	ANKHD1-03	94430
1503	G09	82.4	99824	0.805784	759	5.64	4867	673	5	140	7	ANKHD1	ANKHD1-03	94193.9
1504	A10	80.334	83302	1.17606	970	0.988014	713	744	6	131	3	ANKRD13A	ANKRD13A-01	82479
1505	A10	80.258	85456	1.07986	913	1.06282	760	745	6	131	3	ANKRD13A	ANKRD13A-01	84547.8
1506	A10	82.842	79589	0.715825	565	0.828072	585	746	6	131	3	ANKRD13A	ANKRD13A-01	78929.9
1507	A10	80.938	82065	0.405691	328	1.48082	1071	747	6	143	3	ANKRD13A	ANKRD13A-01	80849.8
1508	A10	79.776	82065	0.36988	300	1.16701	846	748	6	143	3	ANKRD13A	ANKRD13A-01	81107.3
1509	A10	80.553	88568	0.299974	262	1.38533	1072	749	6	143	3	ANKRD13A	ANKRD13A-01	87341
1510	A10	79.532	67665	2.84109	1901	1.11423	678	774	6	131	5	ANKRD13A	ANKRD13A-01	66911.1
1511	A10	80.364	67621	2.52111	1688	0.985409	597	775	6	131	5	ANKRD13A	ANKRD13A-01	66954.7
1512	A10	78.278	66377	2.27369	1489	1.33914	803	776	6	131	5	ANKRD13A	ANKRD13A-01	65488.1
1513	A10	6.3985	4600	0.0453051	2	4.03226	5	777	6	143	5	ANKRD13A	ANKRD13A-01	4414.52
1514	A10	78.948	70689	1.24976	870	1.52139	946	778	6	143	5	ANKRD13A	ANKRD13A-01	69613.5
1515	A10	79.006	70076	0.873897	605	1.20707	763	779	6	143	5	ANKRD13A	ANKRD13A-01	69230.1
1516	A10	56.931	47606	3.40849	1502	7.43506	2928	804	6	131	7	ANKRD13A	ANKRD13A-01	44066.5
1517	A10	60.666	51206	3.09423	1472	7.09602	3160	805	6	131	7	ANKRD13A	ANKRD13A-01	47572.4
1518	A10	59.219	52003	3.04797	1484	6.37443	2840	806	6	131	7	ANKRD13A	ANKRD13A-01	48688.1
1519	A10	71.308	78444	1.44849	1055	7.15114	4808	807	6	143	7	ANKRD13A	ANKRD13A-01	72834.4
1520	A10	69.999	76908	1.79393	1282	7.07986	4696	808	6	143	7	ANKRD13A	ANKRD13A-01	71463
1521	A10	71.458	81174	1.93855	1460	7.21898	4999	809	6	143	7	ANKRD13A	ANKRD13A-01	75314.1
1522	A11	80.051	81361	1.15708	932	0.999535	710	744	6	131	3	ANKRD13A	ANKRD13A-02	80547.8
1523	A11	80.462	80409	1.1573	921	1.02884	726	745	6	131	3	ANKRD13A	ANKRD13A-02	79581.7
1524	A11	80.363	78045	0.799432	618	0.948309	641	746	6	131	3	ANKRD13A	ANKRD13A-02	77304.9
1525	A11	81.801	85158	0.589989	496	1.27839	971	747	6	143	3	ANKRD13A	ANKRD13A-02	84069.3
1526	A11	79.627	84598	0.375179	314	1.0694	793	748	6	143	3	ANKRD13A	ANKRD13A-02	83693.3
1527	A11	80.591	85608	0.404163	342	1.15501	866	749	6	143	3	ANKRD13A	ANKRD13A-02	84619.2
1528	A11	77.012	66923	2.58999	1714	1.11332	665	774	6	131	5	ANKRD13A	ANKRD13A-02	66177.9
1529	A11	76.038	66574	3.02601	1991	1.16823	689	775	6	131	5	ANKRD13A	ANKRD13A-02	65796.3
1530	A11	76.325	62426	2.43183	1499	1.25792	705	776	6	131	5	ANKRD13A	ANKRD13A-02	61640.7
1531	A11	80.325	75597	1.49234	1114	1.2557	854	777	6	143	5	ANKRD13A	ANKRD13A-02	74647.7
1532	A11	78.676	69367	1.24528	852	1.36766	850	778	6	143	5	ANKRD13A	ANKRD13A-02	68418.3
1533	A11	77.332	72160	1.25668	895	1.30321	841	779	6	143	5	ANKRD13A	ANKRD13A-02	71219.6
1534	A11	56.017	52282	2.72228	1328	6.69309	2955	804	6	131	7	ANKRD13A	ANKRD13A-02	48782.7
1535	A11	54.039	45164	2.95601	1247	6.59534	2583	805	6	131	7	ANKRD13A	ANKRD13A-02	42185.3
1536	A11	56.516	49978	3.16249	1481	6.29842	2675	806	6	131	7	ANKRD13A	ANKRD13A-02	46830.2
1537	A11	70.583	73080	2.17251	1488	6.27757	3942	807	6	143	7	ANKRD13A	ANKRD13A-02	68492.4
1538	A11	70.342	74363	2.11576	1465	6.88625	4378	808	6	143	7	ANKRD13A	ANKRD13A-02	69242.2
1539	A11	70.486	71657	1.98777	1330	6.62563	4101	809	6	143	7	ANKRD13A	ANKRD13A-02	66909.3
1540	A12	79.575	84595	1.04384	874	1.02344	758	744	6	131	3	ANKRD13A	ANKRD13A-03	83729.2
1541	A12	79.713	79263	1.04987	824	0.980774	679	745	6	131	3	ANKRD13A	ANKRD13A-03	78485.6
1542	A12	80.81	82862	0.871607	716	0.862754	630	746	6	131	3	ANKRD13A	ANKRD13A-03	82147.1
1543	A12	81.706	84026	0.503396	418	1.17827	878	747	6	143	3	ANKRD13A	ANKRD13A-03	83035.9
1544	A12	78.413	82467	0.513164	418	1.22655	873	748	6	143	3	ANKRD13A	ANKRD13A-03	81455.5
1545	A12	79.062	81152	0.326374	261	1.4569	1033	749	6	143	3	ANKRD13A	ANKRD13A-03	79969.7
1546	A12	76.438	68825	3.18443	2165	1.21741	748	774	6	131	5	ANKRD13A	ANKRD13A-03	67987.1
1547	A12	77.128	70500	2.69861	1879	1.23642	774	775	6	131	5	ANKRD13A	ANKRD13A-03	69628.3
1548	A12	76.926	66201	2.78542	1822	1.19179	710	776	6	131	5	ANKRD13A	ANKRD13A-03	65412
1549	A12	79.965	73653	1.31101	951	1.51152	978	777	6	143	5	ANKRD13A	ANKRD13A-03	72539.7
1550	A12	79.225	72953	1.39708	1005	1.39434	910	778	6	143	5	ANKRD13A	ANKRD13A-03	71935.8
1551	A12	77.501	72615	1.07973	772	1.53642	1007	779	6	143	5	ANKRD13A	ANKRD13A-03	71499.3
1552	A12	55.46	49012	3.44454	1562	7.47743	3081	804	6	131	7	ANKRD13A	ANKRD13A-03	45347.2
1553	A12	55.346	45290	3.27828	1363	8.19885	3094	805	6	131	7	ANKRD13A	ANKRD13A-03	41576.7
1554	A12	58.438	54113	4.3034	2178	6.47145	3010	806	6	131	7	ANKRD13A	ANKRD13A-03	50611.1
1555	A12	72.376	79333	2.02909	1496	7.06582	4894	807	6	143	7	ANKRD13A	ANKRD13A-03	73727.5
1556	A12	70.775	79416	1.70516	1259	7.02806	4832	808	6	143	7	ANKRD13A	ANKRD13A-03	73834.6
1557	A12	70.15	75496	1.52253	1064	7.43364	4839	809	6	143	7	ANKRD13A	ANKRD13A-03	69883.9
1558	A01	62.513	59825	2.65209	1551	2.24445	1131	1369	26	218	3	ANKRD17	ANKRD17-01	58482.3
1559	A01	63.731	60372	2.3602	1397	1.95817	1012	1370	26	218	3	ANKRD17	ANKRD17-01	59189.8
1560	A01	63.727	60996	2.58823	1544	2.19904	1151	1371	26	218	3	ANKRD17	ANKRD17-01	59654.7
1561	A01	59.589	47092	0.984703	439	5.33002	2169	1384	26	211	3	ANKRD17	ANKRD17-01	44582
1562	A01	59.596	44969	1.26727	539	5.41873	2110	1385	26	211	3	ANKRD17	ANKRD17-01	42532.3
1563	A01	58.894	43766	1.3681	559	6.64084	2520	1386	26	211	3	ANKRD17	ANKRD17-01	40859.6
1564	A01	67.058	57927	1.89306	1062	3.1545	1564	1390	26	C	3	ANKRD17	ANKRD17-01	56099.7
1565	A01	69.089	59751	1.85164	1074	2.92623	1491	1391	26	C	3	ANKRD17	ANKRD17-01	58002.6
1566	A01	66.507	55692	1.9527	1054	3.08002	1470	1392	26	C	3	ANKRD17	ANKRD17-01	53976.7
1567	A01	34.732	25121	2.43337	565	7.57211	1667	1396	26	218	5	ANKRD17	ANKRD17-01	23218.8
1568	A01	33.916	23958	1.96826	449	4.78305	991	1397	26	218	5	ANKRD17	ANKRD17-01	22812.1
1569	A01	36.531	26301	2.14247	533	5.41121	1235	1398	26	218	5	ANKRD17	ANKRD17-01	24877.8
1570	A01	39.429	22509	1.35732	269	11.9531	2363	1411	26	211	5	ANKRD17	ANKRD17-01	19818.5
1571	A01	37.412	21392	1.691	337	6.83865	1291	1412	26	211	5	ANKRD17	ANKRD17-01	19929.1
1572	A01	38.001	22653	1.73829	371	5.78387	1147	1413	26	211	5	ANKRD17	ANKRD17-01	21342.8
1573	A01	37.208	25746	2.16101	533	4.2009	951	1417	26	C	5	ANKRD17	ANKRD17-01	24664.4
1574	A01	42.316	31250	2.62067	781	4.63507	1246	1418	26	C	5	ANKRD17	ANKRD17-01	29801.5
1575	A01	39.007	26576	2.6171	667	4.10065	955	1419	26	C	5	ANKRD17	ANKRD17-01	25486.2
1576	A01	18.53	13914	2.16673	255	15.417	1760	1450	26	218	7	ANKRD17	ANKRD17-01	11768.9
1577	A01	16.372	12688	1.56996	180	9.63675	1032	1451	26	218	7	ANKRD17	ANKRD17-01	11465.3
1578	A01	18.61	14479	1.54269	203	9.11765	1116	1452	26	218	7	ANKRD17	ANKRD17-01	13158.9
1579	A01	23.799	13774	1.05896	135	7.44618	882	1465	26	211	7	ANKRD17	ANKRD17-01	12748.4
1580	A01	21.803	12712	1.11879	133	6.48328	700	1466	26	211	7	ANKRD17	ANKRD17-01	11887.8
1581	A01	21.671	12185	1.10658	127	5.81226	600	1467	26	211	7	ANKRD17	ANKRD17-01	11476.8
1582	A01	21.711	14583	1.32689	171	11.6281	1447	1471	26	C	7	ANKRD17	ANKRD17-01	12887.3
1583	A01	24.104	17396	1.58282	246	10.6581	1579	1472	26	C	7	ANKRD17	ANKRD17-01	15541.9
1584	A01	24.108	16007	1.6002	231	9.81622	1330	1473	26	C	7	ANKRD17	ANKRD17-01	14435.7
1585	A02	62.406	51778	3.12318	1587	1.86271	832	1369	26	218	3	ANKRD17	ANKRD17-02	50813.5
1586	A02	59.573	44836	3.04251	1340	1.76946	690	1370	26	218	3	ANKRD17	ANKRD17-02	44042.6
1587	A02	60.433	46737	3.10172	1422	1.9074	779	1371	26	218	3	ANKRD17	ANKRD17-02	45845.5
1588	A02	54.049	33049	1.28909	409	3.99737	1157	1384	26	211	3	ANKRD17	ANKRD17-02	31727.9
1589	A02	55.601	36640	1.48065	518	4.51823	1441	1385	26	211	3	ANKRD17	ANKRD17-02	34984.5
1590	A02	57.609	37470	0.946878	338	4.73375	1545	1386	26	211	3	ANKRD17	ANKRD17-02	35696.3
1591	A02	69.066	53396	2.0345	1043	3.98962	1861	1390	26	C	3	ANKRD17	ANKRD17-02	51265.7
1592	A02	69.397	53369	1.90371	979	3.64106	1705	1391	26	C	3	ANKRD17	ANKRD17-02	51425.8
1593	A02	68.934	52071	2.09658	1041	4.64511	2123	1392	26	C	3	ANKRD17	ANKRD17-02	49652.2
1594	A02	34.005	21766	3.23178	656	6.74259	1273	1396	26	218	5	ANKRD17	ANKRD17-02	20298.4
1595	A02	34.692	21135	3.01914	606	5.0297	923	1397	26	218	5	ANKRD17	ANKRD17-02	20072
1596	A02	32.051	19511	3.0747	571	4.81836	825	1398	26	218	5	ANKRD17	ANKRD17-02	18570.9
1597	A02	33.095	16096	1.40221	200	11.3869	1624	1411	26	211	5	ANKRD17	ANKRD17-02	14263.2
1598	A02	35.844	18106	1.54992	265	5.56899	898	1412	26	211	5	ANKRD17	ANKRD17-02	17097.7
1599	A02	40.321	20610	1.1075	217	4.93113	895	1413	26	211	5	ANKRD17	ANKRD17-02	19593.7
1600	A02	40.972	25872	2.55032	635	3.76142	840	1417	26	C	5	ANKRD17	ANKRD17-02	24898.8
1601	A02	38.767	24404	2.35194	551	4.00148	865	1418	26	C	5	ANKRD17	ANKRD17-02	23427.5
1602	A02	39.866	25935	2.53145	634	3.43195	783	1419	26	C	5	ANKRD17	ANKRD17-02	25044.9
1603	A02	18.721	13334	1.92378	224	12.6762	1403	1450	26	218	7	ANKRD17	ANKRD17-02	11643.8
1604	A02	17.405	10817	2.17314	217	7.68658	723	1451	26	218	7	ANKRD17	ANKRD17-02	9985.54
1605	A02	16.119	11383	2.13667	221	9.13457	894	1452	26	218	7	ANKRD17	ANKRD17-02	10343.2
1606	A02	18.297	9753	1.14332	103	7.62963	618	1465	26	211	7	ANKRD17	ANKRD17-02	9008.88
1607	A02	21.21	11460	1.06072	115	5.39568	525	1466	26	211	7	ANKRD17	ANKRD17-02	10841.7
1608	A02	22.351	12407	0.745484	88	4.85684	497	1467	26	211	7	ANKRD17	ANKRD17-02	11804.4
1609	A02	25.714	16521	1.70738	255	9.59908	1336	1471	26	C	7	ANKRD17	ANKRD17-02	14935.1
1610	A02	24.789	15665	1.27029	180	9.54381	1295	1472	26	C	7	ANKRD17	ANKRD17-02	14170
1611	A02	25.508	16931	1.55487	239	9.21326	1328	1473	26	C	7	ANKRD17	ANKRD17-02	15371.1
1612	A03	61.161	52778	3.03753	1572	1.94304	872	1369	26	218	3	ANKRD17	ANKRD17-03	51752.5
1613	A03	60.778	48650	2.46383	1177	1.80659	762	1370	26	218	3	ANKRD17	ANKRD17-03	47771.1
1614	A03	59.588	49381	3.06447	1484	1.934	824	1371	26	218	3	ANKRD17	ANKRD17-03	48426
1615	A03	54.36	35213	1.34853	453	4.60304	1406	1384	26	211	3	ANKRD17	ANKRD17-03	33592.1
1616	A03	58.624	39688	1.23742	466	5.11244	1771	1385	26	211	3	ANKRD17	ANKRD17-03	37659
1617	A03	56.233	37673	1.19649	424	5.93499	1930	1386	26	211	3	ANKRD17	ANKRD17-03	35437.1
1618	A03	69.836	60334	1.86202	1094	2.61982	1348	1390	26	C	3	ANKRD17	ANKRD17-03	58753.4
1619	A03	72.481	64926	1.66942	1061	2.11158	1168	1391	26	C	3	ANKRD17	ANKRD17-03	63555
1620	A03	69.866	59378	1.94304	1124	2.57731	1316	1392	26	C	3	ANKRD17	ANKRD17-03	57847.6
1621	A03	34.844	23507	3.00566	661	6.44561	1316	1396	26	218	5	ANKRD17	ANKRD17-03	21991.8
1622	A03	32.957	21054	2.38268	479	4.51511	825	1397	26	218	5	ANKRD17	ANKRD17-03	20103.4
1623	A03	33.22	21794	2.44376	505	5.18105	983	1398	26	218	5	ANKRD17	ANKRD17-03	20664.8
1624	A03	32.532	16387	1.659	242	10.9837	1581	1411	26	211	5	ANKRD17	ANKRD17-03	14587.1
1625	A03	34.893	19689	1.68695	311	6.36569	1097	1412	26	211	5	ANKRD17	ANKRD17-03	18435.7
1626	A03	38.954	20841	1.56645	309	5.34943	966	1413	26	211	5	ANKRD17	ANKRD17-03	19726.1
1627	A03	41.444	30074	2.48924	724	3.2878	852	1417	26	C	5	ANKRD17	ANKRD17-03	29085.2
1628	A03	38.1	28548	2.55079	701	3.7352	918	1418	26	C	5	ANKRD17	ANKRD17-03	27481.7
1629	A03	40.121	28563	2.67781	741	3.11982	772	1419	26	C	5	ANKRD17	ANKRD17-03	27671.9
1630	A03	18.976	13507	2.34111	275	13.0334	1454	1450	26	218	7	ANKRD17	ANKRD17-03	11746.6
1631	A03	16.845	11441	1.68812	176	8.87344	868	1451	26	218	7	ANKRD17	ANKRD17-03	10425.8
1632	A03	17.703	12983	1.8393	217	9.12779	990	1452	26	218	7	ANKRD17	ANKRD17-03	11797.9
1633	A03	18.279	10633	0.861997	84	8.35314	738	1465	26	211	7	ANKRD17	ANKRD17-03	9744.81
1634	A03	19.364	11252	1.13539	120	6.06927	573	1466	26	211	7	ANKRD17	ANKRD17-03	10569.1
1635	A03	24.029	13909	0.911422	120	5.34014	617	1467	26	211	7	ANKRD17	ANKRD17-03	13166.2
1636	A03	25.936	19478	1.27879	221	11.2746	1831	1471	26	C	7	ANKRD17	ANKRD17-03	17281.9
1637	A03	21.58	17062	1.1658	177	11.0143	1618	1472	26	C	7	ANKRD17	ANKRD17-03	15182.7
1638	A03	24.422	18265	1.62601	264	11.1082	1713	1473	26	C	7	ANKRD17	ANKRD17-03	16236.1
1639	A04	58.768	56207	1.30707	730	0.635176	339	1026	15	151	7	ANKRD17	ANKRD17-01	55850
1640	A04	62.57	53534	0.932533	488	2.24797	1160	1027	15	151	7	ANKRD17	ANKRD17-01	52330.6
1641	A04	63.383	54941	0.775088	413	3.01547	1602	1028	15	151	7	ANKRD17	ANKRD17-01	53284.3
1642	A04	62.984	46446	0.477681	207	6.69953	3017	1041	15	109	7	ANKRD17	ANKRD17-01	43334.3
1643	A04	62.722	49035	0.590135	273	5.65792	2696	1042	15	109	7	ANKRD17	ANKRD17-01	46260.6
1644	A04	64.14	50061	0.80699	383	5.19499	2543	1043	15	109	7	ANKRD17	ANKRD17-01	47460.3
1645	A04	78.655	82763	0.751053	613	1.3826	990	936	15	151	3	ANKRD17	ANKRD17-01	81618.7
1646	A04	77.409	81437	0.623871	500	1.58675	1087	937	15	151	3	ANKRD17	ANKRD17-01	80144.8
1647	A04	78.158	82589	0.542649	442	1.37638	978	938	15	151	3	ANKRD17	ANKRD17-01	81452.3
1648	A04	80.166	78271	0.327061	253	1.1695	801	951	15	109	3	ANKRD17	ANKRD17-01	77355.6
1649	A04	79.519	73658	0.410959	300	0.893422	565	952	15	109	3	ANKRD17	ANKRD17-01	72999.9
1650	A04	79.551	67466	0.512026	342	0.996885	576	953	15	109	3	ANKRD17	ANKRD17-01	66793.4
1651	A04	68.244	68701	0.894806	595	3.21121	1994	966	15	151	5	ANKRD17	ANKRD17-01	66494.9
1652	A04	68.088	82240	0.652242	521	2.87161	2047	967	15	151	5	ANKRD17	ANKRD17-01	79878.4
1653	A04	67.466	76862	0.53109	398	2.50029	1714	968	15	151	5	ANKRD17	ANKRD17-01	74940.2
1654	A04	65.47	55197	0.425072	222	5.38173	2537	981	15	109	5	ANKRD17	ANKRD17-01	52226.4
1655	A04	64.281	52993	0.524954	263	5.45993	2525	982	15	109	5	ANKRD17	ANKRD17-01	50099.6
1656	A04	68.573	62743	0.558527	332	5.26105	3015	983	15	109	5	ANKRD17	ANKRD17-01	59442.1
1657	A05	58.337	48207	0.71168	337	1.77208	817	1026	15	151	7	ANKRD17	ANKRD17-02	47352.7
1658	A05	61.383	50956	0.821334	404	3.46909	1718	1027	15	151	7	ANKRD17	ANKRD17-02	49188.3
1659	A05	61.246	54667	1.12097	602	1.76222	931	1028	15	151	7	ANKRD17	ANKRD17-02	53703.6
1660	A05	64.738	52774	0.727528	366	4.67406	2412	1041	15	109	7	ANKRD17	ANKRD17-02	50307.3
1661	A05	62.435	48129	0.607387	269	7.98052	3753	1042	15	109	7	ANKRD17	ANKRD17-02	44288.1
1662	A05	61.89	48189	0.471615	208	8.47746	3985	1043	15	109	7	ANKRD17	ANKRD17-02	44103.8
1663	A05	77.971	86495	0.571239	487	1.43555	1075	936	15	151	3	ANKRD17	ANKRD17-02	85253.3
1664	A05	77.379	82439	0.699535	569	1.33348	949	937	15	151	3	ANKRD17	ANKRD17-02	81339.7
1665	A05	77.183	81389	0.642133	515	1.45914	1023	938	15	151	3	ANKRD17	ANKRD17-02	80201.4
1666	A05	80.878	79253	0.362744	284	1.21237	863	951	15	109	3	ANKRD17	ANKRD17-02	78292.2
1667	A05	82.175	77987	0.359465	278	0.83324	593	952	15	109	3	ANKRD17	ANKRD17-02	77337.2
1668	A05	81.309	73881	0.409646	300	0.875749	585	953	15	109	3	ANKRD17	ANKRD17-02	73234
1669	A05	67.077	63106	0.547428	333	3.6067	2045	966	15	151	5	ANKRD17	ANKRD17-02	60830
1670	A05	66.301	80454	0.602934	468	3.52194	2496	967	15	151	5	ANKRD17	ANKRD17-02	77620.5
1671	A05	66.644	78485	0.682087	520	2.86475	2002	968	15	151	5	ANKRD17	ANKRD17-02	76236.6
1672	A05	66.6	54297	0.6474	332	5.55268	2578	981	15	109	5	ANKRD17	ANKRD17-02	51282.1
1673	A05	64.601	53612	0.619204	308	7.21993	3359	982	15	109	5	ANKRD17	ANKRD17-02	49741.3
1674	A05	66.507	60130	0.442023	249	6.31647	3332	983	15	109	5	ANKRD17	ANKRD17-02	56331.9
1675	A06	57.867	46081	0.874577	397	1.4922	658	1026	15	151	7	ANKRD17	ANKRD17-03	45393.4
1676	A06	61.695	50820	0.769883	380	2.87656	1418	1027	15	151	7	ANKRD17	ANKRD17-03	49358.1
1677	A06	61.934	51635	0.757628	377	3.63017	1812	1028	15	151	7	ANKRD17	ANKRD17-03	49760.6
1678	A06	59.847	48304	0.679736	302	8.0221	3761	1041	15	109	7	ANKRD17	ANKRD17-03	44429
1679	A06	61.239	47207	0.540337	234	8.26292	3794	1042	15	109	7	ANKRD17	ANKRD17-03	43306.3
1680	A06	58.568	47157	0.563194	237	10.7631	4925	1043	15	109	7	ANKRD17	ANKRD17-03	42081.4
1681	A06	77.459	83962	0.540552	447	1.51119	1098	936	15	151	3	ANKRD17	ANKRD17-03	82693.2
1682	A06	76.78	79081	0.476066	371	1.45502	999	937	15	151	3	ANKRD17	ANKRD17-03	77930.4
1683	A06	76.502	79027	0.537134	418	1.52685	1022	938	15	151	3	ANKRD17	ANKRD17-03	77820.4
1684	A06	78.44	74101	0.387059	283	1.33004	855	951	15	109	3	ANKRD17	ANKRD17-03	73115.4
1685	A06	80.345	77339	0.391917	300	1.0244	704	952	15	109	3	ANKRD17	ANKRD17-03	76546.7
1686	A06	79.87	72787	0.445507	321	1.00889	648	953	15	109	3	ANKRD17	ANKRD17-03	72052.7
1687	A06	66.653	65898	0.623641	395	3.8852	2300	966	15	151	5	ANKRD17	ANKRD17-03	63337.7
1688	A06	62.853	72969	0.564806	396	3.91461	2371	967	15	151	5	ANKRD17	ANKRD17-03	70112.5
1689	A06	64.745	71848	0.629964	437	3.45026	2157	968	15	151	5	ANKRD17	ANKRD17-03	69369.1
1690	A06	61.132	43530	0.480275	196	6.24862	2258	981	15	109	5	ANKRD17	ANKRD17-03	40810
1691	A06	63.82	52101	0.445817	216	7.00677	3196	982	15	109	5	ANKRD17	ANKRD17-03	48450.4
1692	A06	64.053	65068	0.494419	300	6.74795	3780	983	15	109	5	ANKRD17	ANKRD17-03	60677.2
1693	E11	69.039	36549	1.43365	494	5.72252	2066	1014	11	160	7	AP1M1	AP1M1-01	34457.5
1694	E11	65.056	39383	1.25978	473	4.6639	1806	1015	11	160	7	AP1M1	AP1M1-01	37546.2
1695	E11	64.258	40813	1.54268	612	2.79778	1119	1016	11	160	7	AP1M1	AP1M1-01	39671.1
1696	E11	66.25	42828	1.89163	785	3.10421	1297	1029	11	151	7	AP1M1	AP1M1-01	41498.5
1697	E11	66.714	48271	1.30748	619	1.9223	903	1030	11	151	7	AP1M1	AP1M1-01	47343.1
1698	E11	69.01	41735	1.3511	551	2.28414	937	1031	11	151	7	AP1M1	AP1M1-01	40781.7
1699	E11	83.056	57902	0.978578	563	0.638201	336	924	11	160	3	AP1M1	AP1M1-01	57532.5
1700	E11	82.669	63809	0.801344	508	0.651211	375	925	11	160	3	AP1M1	AP1M1-01	63393.5
1701	E11	83.773	64863	1.03419	667	0.567808	337	926	11	160	3	AP1M1	AP1M1-01	64494.7
1702	E11	82.209	76784	1.23832	944	0.718718	483	939	11	151	3	AP1M1	AP1M1-01	76232.1
1703	E11	82.012	78323	0.88861	692	0.572682	389	940	11	151	3	AP1M1	AP1M1-01	77874.5
1704	E11	81.913	77239	0.974012	747	0.706746	472	941	11	151	3	AP1M1	AP1M1-01	76693.1
1705	E11	75.002	48349	1.64488	784	1.41875	646	954	11	160	5	AP1M1	AP1M1-01	47663
1706	E11	73.144	50876	1.31122	660	1.06339	509	955	11	160	5	AP1M1	AP1M1-01	50335
1707	E11	74.256	50028	1.28391	636	0.983161	463	956	11	160	5	AP1M1	AP1M1-01	49536.1
1708	E11	73.561	54758	1.36366	742	0.631393	321	969	11	151	5	AP1M1	AP1M1-01	54412.3
1709	E11	73.498	58718	1.0737	628	0.389307	210	970	11	151	5	AP1M1	AP1M1-01	58489.4
1710	E11	76.182	60792	1.18314	716	0.452128	255	971	11	151	5	AP1M1	AP1M1-01	60517.1
1711	E12	67.151	38878	1.14644	421	5.54457	2131	1014	11	160	7	AP1M1	AP1M1-02	36722.4
1712	E12	66.774	40938	1.22969	476	5.44481	2196	1015	11	160	7	AP1M1	AP1M1-02	38709
1713	E12	62.309	40441	1.37138	530	4.4358	1756	1016	11	160	7	AP1M1	AP1M1-02	38647.1
1714	E12	66.033	40106	0.878005	337	4.29745	1695	1029	11	151	7	AP1M1	AP1M1-02	38382.5
1715	E12	65.738	46406	1.02873	464	2.80524	1271	1030	11	151	7	AP1M1	AP1M1-02	45104.2
1716	E12	66.962	41987	0.910017	366	4.21076	1739	1031	11	151	7	AP1M1	AP1M1-02	40219
1717	E12	82.991	62025	0.723215	446	0.573865	327	924	11	160	3	AP1M1	AP1M1-02	61669.1
1718	E12	83.652	64248	0.705875	451	0.553608	330	925	11	160	3	AP1M1	AP1M1-02	63892.3
1719	E12	83.955	68498	0.680658	464	0.479767	306	926	11	160	3	AP1M1	AP1M1-02	68169.4
1720	E12	81.672	77390	0.634454	488	0.611861	413	939	11	151	3	AP1M1	AP1M1-02	76916.5
1721	E12	82.145	78523	0.627313	490	0.524824	361	940	11	151	3	AP1M1	AP1M1-02	78110.9
1722	E12	81.014	74839	0.693436	516	0.570492	369	941	11	151	3	AP1M1	AP1M1-02	74412
1723	E12	72.775	52323	1.25924	646	1.95334	957	954	11	160	5	AP1M1	AP1M1-02	51301
1724	E12	72.793	50508	1.2473	622	1.26801	602	955	11	160	5	AP1M1	AP1M1-02	49867.6
1725	E12	72.444	56274	1.35503	751	1.51189	794	956	11	160	5	AP1M1	AP1M1-02	55423.2
1726	E12	72.944	57938	0.777241	447	0.736826	396	969	11	151	5	AP1M1	AP1M1-02	57511.1
1727	E12	73.053	65580	0.840315	547	0.740091	447	970	11	151	5	AP1M1	AP1M1-02	65094.6
1728	E12	74.713	58693	0.769842	448	0.850596	464	971	11	151	5	AP1M1	AP1M1-02	58193.8
1729	F01	59.475	42086	1.00149	402	4.62353	1887	1014	11	160	7	AP1M1	AP1M1-03	40140.1
1730	F01	58.625	46164	1.28682	566	4.7213	2104	1015	11	160	7	AP1M1	AP1M1-03	43984.5
1731	F01	58.099	42864	1.27793	524	4.33973	1794	1016	11	160	7	AP1M1	AP1M1-03	41003.8
1732	F01	63.192	50797	0.892347	441	2.71029	1332	1029	11	151	7	AP1M1	AP1M1-03	49420.3
1733	F01	64.644	50074	1.34988	655	3.09773	1512	1030	11	151	7	AP1M1	AP1M1-03	48522.8
1734	F01	63.452	52090	1.24635	632	2.65276	1338	1031	11	151	7	AP1M1	AP1M1-03	50708.2
1735	F01	80.706	63084	0.663951	415	0.918456	526	924	11	160	3	AP1M1	AP1M1-03	62504.6
1736	F01	80.591	70840	0.705261	495	0.922036	586	925	11	160	3	AP1M1	AP1M1-03	70186.8
1737	F01	80.439	66333	0.769291	506	0.841451	501	926	11	160	3	AP1M1	AP1M1-03	65774.8
1738	F01	79.266	80132	0.668286	531	0.842342	561	939	11	151	3	AP1M1	AP1M1-03	79457
1739	F01	78.354	79722	0.689919	546	0.730348	469	940	11	151	3	AP1M1	AP1M1-03	79139.8
1740	F01	80.008	88625	0.728771	641	0.754521	567	941	11	151	3	AP1M1	AP1M1-03	87956.3
1741	F01	68.423	51662	1.28697	656	1.33505	642	954	11	160	5	AP1M1	AP1M1-03	50972.3
1742	F01	67.295	53558	1.38111	732	1.04059	513	955	11	160	5	AP1M1	AP1M1-03	53000.7
1743	F01	68.789	53680	1.32137	700	1.31237	652	956	11	160	5	AP1M1	AP1M1-03	52975.5
1744	F01	72.581	62226	0.673445	416	0.729761	417	969	11	151	5	AP1M1	AP1M1-03	61771.9
1745	F01	71.325	65679	0.834612	545	0.5774	347	970	11	151	5	AP1M1	AP1M1-03	65299.8
1746	F01	72.526	67022	0.835918	557	0.579857	355	971	11	151	5	AP1M1	AP1M1-03	66633.4
1855	A01	57.739	44777	1.27025	518	8.92816	3855	1014	11	160	7	APP	APP-01	40779.2
1856	A01	60.82	48036	1.07423	486	5.81665	2708	1015	11	160	7	APP	APP-01	45241.9
1857	A01	59.947	51025	1.46274	719	3.66628	1807	1016	11	160	7	APP	APP-01	49154.3
1858	A01	60.677	53887	1.35357	714	2.11102	1088	1029	11	151	7	APP	APP-01	52749.4
1859	A01	62.543	54968	1.18583	634	2.73459	1451	1030	11	151	7	APP	APP-01	53464.9
1860	A01	61.204	55945	1.32477	716	3.39243	1814	1031	11	151	7	APP	APP-01	54047.1
1861	A01	80.641	70634	0.636795	446	0.843381	533	924	11	160	3	APP	APP-01	70038.3
1862	A01	80.137	78517	0.593714	462	0.893762	626	925	11	160	3	APP	APP-01	77815.2
1863	A01	80.44	71740	0.579157	412	0.839338	537	926	11	160	3	APP	APP-01	71137.9
1864	A01	77.881	93710	0.666559	619	0.901787	697	939	11	151	3	APP	APP-01	92864.9
1865	A01	70.23	88299	0.570839	501	0.60415	389	940	11	151	3	APP	APP-01	87765.5
1866	A01	78.2	93289	0.651184	602	0.902639	697	941	11	151	3	APP	APP-01	92446.9
1867	A01	68.638	60026	1.04644	618	1.6141	891	954	11	160	5	APP	APP-01	59057.1
1868	A01	69.191	59620	1.05278	619	1.38055	752	955	11	160	5	APP	APP-01	58796.9
1869	A01	69.9	59661	1.06885	631	1.04826	576	956	11	160	5	APP	APP-01	59035.6
1870	A01	67.957	65728	0.771494	502	1.00329	597	969	11	151	5	APP	APP-01	65068.6
1871	A01	68.005	67912	0.732746	494	0.727927	449	970	11	151	5	APP	APP-01	67417.7
1872	A01	68.914	67538	0.772163	518	0.671768	410	971	11	151	5	APP	APP-01	67084.3
1873	A02	61.558	45545	1.3961	599	5.79605	2564	1014	11	160	7	APP	APP-02	42905.2
1874	A02	60.158	42391	1.02145	410	5.31232	2167	1015	11	160	7	APP	APP-02	40139.1
1875	A02	59.259	44983	1.55411	662	5.30477	2315	1016	11	160	7	APP	APP-02	42596.8
1876	A02	62.361	52141	1.1714	593	2.91076	1472	1029	11	151	7	APP	APP-02	50623.3
1877	A02	64.425	55023	1.3984	753	2.13712	1139	1030	11	151	7	APP	APP-02	53847.1
1878	A02	62.019	50127	1.18026	573	3.14848	1513	1031	11	151	7	APP	APP-02	48548.8
1879	A02	80.368	61756	0.568301	348	0.843426	461	924	11	160	3	APP	APP-02	61235.1
1880	A02	80.181	67090	0.742717	494	0.860775	516	925	11	160	3	APP	APP-02	66512.5
1881	A02	80.043	61249	0.733699	446	0.752907	408	926	11	160	3	APP	APP-02	60787.9
1882	A02	79.84	85919	0.667259	569	0.750479	552	939	11	151	3	APP	APP-02	85274.2
1883	A02	79.315	80714	0.790514	634	0.635584	438	940	11	151	3	APP	APP-02	80201
1884	A02	79.15	86584	0.687629	591	0.735154	538	941	11	151	3	APP	APP-02	85947.5
1885	A02	73.069	58042	1.0184	583	1.37024	742	954	11	160	5	APP	APP-02	57246.7
1886	A02	70.851	53527	1.12572	591	1.91879	956	955	11	160	5	APP	APP-02	52499.9
1887	A02	70.176	56057	1.26142	697	1.43069	743	956	11	160	5	APP	APP-02	55255
1888	A02	70.101	63031	0.830318	519	0.832625	480	969	11	151	5	APP	APP-02	62506.2
1889	A02	71.748	63522	0.974268	615	0.626043	364	970	11	151	5	APP	APP-02	63124.3
1890	A02	70.744	62001	0.784598	483	0.710967	404	971	11	151	5	APP	APP-02	61560.2
1891	A03	62.973	47528	1.26605	565	6.10411	2832	1014	11	160	7	APP	APP-03	44626.8
1892	A03	62.766	46873	1.24598	553	5.31306	2421	1015	11	160	7	APP	APP-03	44382.6
1893	A03	62.239	45188	1.13462	485	5.40461	2381	1016	11	160	7	APP	APP-03	42745.8
1894	A03	60.725	48522	1.05961	498	3.14024	1468	1029	11	151	7	APP	APP-03	46998.3
1895	A03	4.0464	2833	0.955601	27	0.266565	7	1030	11	151	7	APP	APP-03	2825.45
1896	A03	62.523	53254	1.13629	585	3.325	1703	1031	11	151	7	APP	APP-03	51483.3
1897	A03	82.203	65772	0.635532	415	0.718264	432	924	11	160	3	APP	APP-03	65299.6
1898	A03	81.671	64390	0.635217	406	0.737511	433	925	11	160	3	APP	APP-03	63915.1
1899	A03	81.591	63705	0.654331	414	0.681688	393	926	11	160	3	APP	APP-03	63270.7
1900	A03	78.819	81985	0.531525	432	0.865357	599	939	11	151	3	APP	APP-03	81275.5
1901	A03	75.634	84749	0.549854	462	0.857459	566	940	11	151	3	APP	APP-03	84022.3
1902	A03	78.51	83686	0.621557	516	0.799022	562	941	11	151	3	APP	APP-03	83017.3
1903	A03	70.402	56393	1.3066	727	1.33387	698	954	11	160	5	APP	APP-03	55640.8
1904	A03	71.739	53477	1.08915	573	1.62198	810	955	11	160	5	APP	APP-03	52609.6
1905	A03	71.117	53605	1.09988	581	1.45674	730	956	11	160	5	APP	APP-03	52824.1
1906	A03	69.467	65560	0.711647	462	0.976454	581	969	11	151	5	APP	APP-03	64919.8
1907	A03	52.785	49319	0.328906	157	3.21379	1466	970	11	151	5	APP	APP-03	47734
1908	A03	69.792	61563	0.718943	439	0.814046	459	971	11	151	5	APP	APP-03	61061.8
1909	G07	83.069	79396	1.48414	1169	0.793525	553	750	7	131	3	ARFGEF1	ARFGEF1-01	78766
1910	G07	81.194	74939	1.51734	1127	0.886198	568	751	7	131	3	ARFGEF1	ARFGEF1-01	74274.9
1911	G07	83.171	83207	1.32061	1089	0.895406	646	752	7	131	3	ARFGEF1	ARFGEF1-01	82462
1912	G07	83.728	86906	0.509714	438	1.12236	865	753	7	143	3	ARFGEF1	ARFGEF1-01	85930.6
1913	G07	83.678	87602	0.309657	268	1.20396	934	754	7	143	3	ARFGEF1	ARFGEF1-01	86547.3
1914	G07	83.743	81479	0.398403	321	1.11346	813	755	7	143	3	ARFGEF1	ARFGEF1-01	80571.8
1915	G07	76.672	61983	3.19448	1959	1.06228	592	780	7	131	5	ARFGEF1	ARFGEF1-01	61324.6
1916	G07	77.927	69691	3.2889	2272	0.875463	546	781	7	131	5	ARFGEF1	ARFGEF1-01	69080.9
1917	G07	76.538	62047	3.15023	1934	1.05525	581	782	7	131	5	ARFGEF1	ARFGEF1-01	61392.2
1918	G07	82.051	73220	1.17128	849	1.00441	672	783	7	143	5	ARFGEF1	ARFGEF1-01	72484.6
1919	G07	82.309	72729	0.871671	627	1.09751	728	784	7	143	5	ARFGEF1	ARFGEF1-01	71930.8
1920	G07	82.203	75338	0.875292	649	1.5813	1087	785	7	143	5	ARFGEF1	ARFGEF1-01	74146.7
1921	G07	56.131	50388	3.35627	1601	5.33119	2260	810	7	131	7	ARFGEF1	ARFGEF1-01	47701.7
1922	G07	57.951	53977	3.73435	1910	5.24339	2373	811	7	131	7	ARFGEF1	ARFGEF1-01	51146.8
1923	G07	56.452	48147	3.19624	1453	5.58147	2202	812	7	131	7	ARFGEF1	ARFGEF1-01	45459.7
1924	G07	74.088	79595	1.66104	1252	5.30242	3618	813	7	143	7	ARFGEF1	ARFGEF1-01	75374.5
1925	G07	74.491	87320	1.33802	1109	5.0803	3815	814	7	143	7	ARFGEF1	ARFGEF1-01	82883.9
1926	G07	73.159	75038	1.23585	881	4.99877	3253	815	7	143	7	ARFGEF1	ARFGEF1-01	71287
1927	G08	83.498	75016	1.75958	1310	0.754791	503	750	7	131	3	ARFGEF1	ARFGEF1-02	74449.8
1928	G08	82.001	74458	1.57996	1166	0.884304	576	751	7	131	3	ARFGEF1	ARFGEF1-02	73799.6
1929	G08	83.143	73717	1.26297	923	0.862123	554	752	7	131	3	ARFGEF1	ARFGEF1-02	73081.5
1930	G08	83.202	86795	0.380222	326	1.21625	932	753	7	143	3	ARFGEF1	ARFGEF1-02	85739.4
1931	G08	81.636	81945	0.49854	403	1.35335	954	754	7	143	3	ARFGEF1	ARFGEF1-02	80836
1932	G08	83.423	93155	0.712987	657	1.08152	880	755	7	143	3	ARFGEF1	ARFGEF1-02	92147.5
1933	G08	76.174	59747	3.368	1992	1.00763	540	780	7	131	5	ARFGEF1	ARFGEF1-02	59145
1934	G08	74.827	57776	3.53079	2019	1.02707	516	781	7	131	5	ARFGEF1	ARFGEF1-02	57182.6
1935	G08	76.807	63016	3.25612	2031	1.0175	575	782	7	131	5	ARFGEF1	ARFGEF1-02	62374.8
1936	G08	80.164	65182	0.994201	641	1.08632	634	783	7	143	5	ARFGEF1	ARFGEF1-02	64473.9
1937	G08	80.487	71114	1.15747	814	1.10806	703	784	7	143	5	ARFGEF1	ARFGEF1-02	70326
1938	G08	82.407	78141	1.64574	1268	1.39934	999	785	7	143	5	ARFGEF1	ARFGEF1-02	77047.5
1939	G08	55.939	48707	3.52898	1625	5.46057	2290	810	7	131	7	ARFGEF1	ARFGEF1-02	46047.3
1940	G08	56.424	52579	3.55227	1771	5.17998	2278	811	7	131	7	ARFGEF1	ARFGEF1-02	49855.4
1941	G08	59.373	57554	3.46016	1886	5.29575	2583	812	7	131	7	ARFGEF1	ARFGEF1-02	54506.1
1942	G08	75.532	83560	1.43713	1136	5.40153	3918	813	7	143	7	ARFGEF1	ARFGEF1-02	79046.5
1943	G08	73.038	80748	1.92263	1474	5.05556	3517	814	7	143	7	ARFGEF1	ARFGEF1-02	76665.7
1944	G08	74.54	74705	2.41152	1716	4.74751	3125	815	7	143	7	ARFGEF1	ARFGEF1-02	71158.4
1945	G09	83.298	82546	1.60338	1312	0.870598	638	750	7	131	3	ARFGEF1	ARFGEF1-03	81827.4
1946	G09	81.625	75684	1.40907	1057	0.885473	576	751	7	131	3	ARFGEF1	ARFGEF1-03	75013.8
1947	G09	83.503	81504	1.30325	1053	0.866394	620	752	7	131	3	ARFGEF1	ARFGEF1-03	80797.9
1948	G09	81.917	80146	0.607145	480	1.35682	936	753	7	143	3	ARFGEF1	ARFGEF1-03	79058.6
1949	G09	79.531	75625	0.422587	315	1.4336	916	754	7	143	3	ARFGEF1	ARFGEF1-03	74540.8
1950	G09	83.842	87468	0.540682	468	1.04112	807	755	7	143	3	ARFGEF1	ARFGEF1-03	86557.4
1951	G09	77.708	62435	3.53931	2187	1.03045	580	780	7	131	5	ARFGEF1	ARFGEF1-03	61791.6
1952	G09	77.189	60726	3.39031	2040	0.913199	489	781	7	131	5	ARFGEF1	ARFGEF1-03	60171.5
1953	G09	75.331	58220	3.05525	1761	0.998817	515	782	7	131	5	ARFGEF1	ARFGEF1-03	57638.5
1954	G09	81.025	73204	1.47449	1067	1.14756	764	783	7	143	5	ARFGEF1	ARFGEF1-03	72363.9
1955	G09	80.403	67989	1.13978	765	1.28053	778	784	7	143	5	ARFGEF1	ARFGEF1-03	67118.4
1956	G09	80.901	73468	1.51489	1094	1.70358	1117	785	7	143	5	ARFGEF1	ARFGEF1-03	72216.4
1957	G09	58.14	53609	3.56558	1814	5.09942	2344	810	7	131	7	ARFGEF1	ARFGEF1-03	50875.3
1958	G09	59.678	57855	3.85365	2118	5.00244	2457	811	7	131	7	ARFGEF1	ARFGEF1-03	54960.8
1959	G09	57.838	53269	3.35553	1698	5.00467	2253	812	7	131	7	ARFGEF1	ARFGEF1-03	50603.1
1960	G09	71.532	68420	2.09295	1357	5.23733	3053	813	7	143	7	ARFGEF1	ARFGEF1-03	64836.6
1961	G09	71.422	75054	1.60616	1144	5.10091	3268	814	7	143	7	ARFGEF1	ARFGEF1-03	71225.6
1962	G09	70.642	72024	2.00818	1372	5.1418	3180	815	7	143	7	ARFGEF1	ARFGEF1-03	68320.7
1963	A01	62.131	56286	3.04623	1678	2.13464	1047	1375	8	218	3	ARFGEF2	ARFGEF2-01	55084.5
1964	A01	62.113	61004	3.03202	1805	2.41423	1266	1376	8	218	3	ARFGEF2	ARFGEF2-01	59531.2
1965	A01	62.573	56988	2.91962	1629	2.09361	1040	1377	8	218	3	ARFGEF2	ARFGEF2-01	55794.9
1966	A01	33.638	23448	2.67353	592	5.5654	1131	1402	8	218	5	ARFGEF2	ARFGEF2-01	22143
1967	A01	32.258	24358	2.54552	587	5.32824	1116	1403	8	218	5	ARFGEF2	ARFGEF2-01	23060.1
1968	A01	32.995	22368	2.29447	479	6.66904	1312	1404	8	218	5	ARFGEF2	ARFGEF2-01	20876.3
1969	A01	17.516	13359	2.09182	252	9.82173	1146	1456	8	218	7	ARFGEF2	ARFGEF2-01	12046.9
1970	A01	15.972	11791	2.37488	254	9.29269	942	1457	8	218	7	ARFGEF2	ARFGEF2-01	10695.3
1971	A01	15.992	12887	2.044	226	14.2021	1601	1458	8	218	7	ARFGEF2	ARFGEF2-01	11056.8
1972	A01	80.837	74124	0.92368	677	1.12	750	756	8	131	3	ARFGEF2	ARFGEF2-01	73293.8
1973	A01	81.662	73164	0.922691	668	1.04842	699	757	8	131	3	ARFGEF2	ARFGEF2-01	72396.9
1974	A01	80.892	63607	0.864964	545	0.94104	550	758	8	131	3	ARFGEF2	ARFGEF2-01	63008.4
1975	A01	81.995	90329	0.438723	391	1.33601	1060	759	8	143	3	ARFGEF2	ARFGEF2-01	89122.2
1976	A01	80.064	87752	0.445917	385	1.61023	1223	760	8	143	3	ARFGEF2	ARFGEF2-01	86339
1977	A01	79.25	89071	0.476544	418	1.52254	1152	761	8	143	3	ARFGEF2	ARFGEF2-01	87714.9
1978	A01	72.775	61463	3.33367	2000	2.39019	1324	786	8	131	5	ARFGEF2	ARFGEF2-01	59993.9
1979	A01	72.648	64158	3.19879	2002	2.44997	1420	787	8	131	5	ARFGEF2	ARFGEF2-01	62586.2
1980	A01	69.495	57043	3.01362	1678	2.38847	1211	788	8	131	5	ARFGEF2	ARFGEF2-01	55680.5
1981	A01	79.058	82103	1.09205	873	2.63259	1926	789	8	143	5	ARFGEF2	ARFGEF2-01	79941.6
1982	A01	77.741	83485	1.43664	1169	2.53312	1872	790	8	143	5	ARFGEF2	ARFGEF2-01	81370.2
1983	A01	78.493	80879	1.43163	1132	2.23589	1625	791	8	143	5	ARFGEF2	ARFGEF2-01	79070.6
1984	A01	48.165	41259	3.52482	1381	5.04069	1784	816	8	131	7	ARFGEF2	ARFGEF2-01	39179.3
1985	A01	47.77	42861	3.52899	1426	5.72272	2075	817	8	131	7	ARFGEF2	ARFGEF2-01	40408.2
1986	A01	46.804	41702	3.01417	1186	5.64614	1953	818	8	131	7	ARFGEF2	ARFGEF2-01	39347.4
1987	A01	62.667	69282	1.31073	849	6.50829	3767	819	8	143	7	ARFGEF2	ARFGEF2-01	64772.9
1988	A01	62.304	65622	2.10275	1287	6.73018	3603	820	8	143	7	ARFGEF2	ARFGEF2-01	61205.5
1989	A01	69.215	68526	2.04792	1346	4.08718	2496	821	8	143	7	ARFGEF2	ARFGEF2-01	65725.2
1990	A02	64.371	60265	2.68165	1587	1.80039	933	1375	8	218	3	ARFGEF2	ARFGEF2-02	59180
1991	A02	63.845	62303	3.04488	1856	2.1641	1146	1376	8	218	3	ARFGEF2	ARFGEF2-02	60954.7
1992	A02	64.899	60204	2.94197	1735	2.04279	1054	1377	8	218	3	ARFGEF2	ARFGEF2-02	58974.2
1993	A02	38.527	27337	2.12057	549	5.29603	1255	1402	8	218	5	ARFGEF2	ARFGEF2-02	25889.2
1994	A02	40.958	30943	2.51822	744	4.51905	1198	1403	8	218	5	ARFGEF2	ARFGEF2-02	29544.7
1995	A02	38.378	26989	2.23349	572	5.10897	1219	1404	8	218	5	ARFGEF2	ARFGEF2-02	25610.1
1996	A02	23.419	16261	1.68467	251	8.37549	1192	1456	8	218	7	ARFGEF2	ARFGEF2-02	14899.1
1997	A02	24.199	18124	1.88294	317	7.11	1082	1457	8	218	7	ARFGEF2	ARFGEF2-02	16835.4
1998	A02	22.226	17265	1.92382	299	9.97987	1537	1458	8	218	7	ARFGEF2	ARFGEF2-02	15542
1999	A02	82.649	73964	1.00385	734	1.14347	750	756	8	131	3	ARFGEF2	ARFGEF2-02	73118.2
2000	A02	83.626	70839	0.720886	506	0.91412	585	757	8	131	3	ARFGEF2	ARFGEF2-02	70191.4
2001	A02	82.393	67794	0.904528	608	0.850569	519	758	8	131	3	ARFGEF2	ARFGEF2-02	67217.4
2002	A02	82.314	81660	0.293559	237	1.13471	825	759	8	143	3	ARFGEF2	ARFGEF2-02	80733.4
2003	A02	82.46	89618	0.443673	393	1.15971	910	760	8	143	3	ARFGEF2	ARFGEF2-02	88578.7
2004	A02	82.035	90065	0.496482	442	1.15326	908	761	8	143	3	ARFGEF2	ARFGEF2-02	89026.3
2005	A02	76.717	63486	2.99601	1868	1.78997	1043	786	8	131	5	ARFGEF2	ARFGEF2-02	62349.6
2006	A02	74.426	61195	2.46305	1473	2.27339	1242	787	8	131	5	ARFGEF2	ARFGEF2-02	59803.8
2007	A02	74.508	59654	2.99398	1751	1.9613	1045	788	8	131	5	ARFGEF2	ARFGEF2-02	58484
2008	A02	79.454	77483	0.91672	696	2.01352	1406	789	8	143	5	ARFGEF2	ARFGEF2-02	75922.9
2009	A02	79.935	76284	1.04543	781	2.06813	1414	790	8	143	5	ARFGEF2	ARFGEF2-02	74706.3
2010	A02	79.959	75740	1.27313	947	1.79063	1224	791	8	143	5	ARFGEF2	ARFGEF2-02	74383.8
2011	A02	50.881	42038	3.57934	1435	4.63095	1652	816	8	131	7	ARFGEF2	ARFGEF2-02	40091.2
2012	A02	53.377	52230	2.86739	1433	4.31592	1876	817	8	131	7	ARFGEF2	ARFGEF2-02	49975.8
2013	A02	51.36	45155	3.66364	1575	4.79445	1761	818	8	131	7	ARFGEF2	ARFGEF2-02	42990.1
2014	A02	63.392	69164	1.37014	894	5.66083	3277	819	8	143	7	ARFGEF2	ARFGEF2-02	65248.7
2015	A02	66.426	67074	1.3542	861	5.20944	2950	820	8	143	7	ARFGEF2	ARFGEF2-02	63579.8
2016	A02	67.996	69743	1.76306	1178	4.19717	2563	821	8	143	7	ARFGEF2	ARFGEF2-02	66815.8
2017	A03	66.976	63539	2.63217	1643	1.76102	964	1375	8	218	3	ARFGEF2	ARFGEF2-03	62420.1
2018	A03	65.402	64074	2.67888	1683	1.94984	1069	1376	8	218	3	ARFGEF2	ARFGEF2-03	62824.7
2019	A03	67.328	64397	2.44715	1548	1.77004	982	1377	8	218	3	ARFGEF2	ARFGEF2-03	63257.1
2020	A03	38.98	30268	2.42275	695	5.22538	1325	1402	8	218	5	ARFGEF2	ARFGEF2-03	28686.4
2021	A03	38.416	28325	2.34226	631	4.89044	1136	1403	8	218	5	ARFGEF2	ARFGEF2-03	26939.8
2022	A03	38.626	29226	2.42307	671	5.24819	1292	1404	8	218	5	ARFGEF2	ARFGEF2-03	27692.2
2023	A03	22.815	18541	1.78747	300	9.47912	1505	1456	8	218	7	ARFGEF2	ARFGEF2-03	16783.5
2024	A03	23.497	18357	1.82394	311	7.11421	1100	1457	8	218	7	ARFGEF2	ARFGEF2-03	17051
2025	A03	23.518	19888	2.08152	371	10.3807	1805	1458	8	218	7	ARFGEF2	ARFGEF2-03	17823.5
2026	A03	79.142	82859	1.00463	819	1.61256	1148	756	8	131	3	ARFGEF2	ARFGEF2-03	81522.8
2027	A03	82.816	77813	0.763317	588	1.00339	698	757	8	131	3	ARFGEF2	ARFGEF2-03	77032.2
2028	A03	84.284	71584	0.736381	523	0.78373	511	758	8	131	3	ARFGEF2	ARFGEF2-03	71023
2029	A03	82.189	86792	0.622792	534	1.2087	919	759	8	143	3	ARFGEF2	ARFGEF2-03	85742.9
2030	A03	81.734	85941	0.432581	367	1.28159	968	760	8	143	3	ARFGEF2	ARFGEF2-03	84839.6
2031	A03	81.92	87540	0.469548	406	1.22671	946	761	8	143	3	ARFGEF2	ARFGEF2-03	86466.1
2032	A03	72.849	65703	3.37983	2172	2.19077	1274	786	8	131	5	ARFGEF2	ARFGEF2-03	64263.6
2033	A03	76.243	65995	2.21679	1432	2.11709	1236	787	8	131	5	ARFGEF2	ARFGEF2-03	64597.8
2034	A03	77.443	63586	2.20279	1375	1.83241	1054	788	8	131	5	ARFGEF2	ARFGEF2-03	62420.8
2035	A03	79.091	82815	1.78235	1444	2.17142	1590	789	8	143	5	ARFGEF2	ARFGEF2-03	81016.7
2036	A03	77.811	77232	1.20602	911	2.19396	1482	790	8	143	5	ARFGEF2	ARFGEF2-03	75537.6
2037	A03	79.595	84298	1.31936	1088	2.17501	1634	791	8	143	5	ARFGEF2	ARFGEF2-03	82464.5
2038	A03	46.603	44716	4.17998	1771	5.24957	1972	816	8	131	7	ARFGEF2	ARFGEF2-03	42368.6
2039	A03	49.454	47715	2.9608	1342	5.00753	1962	817	8	131	7	ARFGEF2	ARFGEF2-03	45325.7
2040	A03	52.156	45522	2.75762	1191	5.12402	1884	818	8	131	7	ARFGEF2	ARFGEF2-03	43189.4
2041	A03	55.144	52631	2.02183	992	6.77648	2921	819	8	143	7	ARFGEF2	ARFGEF2-03	49064.5
2042	A03	61.863	64886	1.87682	1150	5.56714	3043	820	8	143	7	ARFGEF2	ARFGEF2-03	61273.7
2043	A03	70.471	73710	1.96908	1388	4.36861	2815	821	8	143	7	ARFGEF2	ARFGEF2-03	70489.9
2044	E11	61.199	38585	1.10716	418	2.15267	793	1120	3	B	3	ARHGEF12	ARHGEF12-01	37754.4
2045	E11	60.254	39311	0.993554	381	2.45178	919	1121	3	B	3	ARHGEF12	ARHGEF12-01	38347.2
2046	E11	63.306	38794	0.997799	373	3.63901	1350	1122	3	B	3	ARHGEF12	ARHGEF12-01	37382.3
2047	E11	48.739	23843	1.03414	245	0.636579	145	1123	3	B	5	ARHGEF12	ARHGEF12-01	23691.2
2048	E11	51.249	25264	1.15452	286	1.94647	472	1124	3	B	5	ARHGEF12	ARHGEF12-01	24772.2
2049	E11	50.953	24939	1.20833	295	2.10606	502	1125	3	B	5	ARHGEF12	ARHGEF12-01	24413.8
2050	E11	35.565	16358	1.26722	196	5.44755	835	1129	3	B	7	ARHGEF12	ARHGEF12-01	15466.9
2051	E11	36.915	17937	1.33235	228	4.59619	770	1130	3	B	7	ARHGEF12	ARHGEF12-01	17112.6
2052	E11	38.87	19752	1.30197	243	5.50845	1020	1131	3	B	7	ARHGEF12	ARHGEF12-01	18664
2053	E11	85.3	82093	0.165631	134	1.45	1069	569	3	140	3	ARHGEF12	ARHGEF12-01	80902.7
2054	E11	83	91465	0.184398	165	2.17	1579	570	3	140	3	ARHGEF12	ARHGEF12-01	89480.2
2055	E11	83.1	90819	0.119	106	1.92	1416	571	3	140	3	ARHGEF12	ARHGEF12-01	89075.3
2056	E11	83	72267	0.378587	267	2.41	1486	614	3	140	5	ARHGEF12	ARHGEF12-01	70525.4
2057	E11	83.3	85752	0.317523	267	1.94	1426	615	3	140	5	ARHGEF12	ARHGEF12-01	84088.4
2058	E11	47.9	24975	0.281612	70	0.473	105	616	3	140	5	ARHGEF12	ARHGEF12-01	24856.9
2059	E11	81.2	88118	0.90011	742	6.45	4748	659	3	140	7	ARHGEF12	ARHGEF12-01	82434.4
2060	E11	82.3	91124	0.743787	639	5.72	4495	660	3	140	7	ARHGEF12	ARHGEF12-01	85911.7
2061	E11	83.3	83707	0.8036	635	5.6	4179	661	3	140	7	ARHGEF12	ARHGEF12-01	79019.4
2062	E12	62.454	45315	0.823121	365	2.14403	917	1120	3	B	3	ARHGEF12	ARHGEF12-02	44343.4
2063	E12	64.423	45652	0.801578	357	2.44202	1055	1121	3	B	3	ARHGEF12	ARHGEF12-02	44537.2
2064	E12	66.745	46596	0.747864	337	3.29289	1460	1122	3	B	3	ARHGEF12	ARHGEF12-02	45061.6
2065	E12	58.605	30541	1.06396	323	0.598294	176	1123	3	B	5	ARHGEF12	ARHGEF12-02	30358.3
2066	E12	55.913	30383	1.05567	314	2.10301	610	1124	3	B	5	ARHGEF12	ARHGEF12-02	29744
2067	E12	54.905	30940	1.17415	355	2.27944	671	1125	3	B	5	ARHGEF12	ARHGEF12-02	30234.7
2068	E12	46.441	24590	1.24191	288	5.69287	1299	1129	3	B	7	ARHGEF12	ARHGEF12-02	23190.1
2069	E12	42.315	20324	1.08447	205	6.99016	1321	1130	3	B	7	ARHGEF12	ARHGEF12-02	18903.3
2070	E12	43.589	22774	1.19911	252	7.72119	1645	1131	3	B	7	ARHGEF12	ARHGEF12-02	21015.6
2071	E12	83	94365	0.234276	214	3.2	2621	569	3	140	3	ARHGEF12	ARHGEF12-02	91345.3
2072	E12	81.7	85668	0.170818	143	2.28	1540	570	3	140	3	ARHGEF12	ARHGEF12-02	83714.8
2073	E12	86.4	104000	0.165563	169	1.85	1599	571	3	140	3	ARHGEF12	ARHGEF12-02	102076
2074	E12	83.8	91880	0.388221	343	3.84	2972	614	3	140	5	ARHGEF12	ARHGEF12-02	88351.8
2075	E12	84.7	88485	0.33597	290	2.45	1852	615	3	140	5	ARHGEF12	ARHGEF12-02	86317.1
2076	E12	48.1	23751	0.279487	66	0.574	115	616	3	140	5	ARHGEF12	ARHGEF12-02	23614.7
2077	E12	83	103000	0.882048	852	6.22	5521	659	3	140	7	ARHGEF12	ARHGEF12-02	96593.4
2078	E12	82.3	102000	0.941921	901	6.22	5404	660	3	140	7	ARHGEF12	ARHGEF12-02	95655.6
2079	E12	83.1	95462	0.897825	800	6.66	5595	661	3	140	7	ARHGEF12	ARHGEF12-02	89104.2
2080	F01	66.597	48455	0.566412	270	1.62326	751	1120	3	B	3	ARHGEF12	ARHGEF12-03	47668.5
2081	F01	65.976	48135	0.570341	269	2.01558	924	1121	3	B	3	ARHGEF12	ARHGEF12-03	47164.8
2082	F01	63.979	54158	1.11549	587	2.83491	1439	1122	3	B	3	ARHGEF12	ARHGEF12-03	52622.7
2083	F01	53.475	32545	0.688369	223	0.459621	142	1123	3	B	5	ARHGEF12	ARHGEF12-03	32395.4
2084	F01	54.788	33450	0.753685	249	1.23263	392	1124	3	B	5	ARHGEF12	ARHGEF12-03	33037.7
2085	F01	49.891	30567	1.25145	376	1.70727	492	1125	3	B	5	ARHGEF12	ARHGEF12-03	30045.1
2086	F01	37.133	25467	1.16265	282	4.75965	1106	1129	3	B	7	ARHGEF12	ARHGEF12-03	24254.9
2087	F01	36.671	26152	1.00828	253	4.05228	958	1130	3	B	7	ARHGEF12	ARHGEF12-03	25092.2
2088	F01	38.919	22997	1.39356	301	6.07737	1296	1131	3	B	7	ARHGEF12	ARHGEF12-03	21599.4
2089	F01	86.6	84177	0.156138	130	1.09	830	569	3	140	3	ARHGEF12	ARHGEF12-03	83259.5
2090	F01	86.6	115000	0.191006	215	2.12	2018	570	3	140	3	ARHGEF12	ARHGEF12-03	112562
2091	F01	82.7	95735	0.154535	145	1.99	1528	571	3	140	3	ARHGEF12	ARHGEF12-03	93829.9
2092	F01	84	85892	0.318547	266	2.78	1995	614	3	140	5	ARHGEF12	ARHGEF12-03	83504.2
2093	F01	85.3	90211	0.377269	332	2.45	1910	615	3	140	5	ARHGEF12	ARHGEF12-03	88000.8
2094	F01	83.4	70100	0.300155	207	1.62	993	616	3	140	5	ARHGEF12	ARHGEF12-03	68964.4
2095	F01	82.9	101000	0.798982	750	7.06	6063	659	3	140	7	ARHGEF12	ARHGEF12-03	93869.4
2096	F01	81.6	97291	0.935206	848	6.8	5618	660	3	140	7	ARHGEF12	ARHGEF12-03	90675.2
2097	F01	83	80259	0.806174	604	6.65	4759	661	3	140	7	ARHGEF12	ARHGEF12-03	74921.8
2098	B05	62.237	35875	0.850021	298	2.27743	782	1120	3	B	3	ARRB2	ARRB2-01	35058
2099	B05	59.732	37603	1.02491	376	2.43821	873	1121	3	B	3	ARRB2	ARRB2-01	36686.2
2100	B05	61.405	36918	1.13677	405	3.49636	1226	1122	3	B	3	ARRB2	ARRB2-01	35627.2
2101	B05	48.604	24043	0.854282	204	0.679206	156	1123	3	B	5	ARRB2	ARRB2-01	23879.7
2102	B05	49.917	24345	1.2132	289	2.15118	502	1124	3	B	5	ARRB2	ARRB2-01	23821.3
2103	B05	55.208	24102	0.49218	116	2.21296	515	1125	3	B	5	ARRB2	ARRB2-01	23568.6
2104	B05	36.565	20900	1.25675	249	5.20066	1016	1129	3	B	7	ARRB2	ARRB2-01	19813.1
2105	B05	41.837	23577	1.10434	250	3.98248	873	1130	3	B	7	ARRB2	ARRB2-01	22638.1
2106	B05	37.043	19105	1.11234	198	6.82924	1221	1131	3	B	7	ARRB2	ARRB2-01	17800.3
2107	B05	82.9	71716	0.115542	82	1.04	672	569	3	140	3	ARRB2	ARRB2-01	70970.2
[truncated: 29,741 more rows]
