# Supplementary material for: A functional map of HIV-host interactions in primary human T cells
Source: Nat Commun. 2022 Apr 1;13:1752. doi: 10.1038/s41467-022-29346-w (PMC8976027; doi:10.1038/s41467-022-29346-w)
Supplement: Supplementary file 9 — Supplementary Data 7 [file 41467_2022_29346_MOESM9_ESM.xlsx]

## Sheet: TableS8_Infection-Data_Averages
count	cr	dnr	day	guide	well	targetgene	bait	avg.logfoldmed	sd.logfoldmed	avg.foldmed	sd.foldmed	avg.logfoldctplate	sd.logfoldctplate
1	6	131	3	ABCB10-01	H07	ABCB10	VPR	-0.113168	0.0885849	0.925724	0.0572093	0.0708585	0.0892675
2	6	143	3	ABCB10-01	H07	ABCB10	VPR	-0.263149	0.192864	0.838129	0.108043	-0.0160217	0.153481
3	6	131	5	ABCB10-01	H07	ABCB10	VPR	-0.108227	0.107293	0.929457	0.0701515	0.160261	0.103695
4	6	143	5	ABCB10-01	H07	ABCB10	VPR	-0.179936	0.123115	0.884911	0.0767054	0.0288083	0.0909392
5	6	131	7	ABCB10-01	H07	ABCB10	VPR	-0.0801253	0.344179	0.963446	0.217519	0.195366	0.013399
6	6	143	7	ABCB10-01	H07	ABCB10	VPR	-0.170938	0.0906078	0.889446	0.0567642	0.147096	0.0229589
7	6	131	3	ABCB10-02	H08	ABCB10	VPR	-0.12453	0.194986	0.922915	0.125069	0.0295754	0.0498219
8	6	143	3	ABCB10-02	H08	ABCB10	VPR	-0.00382082	0.0680024	0.998095	0.0471867	0.0450968	0.0507598
9	6	131	5	ABCB10-02	H08	ABCB10	VPR	-0.105122	0.201967	0.935856	0.132159	0.146448	0.0570796
10	6	143	5	ABCB10-02	H08	ABCB10	VPR	0.250325	0.0549864	1.19005	0.0458033	0.0634245	0.0434497
11	6	131	7	ABCB10-02	H08	ABCB10	VPR	-0.0442343	0.147906	0.973221	0.100343	0.0321736	0.158931
12	6	143	7	ABCB10-02	H08	ABCB10	VPR	0.147679	0.109822	1.1099	0.082597	-0.0211837	0.0418853
13	6	131	3	ABCB10-03	H09	ABCB10	VPR	-0.120768	0.161148	0.923543	0.103642	0.105425	0.0106598
14	6	143	3	ABCB10-03	H09	ABCB10	VPR	-0.151727	0.0392611	0.900395	0.0245336	0.13085	0.0214713
15	6	131	5	ABCB10-03	H09	ABCB10	VPR	-0.132209	0.132379	0.914978	0.0830245	0.165563	0.0234854
16	6	143	5	ABCB10-03	H09	ABCB10	VPR	-0.219036	0.0871092	0.860184	0.0519439	0.0547459	0.0728882
17	6	131	7	ABCB10-03	H09	ABCB10	VPR	-0.143241	0.178107	0.91	0.108863	0.0456878	0.133897
18	6	143	7	ABCB10-03	H09	ABCB10	VPR	-0.0150413	0.0981836	0.99114	0.0662974	0.142846	0.0514484
19	6	131	3	ABCD3-01	F02	ABCD3	VPR	0.203996	0.170801	1.15724	0.135558	0.0375411	0.0858357
20	6	143	3	ABCD3-01	F02	ABCD3	VPR	-0.0679186	0.195008	0.959688	0.124558	-0.0660571	0.0801981
21	6	131	5	ABCD3-01	F02	ABCD3	VPR	0.126667	0.0688996	1.0926	0.0524057	-0.0136938	0.0100481
22	6	143	5	ABCD3-01	F02	ABCD3	VPR	-0.112957	0.108123	0.926428	0.0697165	0.0352351	0.0356948
23	6	131	7	ABCD3-01	F02	ABCD3	VPR	0.171795	0.0394425	1.12674	0.0306627	-0.150498	0.179015
24	6	143	7	ABCD3-01	F02	ABCD3	VPR	-0.112748	0.162794	0.928677	0.101482	0.0492895	0.0333967
25	6	131	3	ABCD3-02	F03	ABCD3	VPR	0.326785	0.112992	1.25677	0.097772	0.0473248	0.0924492
26	6	143	3	ABCD3-02	F03	ABCD3	VPR	-0.0211055	0.277456	0.998114	0.20123	0.0151249	0.0163135
27	6	131	5	ABCD3-02	F03	ABCD3	VPR	0.215267	0.101932	1.16283	0.0805815	0.0143391	0.0379394
28	6	143	5	ABCD3-02	F03	ABCD3	VPR	-0.136328	0.218606	0.916732	0.136247	0.0671991	0.0189166
29	6	131	7	ABCD3-02	F03	ABCD3	VPR	0.180522	0.0868929	1.13465	0.0673224	0.0417409	0.165016
30	6	143	7	ABCD3-02	F03	ABCD3	VPR	-0.113537	0.0800635	0.925264	0.0510011	0.0654276	0.0972707
31	6	131	3	ABCD3-03	F04	ABCD3	VPR	0.292003	0.168127	1.22984	0.141384	0.0443401	0.0892693
32	6	143	3	ABCD3-03	F04	ABCD3	VPR	0.336501	0.0645431	1.26354	0.0569376	0.0361792	0.0488321
33	6	131	5	ABCD3-03	F04	ABCD3	VPR	0.119739	0.102922	1.08838	0.0772548	0.008741	0.0288126
34	6	143	5	ABCD3-03	F04	ABCD3	VPR	0.18999	0.101891	1.14267	0.0815611	0.0653579	0.046324
35	6	131	7	ABCD3-03	F04	ABCD3	VPR	0.209553	0.0211736	1.15641	0.0169212	-0.00810295	0.0228739
36	6	143	7	ABCD3-03	F04	ABCD3	VPR	0.0677439	0.0305433	1.04823	0.0221881	0.114644	0.0275908
37	10	131	3	ACBD3-01	H04	ACBD3	GP160	-0.083387	0.053315	0.944271	0.0351887	0.0146392	0.0552376
38	10	143	3	ACBD3-01	H04	ACBD3	GP160	-0.000493694	0.172898	1.00438	0.117411	0.165671	0.0641423
39	10	131	5	ACBD3-01	H04	ACBD3	GP160	0.107909	0.311329	1.09377	0.219876	0.1124	0.0670315
40	10	143	5	ACBD3-01	H04	ACBD3	GP160	0.0637886	0.180532	1.05055	0.126858	0.122674	0.0570328
41	10	131	7	ACBD3-01	H04	ACBD3	GP160	0.261884	0.319916	1.2183	0.258679	-0.125652	0.0113338
42	10	143	7	ACBD3-01	H04	ACBD3	GP160	-0.0503073	0.0294829	0.965866	0.0198517	-0.0220691	0.0706355
43	10	131	3	ACBD3-02	H05	ACBD3	GP160	-0.0615838	0.0999039	0.959746	0.0665786	0.0899956	0.0166464
44	10	143	3	ACBD3-02	H05	ACBD3	GP160	0.124416	0.164807	1.09491	0.128491	0.157836	0.0511579
45	10	131	5	ACBD3-02	H05	ACBD3	GP160	-0.122824	0.13017	0.920856	0.0817099	0.0516831	0.139934
46	10	143	5	ACBD3-02	H05	ACBD3	GP160	0.203986	0.180721	1.15778	0.139867	0.126183	0.137396
47	10	131	7	ACBD3-02	H05	ACBD3	GP160	-0.0741453	0.064431	0.950531	0.0418908	-0.128007	0.029096
48	10	143	7	ACBD3-02	H05	ACBD3	GP160	0.00462178	0.247931	1.01281	0.165575	0.0409442	0.0641842
49	10	131	3	ACBD3-03	H06	ACBD3	GP160	0.00105232	0.0421323	1.00102	0.0294699	0.0757039	0.059224
50	10	143	3	ACBD3-03	H06	ACBD3	GP160	0.0148587	0.26948	1.02255	0.19984	0.109215	0.0490036
51	10	131	5	ACBD3-03	H06	ACBD3	GP160	0.0286151	0.137462	1.02315	0.0986815	0.0750196	0.0764455
52	10	143	5	ACBD3-03	H06	ACBD3	GP160	0.188527	0.305355	1.15663	0.242444	0.179928	0.0576616
53	10	131	7	ACBD3-03	H06	ACBD3	GP160	0.0549278	0.0794662	1.03985	0.0564789	-0.196461	0.0573271
54	10	143	7	ACBD3-03	H06	ACBD3	GP160	0.127996	0.129241	1.0957	0.0979785	-0.130433	0.0620196
55	6	131	3	ACBD5-01	E08	ACBD5	VPR	0.296387	0.0536522	1.22863	0.0453844	0.017793	0.00037859
56	6	143	3	ACBD5-01	E08	ACBD5	VPR	0.455615	0.247789	1.38533	0.248414	0.0394381	0.0438717
57	6	131	5	ACBD5-01	E08	ACBD5	VPR	0.091775	0.0995542	1.06737	0.0737354	0.0762857	0.104201
58	6	143	5	ACBD5-01	E08	ACBD5	VPR	0.338603	0.145708	1.26884	0.128076	-0.000531893	0.0202991
59	6	131	7	ACBD5-01	E08	ACBD5	VPR	0.107285	0.224441	1.08581	0.165671	0.0321174	0.0292594
60	6	143	7	ACBD5-01	E08	ACBD5	VPR	0.234916	0.076436	1.17793	0.0618944	-0.104998	0.128007
61	6	131	3	ACBD5-02	E09	ACBD5	VPR	0.540054	0.133428	1.45823	0.137105	0.00734776	0.0415276
62	6	143	3	ACBD5-02	E09	ACBD5	VPR	0.261817	0.212636	1.20791	0.184281	-0.072774	0.039807
63	6	131	5	ACBD5-02	E09	ACBD5	VPR	0.308014	0.0478556	1.23846	0.0414358	-0.0122722	0.0310863
64	6	143	5	ACBD5-02	E09	ACBD5	VPR	0.251152	0.129773	1.19342	0.109836	-0.0034226	0.0769863
65	6	131	7	ACBD5-02	E09	ACBD5	VPR	0.249444	0.0652238	1.18957	0.0544272	-0.109944	0.13488
66	6	143	7	ACBD5-02	E09	ACBD5	VPR	0.125264	0.192091	1.09706	0.142283	-0.0136145	0.0327431
67	6	131	3	ACBD5-03	E10	ACBD5	VPR	0.328873	0.10757	1.25835	0.0928377	0.0756877	0.061288
68	6	143	3	ACBD5-03	E10	ACBD5	VPR	0.151692	0.101181	1.11269	0.0774373	0.00177764	0.0356342
69	6	131	5	ACBD5-03	E10	ACBD5	VPR	0.163604	0.13159	1.12318	0.101923	0.0117681	0.0255269
70	6	143	5	ACBD5-03	E10	ACBD5	VPR	-0.0029812	0.111511	0.999922	0.077124	-0.00180544	0.0757014
71	6	131	7	ACBD5-03	E10	ACBD5	VPR	0.153506	0.167812	1.1173	0.130036	0.0395926	0.0632761
72	6	143	7	ACBD5-03	E10	ACBD5	VPR	-0.0258728	0.137344	0.985144	0.0912298	0.00294627	0.0602538
73	9	131	3	ACOT8-01	F12	ACOT8	NEF	-0.218075	0.0769587	0.86052	0.0452279	0.0639812	0.0581351
74	9	143	3	ACOT8-01	F12	ACOT8	NEF	-0.346565	0.144934	0.789053	0.0769173	0.0525462	0.0703239
75	9	131	5	ACOT8-01	F12	ACOT8	NEF	-0.142967	0.0786701	0.906562	0.0501423	-0.011983	0.16515
76	9	143	5	ACOT8-01	F12	ACOT8	NEF	-0.47323	0.0650533	0.720834	0.0320799	-0.0607425	0.0511746
77	9	131	7	ACOT8-01	F12	ACOT8	NEF	-0.291989	0.0875358	0.81779	0.0504558	-0.0423345	0.0981024
78	9	143	7	ACOT8-01	F12	ACOT8	NEF	-0.409413	0.286161	0.762794	0.149615	0.0619734	0.0778863
79	9	131	3	ACOT8-02	G01	ACOT8	NEF	-0.47759	0.269602	0.726405	0.131385	-0.00752406	0.106433
80	9	143	3	ACOT8-02	G01	ACOT8	NEF	-0.38209	0.277255	0.776655	0.145147	0.100165	0.0576966
81	9	131	5	ACOT8-02	G01	ACOT8	NEF	-0.550351	0.182066	0.686405	0.0836129	0.136213	0.0360235
82	9	143	5	ACOT8-02	G01	ACOT8	NEF	-0.207635	0.231754	0.873319	0.136977	0.077667	0.078053
83	9	131	7	ACOT8-02	G01	ACOT8	NEF	-0.386022	0.114605	0.766827	0.0597329	0.158916	0.0541108
84	9	143	7	ACOT8-02	G01	ACOT8	NEF	-0.152502	0.0511811	0.900064	0.0316647	0.0727945	0.125097
85	9	131	3	ACOT8-03	G02	ACOT8	NEF	-0.135536	0.194637	0.915736	0.118957	-0.00622586	0.0566147
86	9	143	3	ACOT8-03	G02	ACOT8	NEF	0.134355	0.0643555	1.09832	0.0483863	-0.0159701	0.0681949
87	9	131	5	ACOT8-03	G02	ACOT8	NEF	-0.0848825	0.0964148	0.944262	0.0628248	-0.0456815	0.0925489
88	9	143	5	ACOT8-03	G02	ACOT8	NEF	0.0909401	0.0707804	1.06592	0.0522371	-0.00428356	0.0355996
89	9	131	7	ACOT8-03	G02	ACOT8	NEF	0.00582358	0.023264	1.00413	0.0162189	0.0130098	0.099885
90	9	143	7	ACOT8-03	G02	ACOT8	NEF	0.00800526	0.144112	1.00885	0.0977215	-0.0231099	0.0609744
91	15	109	3	ACSL3-01	A01	ACSL3	VPU	-0.070263	0.149313	0.955886	0.0995673	0.265645	0.108424
92	15	151	3	ACSL3-01	A01	ACSL3	VPU	-0.328421	0.030289	0.796524	0.0166463	0.198202	0.0864669
93	25	17	3	ACSL3-01	D10	ACSL3	VPU	-0.0692347	0.229741	0.961005	0.146452	-0.105746	0.0276244
94	25	211	3	ACSL3-01	D10	ACSL3	VPU	0.174714	0.0389897	1.12902	0.0307387	-0.0375326	0.0946469
95	25	C	3	ACSL3-01	D10	ACSL3	VPU	-0.181677	0.136325	0.884264	0.0815472	-0.409794	0.108716
96	15	109	5	ACSL3-01	A01	ACSL3	VPU	-0.452994	0.230837	0.736744	0.11671	0.491377	0.0961767
97	15	151	5	ACSL3-01	A01	ACSL3	VPU	-0.664261	0.0809717	0.63167	0.0350397	0.252263	0.0965783
98	25	17	5	ACSL3-01	D10	ACSL3	VPU	-0.124296	0.0952465	0.918772	0.0597524	-0.137129	0.0140592
99	25	211	5	ACSL3-01	D10	ACSL3	VPU	0.0807838	0.101305	1.05932	0.0735649	-0.0628831	0.104894
100	25	C	5	ACSL3-01	D10	ACSL3	VPU	-0.108029	0.0871149	0.928996	0.0570363	-0.251474	0.248719
101	15	109	7	ACSL3-01	A01	ACSL3	VPU	0.0189107	0.165869	1.01758	0.113616	0.140034	0.0164754
102	15	151	7	ACSL3-01	A01	ACSL3	VPU	-0.409111	0.154229	0.755901	0.0782135	-0.32384	0.544371
103	25	17	7	ACSL3-01	D10	ACSL3	VPU	-0.185801	0.28251	0.890018	0.163691	-0.164171	0.0259305
104	25	211	7	ACSL3-01	D10	ACSL3	VPU	-0.0256234	0.105298	0.984117	0.0702633	0.0128186	0.157586
105	25	C	7	ACSL3-01	D10	ACSL3	VPU	NA	NA	NA	NA	-1.16543	2.14298
106	15	109	3	ACSL3-02	A02	ACSL3	VPU	-0.188571	0.196722	0.882905	0.11957	0.136194	0.0656322
107	15	151	3	ACSL3-02	A02	ACSL3	VPU	-0.25489	0.179028	0.842364	0.104533	0.0701478	0.0104564
108	25	17	3	ACSL3-02	H11	ACSL3	VPU	0.210852	0.127964	1.16036	0.100173	0.177256	0.0290791
109	25	211	3	ACSL3-02	H11	ACSL3	VPU	0.211225	0.122879	1.1605	0.10028	-0.137678	0.0432039
110	25	C	3	ACSL3-02	H11	ACSL3	VPU	-0.0612687	0.162733	0.962473	0.107726	0.170481	0.0933836
111	15	109	5	ACSL3-02	A02	ACSL3	VPU	-0.46845	0.0928775	0.72375	0.0472801	0.509533	0.0213159
112	15	151	5	ACSL3-02	A02	ACSL3	VPU	-0.357282	0.139761	0.783111	0.0773195	0.193162	0.0262199
113	25	17	5	ACSL3-02	H11	ACSL3	VPU	-0.0759168	0.225012	0.956265	0.143367	0.0584325	0.101894
114	25	211	5	ACSL3-02	H11	ACSL3	VPU	0.21953	0.0930675	1.16596	0.0741946	-0.168519	0.112072
115	25	C	5	ACSL3-02	H11	ACSL3	VPU	0.0433702	0.0232743	1.03061	0.0166806	0.0194925	0.702562
116	15	109	7	ACSL3-02	A02	ACSL3	VPU	-0.149154	0.383932	0.923663	0.251364	0.223272	0.0635167
117	15	151	7	ACSL3-02	A02	ACSL3	VPU	-0.2322	0.242211	0.859612	0.150555	0.112365	0.0622689
118	25	17	7	ACSL3-02	H11	ACSL3	VPU	0.157436	0.224598	1.12421	0.170987	-0.026514	0.102001
119	25	211	7	ACSL3-02	H11	ACSL3	VPU	0.0539127	0.302834	1.05283	0.207822	-0.375627	0.127964
120	25	C	7	ACSL3-02	H11	ACSL3	VPU	-0.00827711	0.133524	0.997071	0.0897786	0.359199	0.118777
121	15	109	3	ACSL3-03	A03	ACSL3	VPU	-0.319826	0.0847948	0.80208	0.0463833	0.207027	0.0566993
122	15	151	3	ACSL3-03	A03	ACSL3	VPU	-0.156422	0.0976173	0.898633	0.0618023	0.176867	0.0817242
123	25	17	3	ACSL3-03	D12	ACSL3	VPU	0.255895	0.324418	1.21516	0.288334	0.309372	0.0431871
124	25	211	3	ACSL3-03	D12	ACSL3	VPU	0.0398097	0.138375	1.03112	0.0981314	0.179425	0.0964253
125	25	C	3	ACSL3-03	D12	ACSL3	VPU	0.441292	0.0246057	1.35792	0.0231587	-0.119232	0.186371
126	15	109	5	ACSL3-03	A03	ACSL3	VPU	-0.500213	0.212148	0.712177	0.10654	0.507293	0.110502
127	15	151	5	ACSL3-03	A03	ACSL3	VPU	-0.233558	0.110858	0.852231	0.066705	0.294667	0.059866
128	25	17	5	ACSL3-03	D12	ACSL3	VPU	0.196247	0.19259	1.1527	0.159251	0.126941	0.128673
129	25	211	5	ACSL3-03	D12	ACSL3	VPU	0.0455988	0.125861	1.03477	0.0921927	0.106374	0.104191
130	25	C	5	ACSL3-03	D12	ACSL3	VPU	NA	NA	NA	NA	-0.95792	1.56312
131	15	109	7	ACSL3-03	A03	ACSL3	VPU	-0.41022	0.214397	0.758217	0.117048	0.28763	0.043529
132	15	151	7	ACSL3-03	A03	ACSL3	VPU	-0.0593264	0.0548628	0.960176	0.036638	0.162214	0.0886066
133	25	17	7	ACSL3-03	D12	ACSL3	VPU	0.425004	0.198267	1.35094	0.181978	0.0407547	0.20335
134	25	211	7	ACSL3-03	D12	ACSL3	VPU	0.153173	0.134484	1.11529	0.106588	-0.0500682	0.193209
135	25	C	7	ACSL3-03	D12	ACSL3	VPU	0.463199	0.190992	1.38464	0.182773	-0.306212	0.101567
136	8	131	3	AFF1-01	G10	AFF1	TAT	0.134629	0.0708026	1.09868	0.0531399	-0.00219129	0.0445485
137	8	143	3	AFF1-01	G10	AFF1	TAT	0.217096	0.129996	1.16548	0.102153	0.0672437	0.0634566
138	23	17	3	AFF1-01	G01	AFF1	TAT	0.037511	0.157133	1.03035	0.110001	0.116266	0.116523
139	23	203	3	AFF1-01	G01	AFF1	TAT	0.135326	0.278086	1.11212	0.21645	0.596809	0.0351231
140	8	218	3	AFF1-01	G10	AFF1	TAT	0.228912	0.0914267	1.17353	0.074731	0.0760511	0.0313647
141	8	131	5	AFF1-01	G10	AFF1	TAT	NA	NA	NA	NA	-3.33506	3.28686
142	8	143	5	AFF1-01	G10	AFF1	TAT	0.157597	0.159804	1.11994	0.121598	-0.623479	0.773458
143	23	17	5	AFF1-01	G01	AFF1	TAT	0.0968606	0.0734223	1.07038	0.0551954	0.152098	0.0447665
144	23	203	5	AFF1-01	G01	AFF1	TAT	0.488094	0.344779	1.42935	0.337917	0.495784	0.108428
145	8	218	5	AFF1-01	G10	AFF1	TAT	0.24719	0.0563707	1.18749	0.0459561	0.182741	0.0597394
146	8	131	7	AFF1-01	G10	AFF1	TAT	NA	NA	NA	NA	-0.0488446	NA
147	8	143	7	AFF1-01	G10	AFF1	TAT	0.247555	0.0471001	1.18762	0.0391298	-0.731086	0.852587
148	23	17	7	AFF1-01	G01	AFF1	TAT	0.143946	0.112403	1.10716	0.0862891	0.273754	0.119093
149	23	203	7	AFF1-01	G01	AFF1	TAT	0.39331	0.255713	1.32705	0.230722	0.562297	0.145384
150	8	218	7	AFF1-01	G10	AFF1	TAT	0.180276	0.125798	1.13596	0.0980353	0.056693	0.140252
151	8	131	3	AFF1-02	G11	AFF1	TAT	0.116315	0.144806	1.08765	0.111118	-0.0372698	0.0546787
152	8	143	3	AFF1-02	G11	AFF1	TAT	0.34966	0.230587	1.2852	0.206495	0.0214204	0.10214
153	23	17	3	AFF1-02	A10	AFF1	TAT	0.0742224	0.182844	1.05831	0.129319	0.0828383	0.0502277
154	23	203	3	AFF1-02	A10	AFF1	TAT	-0.370611	0.21018	0.77909	0.117825	0.298545	0.128067
155	8	218	3	AFF1-02	G11	AFF1	TAT	0.130604	0.0478177	1.09515	0.0365011	0.0803988	0.0103551
156	8	131	5	AFF1-02	G11	AFF1	TAT	0.116812	0.0636527	1.08486	0.0478494	-0.267068	0.288819
157	8	143	5	AFF1-02	G11	AFF1	TAT	0.294568	0.144729	1.23065	0.123859	-0.00649935	0.0523509
158	23	17	5	AFF1-02	A10	AFF1	TAT	0.110082	0.28253	1.09265	0.201719	0.156194	0.0358189
159	23	203	5	AFF1-02	A10	AFF1	TAT	-0.104049	0.100662	0.931909	0.063727	0.447418	0.0892937
160	8	218	5	AFF1-02	G11	AFF1	TAT	0.163232	0.0943023	1.12139	0.0731369	0.168126	0.0376559
161	8	131	7	AFF1-02	G11	AFF1	TAT	0.0372859	0.151248	1.029	0.10768	-0.213339	0.207071
162	8	143	7	AFF1-02	G11	AFF1	TAT	0.219681	0.0641874	1.16524	0.0511776	-0.0100845	0.0867347
163	23	17	7	AFF1-02	A10	AFF1	TAT	0.169279	0.192219	1.131	0.14487	0.0602501	0.216464
164	23	203	7	AFF1-02	A10	AFF1	TAT	0.1514	0.0358872	1.11087	0.0274724	0.644253	0.073148
165	8	218	7	AFF1-02	G11	AFF1	TAT	0.212433	0.158064	1.16323	0.124941	-0.178238	0.405786
166	8	131	3	AFF1-03	G12	AFF1	TAT	-0.167226	0.0181481	0.8906	0.0111693	-0.0146283	0.058359
167	8	143	3	AFF1-03	G12	AFF1	TAT	-0.139448	0.0529531	0.908277	0.033681	0.15276	0.0604776
168	23	17	3	AFF1-03	H08	AFF1	TAT	-0.572123	0.637459	0.71646	0.302603	0.138451	0.190065
169	23	203	3	AFF1-03	H08	AFF1	TAT	-0.708781	0.207148	0.616037	0.0878595	0.479454	0.0303633
170	8	218	3	AFF1-03	G12	AFF1	TAT	-0.0169105	0.108993	0.990246	0.0758036	0.111278	0.0422602
171	8	131	5	AFF1-03	G12	AFF1	TAT	-0.307502	0.114658	0.809316	0.0642525	0.128729	0.143039
172	8	143	5	AFF1-03	G12	AFF1	TAT	-0.249036	0.0967386	0.842719	0.0563936	0.142323	0.0830662
173	23	17	5	AFF1-03	H08	AFF1	TAT	-0.400447	0.728028	0.82079	0.37958	0.392855	0.0660599
174	23	203	5	AFF1-03	H08	AFF1	TAT	-0.541187	0.253168	0.694076	0.116088	0.39807	0.0631202
175	8	218	5	AFF1-03	G12	AFF1	TAT	-0.0826301	0.0391133	0.944566	0.025655	0.0931891	0.0519886
176	8	131	7	AFF1-03	G12	AFF1	TAT	-0.00754701	0.0536533	0.995126	0.0369998	0.368367	0.172874
177	8	143	7	AFF1-03	G12	AFF1	TAT	-0.0646357	0.218729	0.96338	0.141237	0.147235	0.0893301
178	23	17	7	AFF1-03	H08	AFF1	TAT	-0.175518	0.463377	0.916255	0.291861	0.489313	0.445298
179	23	203	7	AFF1-03	H08	AFF1	TAT	-0.59154	0.274066	0.671573	0.125392	0.663366	0.0773334
180	8	218	7	AFF1-03	G12	AFF1	TAT	-0.0281367	0.192365	0.986362	0.126262	-0.105862	0.064321
181	8	131	3	AFF4-01	E08	AFF4	TAT	0.188886	0.238087	1.14998	0.181646	0.0366434	0.0793695
182	8	143	3	AFF4-01	E08	AFF4	TAT	0.297515	0.177439	1.23508	0.146201	-0.0577724	0.0822363
183	23	17	3	AFF4-01	D06	AFF4	TAT	0.146988	0.124352	1.10996	0.0933927	0.0614377	0.0638092
184	23	203	3	AFF4-01	D06	AFF4	TAT	-0.0257851	0.0632665	0.98292	0.0435782	0.0789955	0.125673
185	8	218	3	AFF4-01	E08	AFF4	TAT	0.153285	0.059048	1.11272	0.0460573	0.0325914	0.0307036
186	8	131	5	AFF4-01	E08	AFF4	TAT	0.13203	0.06767	1.09644	0.0514099	-0.0861121	0.0287824
187	8	143	5	AFF4-01	E08	AFF4	TAT	0.291006	0.16359	1.22863	0.134548	-0.0697419	0.077111
188	23	17	5	AFF4-01	D06	AFF4	TAT	0.213417	0.104563	1.16148	0.0854744	0.0293359	0.0289689
189	23	203	5	AFF4-01	D06	AFF4	TAT	-0.043287	0.0782543	0.971384	0.0518625	0.0452721	0.0702842
190	8	218	5	AFF4-01	E08	AFF4	TAT	0.17744	0.0410813	1.13118	0.0322763	0.17177	0.0332974
191	8	131	7	AFF4-01	E08	AFF4	TAT	0.125922	0.263334	1.10031	0.19973	-0.0658788	0.156334
192	8	143	7	AFF4-01	E08	AFF4	TAT	0.315947	0.194416	1.25238	0.168647	-0.186477	0.0952859
193	23	17	7	AFF4-01	D06	AFF4	TAT	-0.0203992	0.066563	0.986655	0.0450318	-0.0154389	0.165576
194	23	203	7	AFF4-01	D06	AFF4	TAT	-0.137989	0.280633	0.919871	0.16837	0.0470136	0.0530497
195	8	218	7	AFF4-01	E08	AFF4	TAT	0.186455	0.0866139	1.13933	0.068391	0.123356	0.0571969
196	8	131	3	AFF4-02	E09	AFF4	TAT	0.156049	0.117966	1.11675	0.0933492	-0.085076	0.0960924
197	8	143	3	AFF4-02	E09	AFF4	TAT	0.271372	0.117928	1.2096	0.0964924	-0.000235347	0.0622464
198	23	17	3	AFF4-02	H07	AFF4	TAT	-0.385373	0.33252	0.779754	0.18896	0.200091	0.0660327
199	23	203	3	AFF4-02	H07	AFF4	TAT	-0.111928	0.56088	0.975742	0.406405	0.343931	0.152353
200	8	218	3	AFF4-02	E09	AFF4	TAT	0.113547	0.128864	1.08472	0.0944978	-0.102597	0.0115458
201	8	131	5	AFF4-02	E09	AFF4	TAT	NA	NA	NA	NA	-1.04643	1.50906
202	8	143	5	AFF4-02	E09	AFF4	TAT	0.247081	0.0486609	1.18726	0.0402453	-0.0251664	0.084606
203	23	17	5	AFF4-02	H07	AFF4	TAT	-0.264101	0.419065	0.856568	0.250232	0.385305	0.0715262
204	23	203	5	AFF4-02	H07	AFF4	TAT	-0.0395551	0.589595	1.03218	0.456598	0.280984	0.114943
205	8	218	5	AFF4-02	E09	AFF4	TAT	0.198075	0.135939	1.1505	0.105319	-0.060769	0.0111278
206	8	131	7	AFF4-02	E09	AFF4	TAT	NA	NA	NA	NA	-1.4754	2.3319
207	8	143	7	AFF4-02	E09	AFF4	TAT	0.186926	0.195892	1.14516	0.149027	0.0125938	0.0343521
208	23	17	7	AFF4-02	H07	AFF4	TAT	-0.131467	0.362438	0.93179	0.224729	0.712906	0.119073
209	23	203	7	AFF4-02	H07	AFF4	TAT	0.0969982	0.33408	1.08931	0.26112	0.33355	0.171346
210	8	218	7	AFF4-02	E09	AFF4	TAT	-0.0910995	0.0698242	0.939546	0.0460128	-0.153969	0.1037
211	8	131	3	AFF4-03	E10	AFF4	TAT	0.195071	0.159199	1.1494	0.125309	-0.164963	0.0727051
212	8	143	3	AFF4-03	E10	AFF4	TAT	0.483156	0.0633657	1.3987	0.0619675	-0.0810028	0.0709786
213	23	17	3	AFF4-03	F10	AFF4	TAT	0.557581	0.226511	1.48423	0.241081	-0.0585578	0.0568612
214	23	203	3	AFF4-03	F10	AFF4	TAT	-0.30277	0.0435545	0.81094	0.024474	0.05297	0.00548708
215	8	218	3	AFF4-03	E10	AFF4	TAT	0.0247153	0.0853492	1.01846	0.0598313	-0.144709	0.0247549
216	8	131	5	AFF4-03	E10	AFF4	TAT	0.177956	0.132226	1.13446	0.104298	-0.25697	0.211375
217	8	143	5	AFF4-03	E10	AFF4	TAT	0.342653	0.0849326	1.26955	0.074423	-0.0174604	0.0435632
218	23	17	5	AFF4-03	F10	AFF4	TAT	0.352377	0.0958656	1.27854	0.0850809	-0.0900664	0.10361
219	23	203	5	AFF4-03	F10	AFF4	TAT	-0.265843	0.186244	0.836287	0.105896	0.02704	0.0196931
220	8	218	5	AFF4-03	E10	AFF4	TAT	0.144386	0.05076	1.10571	0.0387283	0.0469825	0.0783953
221	8	131	7	AFF4-03	E10	AFF4	TAT	0.142307	0.166368	1.10865	0.130985	-0.32219	0.203691
222	8	143	7	AFF4-03	E10	AFF4	TAT	0.290659	0.157319	1.22797	0.130409	-0.100402	0.117057
223	23	17	7	AFF4-03	F10	AFF4	TAT	0.312154	0.212367	1.25072	0.188973	-0.188176	0.0960659
224	23	203	7	AFF4-03	F10	AFF4	TAT	-0.509602	0.231427	0.708311	0.109209	-0.0571865	0.112149
225	8	218	7	AFF4-03	E10	AFF4	TAT	-0.0406991	0.0407178	0.972443	0.0276342	0.0969614	0.0420736
226	6	131	3	AGPS-01	B11	AGPS	VPR	-0.0327784	0.177228	0.982549	0.123695	-0.0175723	0.0668586
227	6	143	3	AGPS-01	B11	AGPS	VPR	0.236909	0.111516	1.18084	0.0929862	-0.00219058	0.0548172
228	6	131	5	AGPS-01	B11	AGPS	VPR	0.0949047	0.0902542	1.06939	0.0668335	-0.172521	0.017066
229	6	143	5	AGPS-01	B11	AGPS	VPR	0.274218	0.0405412	1.20966	0.033933	-0.138866	0.0755137
230	6	131	7	AGPS-01	B11	AGPS	VPR	0.073307	0.230336	1.06099	0.166302	-0.176586	0.0950409
231	6	143	7	AGPS-01	B11	AGPS	VPR	0.158485	0.0321519	1.1163	0.0247494	-0.14378	0.0572031
232	6	131	3	AGPS-02	B12	AGPS	VPR	-0.396147	0.0302316	0.759997	0.0159847	-0.0472178	0.0399353
233	6	143	3	AGPS-02	B12	AGPS	VPR	-0.297621	0.0604909	0.814069	0.0340266	-0.0258777	0.0451919
234	6	131	5	AGPS-02	B12	AGPS	VPR	-0.0217536	0.0415064	0.985306	0.028258	-0.137238	0.0904923
235	6	143	5	AGPS-02	B12	AGPS	VPR	-0.0859264	0.0871171	0.943324	0.056892	-0.179268	0.105048
236	6	131	7	AGPS-02	B12	AGPS	VPR	0.104994	0.145065	1.07912	0.108457	-0.446059	0.128729
237	6	143	7	AGPS-02	B12	AGPS	VPR	0.0709997	0.107122	1.0524	0.0793498	-0.25729	0.0345365
238	6	131	3	AGPS-03	C01	AGPS	VPR	-0.42246	0.158647	0.7492	0.0838034	0.195516	0.0464516
239	6	143	3	AGPS-03	C01	AGPS	VPR	-0.573842	0.234576	0.677689	0.107882	0.0941784	0.0422984
240	6	131	5	AGPS-03	C01	AGPS	VPR	-0.27199	0.0641382	0.828724	0.0369789	0.108993	0.0894748
241	6	143	5	AGPS-03	C01	AGPS	VPR	-0.384428	0.242661	0.773453	0.133016	0.112432	0.0577998
242	6	131	7	AGPS-03	C01	AGPS	VPR	-0.0468013	0.144807	0.971393	0.0999611	0.136436	0.103747
243	6	143	7	AGPS-03	C01	AGPS	VPR	-0.0888804	0.186581	0.945433	0.119597	0.150372	0.0720972
244	4	140	3	AHCY-01	B05	AHCY	PR	0.0176776	0.0149454	1.01236	0.0104872	-0.072035	0.0890903
245	4	163	3	AHCY-01	B05	AHCY	PR	0.16763	0.240779	1.13374	0.1906	0.0108759	0.0127503
246	4	218	3	AHCY-01	B05	AHCY	PR	-0.356145	0.114485	0.782914	0.0634237	-0.158228	0.0397762
247	4	140	5	AHCY-01	B05	AHCY	PR	-0.0547021	0.0438809	0.963016	0.0292865	-0.168017	0.119397
248	4	163	5	AHCY-01	B05	AHCY	PR	0.0694165	0.152012	1.05315	0.109628	-0.0608624	0.0466289
249	4	218	5	AHCY-01	B05	AHCY	PR	-0.208836	0.167714	0.869214	0.103788	-0.0903365	0.02095
250	4	140	7	AHCY-01	B05	AHCY	PR	-0.0755429	0.121233	0.950661	0.0797925	-0.131527	0.189862
251	4	163	7	AHCY-01	B05	AHCY	PR	-0.0179734	0.0865384	0.988814	0.0600705	-0.056378	0.106658
252	4	218	7	AHCY-01	B05	AHCY	PR	-0.22089	0.125022	0.860216	0.0760839	0.0843264	0.139
253	4	140	3	AHCY-02	B06	AHCY	PR	-0.158864	0.205943	0.900297	0.128082	-0.322603	0.0814549
254	4	163	3	AHCY-02	B06	AHCY	PR	0.089267	0.0869009	1.06512	0.0643274	-0.0281363	0.0574112
255	4	218	3	AHCY-02	B06	AHCY	PR	-0.22646	0.0469843	0.855033	0.0279665	-0.568318	0.0418236
256	4	140	5	AHCY-02	B06	AHCY	PR	-0.360246	0.0551441	0.779316	0.0297805	-0.249291	0.010099
257	4	163	5	AHCY-02	B06	AHCY	PR	0.013107	0.0448998	1.00945	0.0314103	-0.071557	0.0309451
258	4	218	5	AHCY-02	B06	AHCY	PR	-0.183516	0.0887672	0.881654	0.053305	-0.575518	0.0463192
259	4	140	7	AHCY-02	B06	AHCY	PR	-0.11513	0.213381	0.928353	0.136809	-0.196302	0.154024
260	4	163	7	AHCY-02	B06	AHCY	PR	-0.0959609	0.0521906	0.93606	0.0341668	-0.0243262	0.0435359
261	4	218	7	AHCY-02	B06	AHCY	PR	-0.160852	0.0702405	0.895209	0.044033	-0.456512	0.0803515
262	4	140	3	AHCY-03	B07	AHCY	PR	0.0797902	0.159827	1.06011	0.117203	-0.2631	0.0394036
263	4	163	3	AHCY-03	B07	AHCY	PR	0.181574	0.0487994	1.13455	0.0383767	-0.0564835	0.0468019
264	4	218	3	AHCY-03	B07	AHCY	PR	-0.161824	0.149954	0.89706	0.0906566	-0.631692	0.0184623
265	4	140	5	AHCY-03	B07	AHCY	PR	-0.249876	0.0809449	0.84163	0.0471964	-0.1741	0.00809092
266	4	163	5	AHCY-03	B07	AHCY	PR	0.0928616	0.0498911	1.06691	0.0369797	-0.085833	0.0393422
267	4	218	5	AHCY-03	B07	AHCY	PR	-0.0404659	0.153835	0.975954	0.100697	-0.710715	0.0355376
268	4	140	7	AHCY-03	B07	AHCY	PR	-0.274495	0.036722	0.826873	0.0210448	-0.0522318	0.0465272
269	4	163	7	AHCY-03	B07	AHCY	PR	0.18956	0.109805	1.14262	0.0869216	-0.0784175	0.116318
270	4	218	7	AHCY-03	B07	AHCY	PR	-0.154714	0.187647	0.903318	0.114962	-0.708094	0.177707
271	8	131	3	AHCYL1-01	E11	AHCYL1	TAT	0.336385	0.187777	1.26956	0.159032	-0.193008	0.0568335
272	8	143	3	AHCYL1-01	E11	AHCYL1	TAT	0.0963447	0.149751	1.07286	0.109175	-0.0780969	0.119879
273	8	218	3	AHCYL1-01	E11	AHCYL1	TAT	0.245904	0.0437899	1.1862	0.0359455	-0.192745	0.0561271
274	8	131	5	AHCYL1-01	E11	AHCYL1	TAT	0.379131	0.17618	1.30693	0.155383	-0.097568	0.159126
275	8	143	5	AHCYL1-01	E11	AHCYL1	TAT	0.119434	0.246092	1.097	0.189851	-0.143036	0.0452841
276	8	218	5	AHCYL1-01	E11	AHCYL1	TAT	0.378783	0.0958111	1.30214	0.0855972	-0.165342	0.0511535
277	8	131	7	AHCYL1-01	E11	AHCYL1	TAT	0.247382	0.136314	1.19052	0.109313	-0.13673	0.197732
278	8	143	7	AHCYL1-01	E11	AHCYL1	TAT	0.12707	0.188219	1.09822	0.140843	0.04146	0.0316312
279	8	218	7	AHCYL1-01	E11	AHCYL1	TAT	0.447706	0.0696689	1.36494	0.0667466	-0.275694	0.102081
280	8	131	3	AHCYL1-02	E12	AHCYL1	TAT	0.0291206	0.185509	1.02593	0.128368	-0.0863957	0.0840512
281	8	143	3	AHCYL1-02	E12	AHCYL1	TAT	-0.153585	0.230179	0.906515	0.14008	0.0441971	0.0240238
282	8	218	3	AHCYL1-02	E12	AHCYL1	TAT	-0.00791106	0.0741453	0.995403	0.0507904	0.140467	0.0175888
283	8	131	5	AHCYL1-02	E12	AHCYL1	TAT	-0.0131748	0.0354612	0.991109	0.0242865	-0.112781	0.165901
284	8	143	5	AHCYL1-02	E12	AHCYL1	TAT	-0.0971569	0.127919	0.937353	0.0844157	0.072121	0.0262459
285	8	218	5	AHCYL1-02	E12	AHCYL1	TAT	0.0589308	0.192687	1.04779	0.135902	0.160858	0.0872738
286	8	131	7	AHCYL1-02	E12	AHCYL1	TAT	0.14585	0.205489	1.11396	0.160938	0.170001	0.0909435
287	8	143	7	AHCYL1-02	E12	AHCYL1	TAT	0.0680224	0.152308	1.05211	0.108163	0.0948177	0.0513732
288	8	218	7	AHCYL1-02	E12	AHCYL1	TAT	0.235705	0.170825	1.18287	0.135285	0.0168026	0.0899075
289	8	131	3	AHCYL1-03	F01	AHCYL1	TAT	-0.158118	0.0834566	0.8972	0.0524059	0.000127805	0.0441733
290	8	143	3	AHCYL1-03	F01	AHCYL1	TAT	-0.170684	0.0970016	0.889773	0.060615	0.168578	0.0596409
291	8	218	3	AHCYL1-03	F01	AHCYL1	TAT	-0.335683	0.0684741	0.79301	0.0381216	0.170904	0.0075622
292	8	131	5	AHCYL1-03	F01	AHCYL1	TAT	-0.114474	0.120269	0.925837	0.0758946	0.142905	0.0684291
293	8	143	5	AHCYL1-03	F01	AHCYL1	TAT	-0.251757	0.145609	0.842672	0.0824378	0.247727	0.0601757
294	8	218	5	AHCYL1-03	F01	AHCYL1	TAT	-0.303934	0.0791994	0.810863	0.0451837	0.152725	0.0104448
295	8	131	7	AHCYL1-03	F01	AHCYL1	TAT	0.0118476	0.161798	1.01257	0.116961	0.216575	0.066712
296	8	143	7	AHCYL1-03	F01	AHCYL1	TAT	0.128284	0.1782	1.09862	0.137532	0.24216	0.0462273
297	8	218	7	AHCYL1-03	F01	AHCYL1	TAT	-0.332481	0.187535	0.798744	0.106818	0.22695	0.053175
298	8	131	3	AHCYL2-01	F02	AHCYL2	TAT	0.0296363	0.10966	1.02275	0.0793391	0.0339217	0.058337
299	8	143	3	AHCYL2-01	F02	AHCYL2	TAT	0.105988	0.167136	1.08112	0.127552	0.00813806	0.0354061
300	8	218	3	AHCYL2-01	F02	AHCYL2	TAT	0.0793325	0.0764889	1.05751	0.0555598	-0.0736468	0.0458167
301	8	131	5	AHCYL2-01	F02	AHCYL2	TAT	-0.0831319	0.0962473	0.945394	0.0621723	0.0241023	0.0535669
302	8	143	5	AHCYL2-01	F02	AHCYL2	TAT	0.0551935	0.0813665	1.04009	0.057789	0.0495957	0.0789065
303	8	218	5	AHCYL2-01	F02	AHCYL2	TAT	0.0321478	0.125369	1.02511	0.0892789	-0.0682722	0.0638079
304	8	131	7	AHCYL2-01	F02	AHCYL2	TAT	-0.127552	0.0957685	0.916713	0.0598083	-0.00754964	0.0922915
305	8	143	7	AHCYL2-01	F02	AHCYL2	TAT	0.0248758	0.232814	1.02632	0.167164	0.113266	0.0801249
306	8	218	7	AHCYL2-01	F02	AHCYL2	TAT	0.068611	0.0510785	1.04914	0.0369884	-0.0392765	0.0813106
307	8	131	3	AHCYL2-02	F03	AHCYL2	TAT	-0.0260972	0.0260731	0.982181	0.0178402	0.0480682	0.0409341
308	8	143	3	AHCYL2-02	F03	AHCYL2	TAT	0.0841397	0.138926	1.06339	0.10485	-0.0422219	0.0420774
309	8	218	3	AHCYL2-02	F03	AHCYL2	TAT	0.211763	0.0454913	1.15849	0.0368346	-0.169672	0.0311274
310	8	131	5	AHCYL2-02	F03	AHCYL2	TAT	-0.00759703	0.153552	0.998433	0.102895	-0.0469087	0.101833
311	8	143	5	AHCYL2-02	F03	AHCYL2	TAT	0.0925063	0.335894	1.08541	0.247926	0.0293793	0.0875914
312	8	218	5	AHCYL2-02	F03	AHCYL2	TAT	0.107371	0.0747853	1.07822	0.0551039	-0.205474	0.0624849
313	8	131	7	AHCYL2-02	F03	AHCYL2	TAT	0.0040182	0.199827	1.00913	0.136661	0.00347633	0.0549718
314	8	143	7	AHCYL2-02	F03	AHCYL2	TAT	0.0143424	0.477389	1.04609	0.326575	0.0475783	0.0609251
315	8	218	7	AHCYL2-02	F03	AHCYL2	TAT	0.0784455	0.1372	1.05901	0.0979193	-0.253429	0.0848306
316	8	131	3	AHCYL2-03	F04	AHCYL2	TAT	0.0826433	0.119846	1.06143	0.0899389	0.0523598	0.0656697
317	8	143	3	AHCYL2-03	F04	AHCYL2	TAT	-0.563198	0.0865371	0.677603	0.0399209	0.0259434	0.0370529
318	8	218	3	AHCYL2-03	F04	AHCYL2	TAT	0.117021	0.0876816	1.08583	0.0657863	0.00338837	0.0408204
319	8	131	5	AHCYL2-03	F04	AHCYL2	TAT	0.0123369	0.038745	1.00883	0.0269064	0.0409427	0.0200817
320	8	143	5	AHCYL2-03	F04	AHCYL2	TAT	-0.48596	0.0694004	0.714573	0.0343742	0.0719362	0.0328733
321	8	218	5	AHCYL2-03	F04	AHCYL2	TAT	-0.0486229	0.208143	0.973711	0.144169	0.0207359	0.0557339
322	8	131	7	AHCYL2-03	F04	AHCYL2	TAT	0.0703404	0.0290874	1.05011	0.0212934	0.0881979	0.072109
323	8	143	7	AHCYL2-03	F04	AHCYL2	TAT	NA	NA	NA	NA	-1.24578	2.34179
324	8	218	7	AHCYL2-03	F04	AHCYL2	TAT	0.019084	0.236682	1.02251	0.169463	-0.0219201	0.032848
325	1	138	3	AIMP1-01	C09	AIMP1	MA	0.151119	0.102572	1.11233	0.0806364	-0.0183857	0.0416138
326	1	163	3	AIMP1-01	C09	AIMP1	MA	-0.217422	0.0302552	0.860227	0.0179474	-0.0581408	0.176635
327	1	61	3	AIMP1-01	C09	AIMP1	MA	0.67452	0.707641	1.69303	0.79866	-0.112357	0.0257125
328	1	138	5	AIMP1-01	C09	AIMP1	MA	-0.0600319	0.0513469	0.959649	0.0342579	-0.0292711	0.0286885
329	1	163	5	AIMP1-01	C09	AIMP1	MA	-0.143107	0.137236	0.90825	0.0839045	-0.0405035	0.0731047
330	1	61	5	AIMP1-01	C09	AIMP1	MA	0.3143	0.595346	1.29672	0.52042	-0.0228708	0.0400087
331	1	138	7	AIMP1-01	C09	AIMP1	MA	0.146284	0.125303	1.10948	0.0952017	-0.00210274	0.167003
332	1	163	7	AIMP1-01	C09	AIMP1	MA	-0.0139596	0.0332145	0.990546	0.0228407	-0.034007	0.136302
333	1	61	7	AIMP1-01	C09	AIMP1	MA	0.168124	0.683836	1.1873	0.542611	0.0190046	0.0932684
334	1	138	3	AIMP1-02	C11	AIMP1	MA	0.314242	0.0830751	1.24473	0.0714384	0.109846	0.158342
335	1	163	3	AIMP1-02	C11	AIMP1	MA	0.189547	0.297014	1.15674	0.240474	-0.0200172	0.0640521
336	1	61	3	AIMP1-02	C11	AIMP1	MA	0.00410313	0.0310885	1.00296	0.0216111	-0.0708652	0.0258028
337	1	138	5	AIMP1-02	C11	AIMP1	MA	0.0887662	0.0727713	1.06436	0.0533149	0.146627	0.201849
338	1	163	5	AIMP1-02	C11	AIMP1	MA	0.14964	0.071803	1.1102	0.0545179	0.0210595	0.0337465
339	1	61	5	AIMP1-02	C11	AIMP1	MA	-0.00132985	0.0155064	0.999107	0.0107384	-0.108558	0.0306531
340	1	138	7	AIMP1-02	C11	AIMP1	MA	-0.0397439	0.104797	0.974562	0.0721473	0.0239836	0.121302
341	1	163	7	AIMP1-02	C11	AIMP1	MA	0.0279731	0.149883	1.02327	0.106843	-0.0584046	0.0531136
342	1	61	7	AIMP1-02	C11	AIMP1	MA	0.00305317	0.0920089	1.00314	0.0639325	-0.252919	0.0616591
343	1	138	3	AIMP1-03	C12	AIMP1	MA	0.0847803	0.0499376	1.06095	0.0370094	0.192149	0.106691
344	1	163	3	AIMP1-03	C12	AIMP1	MA	0.315578	0.157657	1.24953	0.138611	0.0412738	0.125587
345	1	61	3	AIMP1-03	C12	AIMP1	MA	0.345136	0.291002	1.28321	0.257092	-0.205772	0.0507205
346	1	138	5	AIMP1-03	C12	AIMP1	MA	-0.168177	0.178125	0.894586	0.113527	0.0668629	0.147758
347	1	163	5	AIMP1-03	C12	AIMP1	MA	0.2424	0.137465	1.18648	0.109862	0.0627435	0.0627299
348	1	61	5	AIMP1-03	C12	AIMP1	MA	0.231778	0.082651	1.17525	0.0672922	-0.274733	0.00247248
349	1	138	7	AIMP1-03	C12	AIMP1	MA	-0.257932	0.272637	0.846633	0.167635	-0.186369	0.402805
350	1	163	7	AIMP1-03	C12	AIMP1	MA	0.0156454	0.291097	1.02422	0.195523	0.0068222	0.0535439
351	1	61	7	AIMP1-03	C12	AIMP1	MA	0.134359	0.0430725	1.09785	0.0327721	-0.45603	0.128332
352	1	138	3	AIMP2-01	E11	AIMP2	MA	0.491066	0.0762973	1.40678	0.0732433	-0.883726	0.027109
353	1	163	3	AIMP2-01	E11	AIMP2	MA	-0.0098233	0.110408	0.995172	0.0771692	0.0166902	0.0641987
354	1	61	3	AIMP2-01	E11	AIMP2	MA	0.116177	0.232358	1.0909	0.174942	0.040333	0.053019
355	1	138	5	AIMP2-01	E11	AIMP2	MA	NA	NA	NA	NA	-1.1821	0.200926
356	1	163	5	AIMP2-01	E11	AIMP2	MA	-0.0953688	0.00266441	0.936034	0.00172846	-0.0428741	0.0132283
357	1	61	5	AIMP2-01	E11	AIMP2	MA	0.0806854	0.0724881	1.05819	0.0531462	-0.175671	0.2917
358	1	138	7	AIMP2-01	E11	AIMP2	MA	NA	NA	NA	NA	-1.46561	0.603492
359	1	163	7	AIMP2-01	E11	AIMP2	MA	-0.108588	0.1969	0.933119	0.122229	-0.107118	0.082112
360	1	61	7	AIMP2-01	E11	AIMP2	MA	0.0021205	0.0599059	1.0019	0.0415906	-0.135677	0.128442
361	1	138	3	AIMP2-02	E12	AIMP2	MA	-0.352866	0.10169	0.784321	0.0550036	0.104158	0.0412168
362	1	163	3	AIMP2-02	E12	AIMP2	MA	-0.148758	0.172022	0.906398	0.111292	0.00506175	0.125493
363	1	61	3	AIMP2-02	E12	AIMP2	MA	0.107325	0.190228	1.08191	0.142245	-0.246892	0.0121031
364	1	138	5	AIMP2-02	E12	AIMP2	MA	-0.321044	0.166851	0.804004	0.0904997	0.223321	0.103603
365	1	163	5	AIMP2-02	E12	AIMP2	MA	-0.12284	0.0528139	0.918791	0.0339561	0.00401253	0.0207577
366	1	61	5	AIMP2-02	E12	AIMP2	MA	0.0981221	0.136363	1.07277	0.101247	-0.562337	0.18947
367	1	138	7	AIMP2-02	E12	AIMP2	MA	-0.403927	0.120024	0.757537	0.0626392	0.126396	0.0876866
368	1	163	7	AIMP2-02	E12	AIMP2	MA	-0.0730116	0.0770309	0.951559	0.0511383	-0.0593778	0.0662683
369	1	61	7	AIMP2-02	E12	AIMP2	MA	-0.0229814	0.103572	0.985465	0.0706864	-0.609142	0.149805
370	1	138	3	AIMP2-03	F01	AIMP2	MA	-0.18935	0.0645749	0.877589	0.0395082	0.163944	0.135848
371	1	163	3	AIMP2-03	F01	AIMP2	MA	NA	NA	NA	NA	-0.884398	1.84853
372	1	61	3	AIMP2-03	F01	AIMP2	MA	-0.132414	0.0038378	0.912305	0.00242687	0.221664	0.00428091
373	1	138	5	AIMP2-03	F01	AIMP2	MA	-0.195046	0.0440886	0.873817	0.0267744	0.257572	0.146562
374	1	163	5	AIMP2-03	F01	AIMP2	MA	0.00711862	0.232997	1.01357	0.15946	0.161801	0.0101034
375	1	61	5	AIMP2-03	F01	AIMP2	MA	-0.0969641	0.0320465	0.935114	0.0207699	0.296148	0.0132748
376	1	138	7	AIMP2-03	F01	AIMP2	MA	-0.221656	0.118391	0.859517	0.0710274	0.529113	0.159996
377	1	163	7	AIMP2-03	F01	AIMP2	MA	0.181495	0.200088	1.14153	0.163787	0.116544	0.100618
378	1	61	7	AIMP2-03	F01	AIMP2	MA	0.00756536	0.0133094	1.00528	0.00927392	0.48228	0.0646983
379	5	140	3	AKAP8L-01	E02	AKAP8L	VIF	0.0264719	0.127142	1.02119	0.0914925	0.0414067	0.118005
380	5	163	3	AKAP8L-01	E02	AKAP8L	VIF	0.211831	0.341433	1.17941	0.268195	-0.0387901	0.0548615
381	5	140	5	AKAP8L-01	E02	AKAP8L	VIF	0.200116	0.160472	1.15358	0.129882	-0.0280858	0.0274523
382	5	163	5	AKAP8L-01	E02	AKAP8L	VIF	0.382423	0.276987	1.31975	0.255811	0.0265315	0.0760383
383	5	140	7	AKAP8L-01	E02	AKAP8L	VIF	0.292856	0.12831	1.22835	0.111895	-0.0917093	0.109757
384	5	163	7	AKAP8L-01	E02	AKAP8L	VIF	0.252159	0.167582	1.19624	0.134576	-0.0345969	0.0637368
385	5	140	3	AKAP8L-02	E03	AKAP8L	VIF	0.114742	0.028952	1.08293	0.0218188	0.0422968	0.0357675
386	5	163	3	AKAP8L-02	E03	AKAP8L	VIF	0.0204761	0.0495171	1.01469	0.0351031	-0.00886449	0.0763883
387	5	140	5	AKAP8L-02	E03	AKAP8L	VIF	0.0529936	0.118258	1.03974	0.0851708	-0.0521447	0.112571
388	5	163	5	AKAP8L-02	E03	AKAP8L	VIF	0.0193821	0.0744591	1.01443	0.0530953	0.0934146	0.0226344
389	5	140	7	AKAP8L-02	E03	AKAP8L	VIF	0.222906	0.0753994	1.16813	0.0601576	-0.00422074	0.0505081
390	5	163	7	AKAP8L-02	E03	AKAP8L	VIF	0.182357	0.0747263	1.13574	0.058102	0.0385406	0.0272784
391	5	140	3	AKAP8L-03	E04	AKAP8L	VIF	0.135971	0.426435	1.13123	0.333223	-0.057523	0.109902
392	5	163	3	AKAP8L-03	E04	AKAP8L	VIF	0.0857185	0.21863	1.06926	0.15858	-0.118	0.0923348
393	5	140	5	AKAP8L-03	E04	AKAP8L	VIF	0.283642	0.353189	1.24089	0.286367	-0.077871	0.0971797
394	5	163	5	AKAP8L-03	E04	AKAP8L	VIF	0.0249895	0.246859	1.0273	0.1718	-0.0557018	0.0628305
395	5	140	7	AKAP8L-03	E04	AKAP8L	VIF	0.36328	0.18621	1.29334	0.16095	0.00530716	0.0406021
396	5	163	7	AKAP8L-03	E04	AKAP8L	VIF	0.136555	0.160902	1.10374	0.118906	-0.0727876	0.0543786
397	4	140	3	AKAP9-01	A04	AKAP9	PR	-0.326631	0.242202	0.803022	0.134183	-0.185861	0.13956
398	4	163	3	AKAP9-01	A04	AKAP9	PR	-0.181475	0.158134	0.885366	0.0981163	-0.0761212	0.20633
399	4	218	3	AKAP9-01	A04	AKAP9	PR	-0.141192	0.0122508	0.906791	0.0077156	0.0439907	0.0335797
400	4	140	5	AKAP9-01	A04	AKAP9	PR	-0.449331	0.422643	0.748152	0.216092	0.0181152	0.142505
401	4	163	5	AKAP9-01	A04	AKAP9	PR	-0.106091	0.123021	0.931392	0.0812598	0.0804516	0.0624452
402	4	218	5	AKAP9-01	A04	AKAP9	PR	-0.105264	0.0494201	0.930001	0.032115	-0.0380682	0.0846481
403	4	140	7	AKAP9-01	A04	AKAP9	PR	-0.406808	0.0447139	0.754472	0.0233799	0.0185482	0.087349
404	4	163	7	AKAP9-01	A04	AKAP9	PR	0.0803802	0.164251	1.06195	0.123947	0.0593858	0.044349
405	4	218	7	AKAP9-01	A04	AKAP9	PR	-0.0766869	0.0158018	0.948271	0.0104153	0.0661697	0.0749856
406	4	140	3	AKAP9-02	A05	AKAP9	PR	0.100668	0.0266242	1.07236	0.0197887	0.0636362	0.0260955
407	4	163	3	AKAP9-02	A05	AKAP9	PR	-0.0631332	0.173485	0.961908	0.119344	0.0564368	0.111303
408	4	218	3	AKAP9-02	A05	AKAP9	PR	0.0245815	0.0777275	1.01816	0.0542439	-0.242502	0.345514
409	4	140	5	AKAP9-02	A05	AKAP9	PR	-0.00380888	0.00599655	0.997368	0.00414554	0.134316	0.0645697
410	4	163	5	AKAP9-02	A05	AKAP9	PR	0.00587531	0.153749	1.00785	0.105878	-0.0271784	0.0770008
411	4	218	5	AKAP9-02	A05	AKAP9	PR	0.0704857	0.103538	1.0519	0.0769236	-0.183563	0.119234
412	4	140	7	AKAP9-02	A05	AKAP9	PR	0.0236559	0.01828	1.01657	0.0128804	-0.0291206	0.00847087
413	4	163	7	AKAP9-02	A05	AKAP9	PR	-0.0106619	0.135453	0.99559	0.0949933	0.0687453	0.0151631
414	4	218	7	AKAP9-02	A05	AKAP9	PR	-0.0475738	0.0444631	0.967869	0.0299662	-0.175534	0.253291
415	4	140	3	AKAP9-03	A06	AKAP9	PR	-0.140833	0.0184347	0.907033	0.0115897	-0.00385923	0.129941
416	4	163	3	AKAP9-03	A06	AKAP9	PR	0.0469658	0.16486	1.03769	0.122197	-0.0469651	0.11235
417	4	218	3	AKAP9-03	A06	AKAP9	PR	-0.0488927	0.0467733	0.967017	0.0314479	0.143456	0.0157847
418	4	140	5	AKAP9-03	A06	AKAP9	PR	-0.20203	0.0309271	0.869426	0.0186365	0.0701082	0.0204873
419	4	163	5	AKAP9-03	A06	AKAP9	PR	0.223017	0.0532711	1.1677	0.0433978	-0.0516004	0.106877
420	4	218	5	AKAP9-03	A06	AKAP9	PR	-0.123973	0.0981881	0.919077	0.0627239	0.0597061	0.0443841
421	4	140	7	AKAP9-03	A06	AKAP9	PR	0.102993	0.0568846	1.07442	0.0423527	0.0105891	0.215773
422	4	163	7	AKAP9-03	A06	AKAP9	PR	0.31289	0.115178	1.24484	0.0994511	-0.00303266	0.206635
423	4	218	7	AKAP9-03	A06	AKAP9	PR	-0.161639	0.0866954	0.895073	0.0528305	0.131448	0.0949153
424	3	140	3	ALMS1-01	G03	ALMS1	PR	0.184537	0.284344	1.1517	0.236667	0.0843567	0.0269562
425	3	B	3	ALMS1-01	G03	ALMS1	PR	0.083206	0.0740967	1.06029	0.0536343	0.0930828	0.0186743
426	3	140	5	ALMS1-01	G03	ALMS1	PR	0.266677	0.241682	1.21463	0.210925	0.0533181	0.0599559
427	3	B	5	ALMS1-01	G03	ALMS1	PR	0.142704	0.128971	1.10697	0.10137	0.0936437	0.0197195
428	3	140	7	ALMS1-01	G03	ALMS1	PR	0.205991	0.280593	1.1686	0.238199	0.0550155	0.00970308
429	3	B	7	ALMS1-01	G03	ALMS1	PR	0.0324394	0.106488	1.02458	0.0746992	0.180037	0.065169
430	3	140	3	ALMS1-02	G04	ALMS1	PR	0.232937	0.521011	1.22992	0.472482	0.0487233	0.0476664
431	3	B	3	ALMS1-02	G04	ALMS1	PR	0.158352	0.134303	1.11919	0.101887	0.0372877	0.0310739
432	3	140	5	ALMS1-02	G04	ALMS1	PR	-0.125041	0.191781	0.922249	0.117576	0.0365836	0.039403
433	3	B	5	ALMS1-02	G04	ALMS1	PR	0.00628996	0.236964	1.01315	0.15839	-0.0098081	0.0730396
434	3	140	7	ALMS1-02	G04	ALMS1	PR	0.0142263	0.00811141	1.00992	0.00567143	0.0552626	0.112688
435	3	B	7	ALMS1-02	G04	ALMS1	PR	0.0774093	0.176265	1.06025	0.124691	-0.021316	0.0819899
436	3	140	3	ALMS1-03	G05	ALMS1	PR	0.0175945	0.242571	1.02159	0.164719	-0.0210049	0.107936
437	3	B	3	ALMS1-03	G05	ALMS1	PR	0.140996	0.147486	1.10649	0.112232	-0.00471683	0.0328771
438	3	140	5	ALMS1-03	G05	ALMS1	PR	-0.191344	0.164571	0.87967	0.103172	-0.000757947	0.0190402
439	3	B	5	ALMS1-03	G05	ALMS1	PR	NA	NA	NA	NA	-1.20098	2.15447
440	3	140	7	ALMS1-03	G05	ALMS1	PR	-0.0481222	0.275809	0.979401	0.195218	-0.0251267	0.05856
441	3	B	7	ALMS1-03	G05	ALMS1	PR	0.173099	0.171985	1.13279	0.133469	-0.0388052	0.12095
442	5	140	3	AMBRA1-01	B05	AMBRA1	VIF	0.736582	0.253196	1.68311	0.287344	0.0166383	0.070192
443	5	163	3	AMBRA1-01	B05	AMBRA1	VIF	0.186576	0.115224	1.14047	0.0901745	-0.0233505	0.0929696
444	5	140	5	AMBRA1-01	B05	AMBRA1	VIF	0.798817	0.170421	1.74795	0.212792	0.00599785	0.0872049
445	5	163	5	AMBRA1-01	B05	AMBRA1	VIF	0.267396	0.173606	1.20957	0.149624	0.0161399	0.100706
446	5	140	7	AMBRA1-01	B05	AMBRA1	VIF	0.506202	0.0191239	1.42039	0.0188728	-0.00576133	0.0531756
447	5	163	7	AMBRA1-01	B05	AMBRA1	VIF	0.133234	0.0482151	1.09716	0.0368457	-0.00444884	0.103108
448	5	140	3	AMBRA1-02	B06	AMBRA1	VIF	0.30683	0.175492	1.24304	0.148795	0.0567158	0.0612088
449	5	163	3	AMBRA1-02	B06	AMBRA1	VIF	0.0953738	0.301632	1.08403	0.226838	-0.0168539	0.134888
450	5	140	5	AMBRA1-02	B06	AMBRA1	VIF	0.449548	0.104268	1.36796	0.097112	0.0507311	0.0188081
451	5	163	5	AMBRA1-02	B06	AMBRA1	VIF	0.186398	0.164025	1.14274	0.12631	0.0105068	0.068834
452	5	140	7	AMBRA1-02	B06	AMBRA1	VIF	0.372557	0.114687	1.29737	0.102743	0.011835	0.0316704
453	5	163	7	AMBRA1-02	B06	AMBRA1	VIF	0.260271	0.285042	1.21393	0.251741	-0.0624393	0.0980145
454	5	140	3	AMBRA1-03	B07	AMBRA1	VIF	0.185803	0.363818	1.1628	0.309838	-0.00552495	0.0368828
455	5	163	3	AMBRA1-03	B07	AMBRA1	VIF	0.0998803	0.184945	1.0777	0.142589	0.0212172	0.0670908
456	5	140	5	AMBRA1-03	B07	AMBRA1	VIF	-0.0224639	0.199083	0.990959	0.141201	-0.0129118	0.0742419
457	5	163	5	AMBRA1-03	B07	AMBRA1	VIF	0.170263	0.144618	1.12903	0.112702	0.0363556	0.0682652
458	5	140	7	AMBRA1-03	B07	AMBRA1	VIF	-0.0457052	0.149944	0.972361	0.103207	-0.0558524	0.0716021
459	5	163	7	AMBRA1-03	B07	AMBRA1	VIF	0.18917	0.228766	1.14998	0.189845	0.00540056	0.0916691
460	3	140	3	ANAPC1-01	H07	ANAPC1	PR	-0.0165256	0.465609	1.02269	0.318266	-0.0630085	0.00614943
461	3	B	3	ANAPC1-01	H07	ANAPC1	PR	-0.0184059	0.198785	0.993745	0.141824	-0.290291	0.0344461
462	3	140	5	ANAPC1-01	H07	ANAPC1	PR	-0.0647878	0.334999	0.973169	0.22103	0.0706187	0.0465699
463	3	B	5	ANAPC1-01	H07	ANAPC1	PR	0.43661	0.214874	1.36373	0.210749	-0.225429	0.124979
464	3	140	7	ANAPC1-01	H07	ANAPC1	PR	-0.165851	0.0258712	0.891498	0.0159062	0.0249638	0.112328
465	3	B	7	ANAPC1-01	H07	ANAPC1	PR	0.0371717	0.258697	1.0369	0.179393	-0.474988	0.128626
466	3	140	3	ANAPC1-02	H08	ANAPC1	PR	0.000859447	0.130118	1.00327	0.0884112	0.0499371	0.0262985
467	3	B	3	ANAPC1-02	H08	ANAPC1	PR	-0.0427666	0.0189937	0.970848	0.0128277	0.136573	0.047976
468	3	140	5	ANAPC1-02	H08	ANAPC1	PR	0.0457892	0.0516558	1.03269	0.036633	0.034332	0.155165
469	3	B	5	ANAPC1-02	H08	ANAPC1	PR	0.0525511	0.0704834	1.03791	0.0499805	0.19619	0.0753045
470	3	140	7	ANAPC1-02	H08	ANAPC1	PR	0.102226	0.110682	1.07555	0.0830918	0.0442245	0.023623
471	3	B	7	ANAPC1-02	H08	ANAPC1	PR	0.0298717	0.0914641	1.02228	0.0642755	0.0246555	0.0304582
472	3	140	3	ANAPC1-03	H09	ANAPC1	PR	0.0943415	0.152611	1.07164	0.116593	-0.857686	0.0548318
473	3	B	3	ANAPC1-03	H09	ANAPC1	PR	NA	NA	NA	NA	-1.56894	0.064837
474	3	140	5	ANAPC1-03	H09	ANAPC1	PR	-0.301842	0.227351	0.81807	0.13201	-0.475393	0.0268362
475	3	B	5	ANAPC1-03	H09	ANAPC1	PR	NA	NA	NA	NA	-1.46293	0.00986584
476	3	140	7	ANAPC1-03	H09	ANAPC1	PR	-0.416709	0.112647	0.750656	0.0586251	-0.430279	0.195092
477	3	B	7	ANAPC1-03	H09	ANAPC1	PR	NA	NA	NA	NA	-1.44105	0.225981
478	3	140	3	ANAPC2-01	A07	ANAPC2	POL	-0.220864	0.0760769	0.858839	0.0445844	0.156567	0.0321103
479	3	B	3	ANAPC2-01	A07	ANAPC2	POL	-0.0360849	0.151492	0.978878	0.102306	0.334661	0.0503046
480	3	140	5	ANAPC2-01	A07	ANAPC2	POL	0.028277	0.168321	1.02452	0.123066	0.169468	0.0564966
481	3	B	5	ANAPC2-01	A07	ANAPC2	POL	-0.014545	0.0214134	0.990042	0.0147572	0.37395	0.0319974
482	3	140	7	ANAPC2-01	A07	ANAPC2	POL	-0.0417491	0.278475	0.983958	0.197608	-0.120869	0.301835
483	3	B	7	ANAPC2-01	A07	ANAPC2	POL	-0.144956	0.206275	0.910411	0.124408	0.44443	0.0893815
484	3	140	3	ANAPC2-02	A08	ANAPC2	POL	-0.210835	0.124005	0.866166	0.074392	0.105475	0.0274335
485	3	B	3	ANAPC2-02	A08	ANAPC2	POL	-0.134866	0.0654318	0.911383	0.0417022	0.0903132	0.0994374
486	3	140	5	ANAPC2-02	A08	ANAPC2	POL	0.0306185	0.194435	1.02778	0.142633	0.0904398	0.0470107
487	3	B	5	ANAPC2-02	A08	ANAPC2	POL	-0.011137	0.180135	0.997464	0.123969	0.204705	0.0421395
488	3	140	7	ANAPC2-02	A08	ANAPC2	POL	-0.0566948	0.105419	0.963152	0.0688345	-0.0717257	0.132761
489	3	B	7	ANAPC2-02	A08	ANAPC2	POL	-0.328057	0.263025	0.805751	0.153281	0.298091	0.0810518
490	3	140	3	ANAPC2-03	A09	ANAPC2	POL	-0.579177	0.365505	0.683112	0.160246	-0.00789116	0.0488473
491	3	B	3	ANAPC2-03	A09	ANAPC2	POL	-0.390362	0.167087	0.766278	0.085656	-0.111097	0.0555056
492	3	140	5	ANAPC2-03	A09	ANAPC2	POL	-0.113178	0.206431	0.931007	0.137101	0.0104887	0.076683
493	3	B	5	ANAPC2-03	A09	ANAPC2	POL	-0.398177	0.357325	0.773951	0.181773	-0.0898378	0.0892033
494	3	140	7	ANAPC2-03	A09	ANAPC2	POL	-0.118354	0.169964	0.925459	0.107067	-0.0171421	0.10187
495	3	B	7	ANAPC2-03	A09	ANAPC2	POL	-0.180646	0.296982	0.895	0.187237	-0.0372873	0.106828
496	5	140	3	ANKHD1-01	G07	ANKHD1	VPR	0.160039	0.0826251	1.11853	0.0631151	0.0692493	0.0750893
497	5	163	3	ANKHD1-01	G07	ANKHD1	VPR	0.0348891	0.278821	1.03685	0.189393	0.0542025	0.067657
498	5	140	5	ANKHD1-01	G07	ANKHD1	VPR	0.0444645	0.309282	1.04659	0.210949	0.062348	0.0421812
499	5	163	5	ANKHD1-01	G07	ANKHD1	VPR	-0.0659183	0.305748	0.969254	0.19481	-0.0201184	0.05663
500	5	140	7	ANKHD1-01	G07	ANKHD1	VPR	0.00693643	0.097585	1.00634	0.0674212	0.0417752	0.0201897
501	5	163	7	ANKHD1-01	G07	ANKHD1	VPR	-0.109743	0.279806	0.938093	0.173643	-0.0089235	0.102394
502	5	140	3	ANKHD1-02	G08	ANKHD1	VPR	-0.182601	0.405817	0.904003	0.243757	-0.0129509	0.0523187
503	5	163	3	ANKHD1-02	G08	ANKHD1	VPR	-0.0485795	0.236918	0.975861	0.166705	-0.00273206	0.0416187
504	5	140	5	ANKHD1-02	G08	ANKHD1	VPR	-0.0187352	0.116643	0.989243	0.0795411	-0.104614	0.159484
505	5	163	5	ANKHD1-02	G08	ANKHD1	VPR	-0.0522311	0.210915	0.97152	0.147451	0.0402127	0.0846132
506	5	140	7	ANKHD1-02	G08	ANKHD1	VPR	0.0559578	0.0787896	1.04059	0.0573932	0.0587799	0.0509943
507	5	163	7	ANKHD1-02	G08	ANKHD1	VPR	-0.0223629	0.334254	1.00182	0.220806	0.0807547	0.0333926
508	5	140	3	ANKHD1-03	G09	ANKHD1	VPR	0.107391	0.297376	1.09203	0.211382	0.0954821	0.0525233
509	5	163	3	ANKHD1-03	G09	ANKHD1	VPR	0.131339	0.0172982	1.09536	0.0131601	0.0728896	0.0191429
510	5	140	5	ANKHD1-03	G09	ANKHD1	VPR	0.0740257	0.0718385	1.05352	0.0524462	-0.0155944	0.0476057
511	5	163	5	ANKHD1-03	G09	ANKHD1	VPR	0.0834705	0.0423222	1.05987	0.0308259	0.0536344	0.0459227
512	5	140	7	ANKHD1-03	G09	ANKHD1	VPR	0.0319798	0.0558454	1.02293	0.0397957	0.00676253	0.112427
513	5	163	7	ANKHD1-03	G09	ANKHD1	VPR	0.022108	0.159025	1.01948	0.108774	0.0657831	0.068598
514	6	131	3	ANKRD13A-01	A10	ANKRD13A	VPR	-0.325001	0.299181	0.80933	0.156899	0.032363	0.0759457
515	6	143	3	ANKRD13A-01	A10	ANKRD13A	VPR	-0.585284	0.144058	0.66876	0.067826	0.0363587	0.0502465
516	6	131	5	ANKRD13A-01	A10	ANKRD13A	VPR	-0.308217	0.201839	0.813034	0.117151	0.0541234	0.0193694
517	6	143	5	ANKRD13A-01	A10	ANKRD13A	VPR	NA	NA	NA	NA	-1.35141	2.32058
518	6	131	7	ANKRD13A-01	A10	ANKRD13A	VPR	-0.146174	0.0812469	0.904601	0.0510342	-0.0405359	0.097888
519	6	143	7	ANKRD13A-01	A10	ANKRD13A	VPR	-0.148896	0.258649	0.911525	0.160126	0.0740763	0.0371767
520	6	131	3	ANKRD13A-02	A11	ANKRD13A	VPR	-0.246398	0.233408	0.85018	0.131737	-0.018145	0.0541891
521	6	143	3	ANKRD13A-02	A11	ANKRD13A	VPR	-0.254973	0.164426	0.841664	0.0969034	0.0550063	0.0106625
522	6	131	5	ANKRD13A-02	A11	ANKRD13A	VPR	-0.232595	0.124784	0.853212	0.0730081	0.0113159	0.0568654
523	6	143	5	ANKRD13A-02	A11	ANKRD13A	VPR	0.0570262	0.164789	1.04488	0.12058	0.0138106	0.0360823
524	6	131	7	ANKRD13A-02	A11	ANKRD13A	VPR	-0.25852	0.113639	0.837653	0.0646732	-0.0681451	0.0915948
525	6	143	7	ANKRD13A-02	A11	ANKRD13A	VPR	0.137447	0.0223276	1.10004	0.0170901	-0.0275688	0.0277032
526	6	131	3	ANKRD13A-03	A12	ANKRD13A	VPR	0.0428197	0.174568	1.03505	0.12084	0.0230309	0.0424
527	6	143	3	ANKRD13A-03	A12	ANKRD13A	VPR	-0.557388	0.351816	0.692722	0.161239	0.00884758	0.037999
528	6	131	5	ANKRD13A-03	A12	ANKRD13A	VPR	0.0619481	0.289536	1.05844	0.222267	0.0800665	0.0405954
529	6	143	5	ANKRD13A-03	A12	ANKRD13A	VPR	-0.18193	0.197739	0.886927	0.117124	0.0260291	0.0211535
530	6	131	7	ANKRD13A-03	A12	ANKRD13A	VPR	0.11623	0.0385255	1.08416	0.0291341	-0.0729135	0.144095
531	6	143	7	ANKRD13A-03	A12	ANKRD13A	VPR	-0.177814	0.146942	0.887161	0.0928407	0.059651	0.045161
532	15	109	3	ANKRD17-01	A04	ANKRD17	VPR	-0.428478	0.350224	0.758181	0.191071	0.0909975	0.094005
533	15	151	3	ANKRD17-01	A04	ANKRD17	VPR	-0.460795	0.237153	0.733226	0.122309	0.137798	0.0126214
534	26	211	3	ANKRD17-01	A01	ANKRD17	VPR	-0.137314	0.296419	0.922084	0.189202	0.232919	0.0548827
535	26	218	3	ANKRD17-01	A01	ANKRD17	VPR	0.0732087	0.0550012	1.05256	0.0401934	0.374943	0.0365874
536	26	C	3	ANKRD17-01	A01	ANKRD17	VPR	-0.00143284	0.123373	1.00145	0.0861175	0.29588	0.0130587
537	15	109	5	ANKRD17-01	A04	ANKRD17	VPR	-0.572451	0.203239	0.676908	0.0944426	0.389828	0.105913
538	15	151	5	ANKRD17-01	A04	ANKRD17	VPR	-0.524637	0.258992	0.702728	0.128268	0.274286	0.0527267
539	26	211	5	ANKRD17-01	A01	ANKRD17	VPR	-0.137314	0.114663	0.911097	0.0706987	0.0684595	0.0810662
540	26	218	5	ANKRD17-01	A01	ANKRD17	VPR	0.0345811	0.0703577	1.02508	0.0503949	0.153756	0.0686539
541	26	C	5	ANKRD17-01	A01	ANKRD17	VPR	0.135427	0.0638896	1.09914	0.0489655	0.178062	0.131095
542	15	109	7	ANKRD17-01	A04	ANKRD17	VPR	-0.240911	0.432574	0.872304	0.266545	0.275598	0.110193
543	15	151	7	ANKRD17-01	A04	ANKRD17	VPR	-0.371394	0.392952	0.792852	0.223244	0.304842	0.0626763
544	26	211	7	ANKRD17-01	A01	ANKRD17	VPR	0.0126263	0.11523	1.01091	0.0792748	-0.172309	0.143241
545	26	218	7	ANKRD17-01	A01	ANKRD17	VPR	0.162816	0.159612	1.12402	0.12318	-0.0171675	0.0926813
546	26	C	7	ANKRD17-01	A01	ANKRD17	VPR	0.216704	0.023988	1.16218	0.0193424	-0.0251844	0.168709
547	15	109	3	ANKRD17-02	A05	ANKRD17	VPR	-0.550342	0.181047	0.68647	0.0867678	0.168809	0.0385794
548	15	151	3	ANKRD17-02	A05	ANKRD17	VPR	-0.456401	0.13639	0.730959	0.0682666	0.158425	0.0551769
549	26	211	3	ANKRD17-02	A02	ANKRD17	VPR	-0.0328367	0.244783	0.986715	0.161883	-0.0895638	0.0981842
550	26	218	3	ANKRD17-02	A02	ANKRD17	VPR	0.205724	0.0902546	1.15477	0.072118	0.0385806	0.0920094
551	26	C	3	ANKRD17-02	A02	ANKRD17	VPR	0.14231	0.0667241	1.10445	0.0505024	0.154513	0.023183
552	15	109	5	ANKRD17-02	A05	ANKRD17	VPR	-0.403228	0.278743	0.765356	0.141361	0.351756	0.0779211
553	15	151	5	ANKRD17-02	A05	ANKRD17	VPR	-0.678408	0.278541	0.632647	0.121686	0.225924	0.0762154
554	26	211	5	ANKRD17-02	A02	ANKRD17	VPR	-0.185842	0.268608	0.889037	0.157792	-0.204536	0.121956
555	26	218	5	ANKRD17-02	A02	ANKRD17	VPR	0.33707	0.0348179	1.26343	0.0304016	-0.11303	0.0693646
556	26	C	5	ANKRD17-02	A02	ANKRD17	VPR	0.135102	0.0865891	1.0995	0.0669239	0.0584827	0.0670411
557	15	109	7	ANKRD17-02	A05	ANKRD17	VPR	-0.283049	0.26243	0.830876	0.148896	0.291122	0.0871622
558	15	151	7	ANKRD17-02	A05	ANKRD17	VPR	-0.547366	0.331418	0.696738	0.166206	0.199463	0.0805144
559	26	211	7	ANKRD17-02	A02	ANKRD17	VPR	-0.0214485	0.267604	0.99632	0.177778	-0.370037	0.136737
560	26	218	7	ANKRD17-02	A02	ANKRD17	VPR	0.199417	0.216889	1.15669	0.166842	-0.204544	0.0743531
561	26	C	7	ANKRD17-02	A02	ANKRD17	VPR	0.264243	0.257366	1.21407	0.222856	0.0314864	0.0717989
562	15	109	3	ANKRD17-03	A06	ANKRD17	VPR	-0.437217	0.181497	0.742508	0.0949436	0.123151	0.0411734
563	15	151	3	ANKRD17-03	A06	ANKRD17	VPR	-0.753896	0.115716	0.594253	0.0465223	0.108678	0.0559651
564	26	211	3	ANKRD17-03	A03	ANKRD17	VPR	0.0150611	0.0893182	1.01178	0.0619786	-0.0301853	0.0747816
565	26	218	3	ANKRD17-03	A03	ANKRD17	VPR	0.0850899	0.244469	1.07067	0.173815	0.112798	0.0557548
566	26	C	3	ANKRD17-03	A03	ANKRD17	VPR	-2.38515e-05	0.10853	1.00185	0.0739748	0.395377	0.0342235
567	15	109	5	ANKRD17-03	A06	ANKRD17	VPR	-0.650944	0.127036	0.638488	0.0550126	0.265001	0.224667
568	15	151	5	ANKRD17-03	A06	ANKRD17	VPR	-0.685369	0.148702	0.624094	0.0661148	0.151033	0.0440085
569	26	211	5	ANKRD17-03	A03	ANKRD17	VPR	0.1025	0.078485	1.07468	0.0575189	-0.154264	0.115327
570	26	218	5	ANKRD17-03	A03	ANKRD17	VPR	0.0778906	0.103115	1.05729	0.0768518	-0.0223655	0.0713556
571	26	C	5	ANKRD17-03	A03	ANKRD17	VPR	0.189505	0.0079711	1.14038	0.00630791	0.257942	0.0632421
572	15	109	7	ANKRD17-03	A06	ANKRD17	VPR	-0.286637	0.150947	0.822818	0.0865312	0.198013	0.0192579
573	15	151	7	ANKRD17-03	A06	ANKRD17	VPR	-0.66775	0.127847	0.631164	0.0572845	0.144126	0.0580592
574	26	211	7	ANKRD17-03	A03	ANKRD17	VPR	-0.0279126	0.174555	0.985629	0.11898	-0.292014	0.158083
575	26	218	7	ANKRD17-03	A03	ANKRD17	VPR	0.100311	0.122967	1.07463	0.0929227	-0.116285	0.0381564
576	26	C	7	ANKRD17-03	A03	ANKRD17	VPR	0.105475	0.167812	1.08066	0.123763	0.161197	0.0705383
577	11	151	3	AP1M1-01	E11	AP1M1	GP160	0.395943	0.19101	1.32361	0.178503	-0.014833	0.0165911
578	11	160	3	AP1M1-01	E11	AP1M1	GP160	0.381919	0.174427	1.30936	0.155473	0.000435459	0.0360144
579	11	151	5	AP1M1-01	E11	AP1M1	GP160	0.343387	0.160655	1.27389	0.138055	-0.0356838	0.038061
580	11	160	5	AP1M1-01	E11	AP1M1	GP160	0.20484	0.188082	1.15925	0.155872	0.0248983	0.0406268
581	11	151	7	AP1M1-01	E11	AP1M1	GP160	0.191329	0.237797	1.15247	0.197163	-0.128956	0.0915069
582	11	160	7	AP1M1-01	E11	AP1M1	GP160	0.05078	0.176414	1.04089	0.123167	-0.0296841	0.0773312
583	11	151	3	AP1M1-02	E12	AP1M1	GP160	-0.161641	0.109804	0.895732	0.0680014	-0.0235977	0.0430836
584	11	160	3	AP1M1-02	E12	AP1M1	GP160	-0.110748	0.106404	0.927785	0.0682256	0.0642427	0.0454103
585	11	151	5	AP1M1-02	E12	AP1M1	GP160	-0.00283266	0.13163	1.00079	0.090216	0.0235805	0.0851556
586	11	160	5	AP1M1-02	E12	AP1M1	GP160	-0.131461	0.0459312	0.913215	0.0291386	0.109786	0.0531198
587	11	151	7	AP1M1-02	E12	AP1M1	GP160	-0.325342	0.254258	0.80612	0.134395	-0.196473	0.0955969
588	11	160	7	AP1M1-02	E12	AP1M1	GP160	-0.261224	0.0980152	0.835649	0.0557097	0.00302088	0.0269189
589	11	151	3	AP1M1-03	F01	AP1M1	GP160	-0.154934	0.140607	0.900971	0.0854131	0.0787395	0.0874591
590	11	160	3	AP1M1-03	F01	AP1M1	GP160	-0.0128366	0.124016	0.993625	0.0874209	0.0987046	0.0507796
591	11	151	5	AP1M1-03	F01	AP1M1	GP160	-0.24041	0.269192	0.85601	0.150496	0.12459	0.0163829
592	11	160	5	AP1M1-03	F01	AP1M1	GP160	0.085598	0.0849861	1.06235	0.0625113	0.114277	0.0277032
593	11	151	7	AP1M1-03	F01	AP1M1	GP160	-0.194563	0.404629	0.895663	0.228376	0.0716597	0.0559214
594	11	160	7	AP1M1-03	F01	AP1M1	GP160	-0.19745	0.24673	0.880465	0.14608	0.135724	0.0699877
631	11	151	3	APP-01	A01	APP	GP160	-0.228663	0.0246068	0.853509	0.0146271	0.227423	0.07166
632	11	160	3	APP-01	A01	APP	GP160	-0.316977	0.154922	0.805789	0.0842898	0.240743	0.0662189
633	11	151	5	APP-01	A01	APP	GP160	-0.127956	0.129133	0.917533	0.0800475	0.168187	0.0168353
634	11	160	5	APP-01	A01	APP	GP160	-0.379043	0.0147228	0.768974	0.00786881	0.287072	0.0281698
635	11	151	7	APP-01	A01	APP	GP160	0.0727518	0.10409	1.05357	0.0771786	0.180319	0.0315726
636	11	160	7	APP-01	A01	APP	GP160	-0.197177	0.119518	0.874283	0.0740176	0.244062	0.109536
637	11	151	3	APP-02	A02	APP	GP160	-0.0523396	0.213371	0.971587	0.148397	0.108013	0.078451
638	11	160	3	APP-02	A02	APP	GP160	-0.145779	0.314628	0.917938	0.191951	0.0250611	0.069989
639	11	151	5	APP-02	A02	APP	GP160	0.00837829	0.209062	1.013	0.150241	0.0758968	0.049914
640	11	160	5	APP-02	A02	APP	GP160	-0.240179	0.207718	0.852494	0.122214	0.185798	0.0697823
641	11	151	7	APP-02	A02	APP	GP160	0.028103	0.191435	1.02577	0.13926	0.112366	0.0513353
642	11	160	7	APP-02	A02	APP	GP160	-0.151455	0.283172	0.911647	0.171255	0.142092	0.0593045
643	11	151	3	APP-03	A03	APP	GP160	-0.384872	0.137245	0.768124	0.0713057	0.0906202	0.00554599
644	11	160	3	APP-03	A03	APP	GP160	-0.222253	0.159896	0.860811	0.0981366	0.0560615	0.0762566
645	11	151	5	APP-03	A03	APP	GP160	-0.630029	0.613404	0.682907	0.253935	-0.0441849	0.262706
646	11	160	5	APP-03	A03	APP	GP160	-0.202125	0.100581	0.870691	0.0615139	0.151482	0.0657658
647	11	151	7	APP-03	A03	APP	GP160	NA	NA	NA	NA	-1.31258	2.40682
648	11	160	7	APP-03	A03	APP	GP160	-0.254215	0.102034	0.839825	0.0582875	0.21102	0.0588019
649	7	131	3	ARFGEF1-01	G07	ARFGEF1	VPU	0.0692451	0.0619446	1.04981	0.0451752	-0.00690905	0.0658162
650	7	143	3	ARFGEF1-01	G07	ARFGEF1	VPU	-0.11351	0.216262	0.931115	0.134393	0.00186858	0.0412758
651	7	131	5	ARFGEF1-01	G07	ARFGEF1	VPU	0.033599	0.0721137	1.02442	0.0517055	0.0128852	0.0939067
652	7	143	5	ARFGEF1-01	G07	ARFGEF1	VPU	-0.282758	0.1109	0.823656	0.0642809	0.00770794	0.0152514
653	7	131	7	ARFGEF1-01	G07	ARFGEF1	VPU	-0.0259561	0.105804	0.983954	0.0735153	-0.0825012	0.10361
654	7	143	7	ARFGEF1-01	G07	ARFGEF1	VPU	-0.310089	0.113667	0.808279	0.0646261	0.079695	0.0964037
655	7	131	3	ARFGEF1-02	G08	ARFGEF1	VPU	0.149099	0.0959106	1.11052	0.0747113	-0.0951724	0.0258156
656	7	143	3	ARFGEF1-02	G08	ARFGEF1	VPU	0.254438	0.587432	1.25799	0.483174	0.0325237	0.112493
657	7	131	5	ARFGEF1-02	G08	ARFGEF1	VPU	0.109063	0.055604	1.07906	0.0414619	-0.0877857	0.0782458
658	7	143	5	ARFGEF1-02	G08	ARFGEF1	VPU	0.0784192	0.467023	1.09289	0.34686	-0.0410063	0.0979985
659	7	131	7	ARFGEF1-02	G08	ARFGEF1	VPU	0.0122908	0.0121721	1.00858	0.00849943	-0.0244971	0.0865227
660	7	143	7	ARFGEF1-02	G08	ARFGEF1	VPU	0.116088	0.479862	1.12326	0.356782	0.0641978	0.0944389
661	7	131	3	ARFGEF1-03	G09	ARFGEF1	VPU	0.0644454	0.0924945	1.0471	0.0658537	0.00638467	0.0648205
662	7	143	3	ARFGEF1-03	G09	ARFGEF1	VPU	0.266985	0.159022	1.2081	0.130293	-0.0755734	0.1277
663	7	131	5	ARFGEF1-03	G09	ARFGEF1	VPU	0.082777	0.0350513	1.05926	0.0258829	-0.0802097	0.0344677
664	7	143	5	ARFGEF1-03	G09	ARFGEF1	VPU	0.220709	0.179408	1.17141	0.148664	-0.0390787	0.0598186
665	7	131	7	ARFGEF1-03	G09	ARFGEF1	VPU	0.0416481	0.0884507	1.03059	0.0639677	0.0346055	0.0757159
666	7	143	7	ARFGEF1-03	G09	ARFGEF1	VPU	0.122365	0.189789	1.09475	0.141687	-0.0860658	0.0363871
667	8	131	3	ARFGEF2-01	A01	ARFGEF2	VPU	0.524265	0.129396	1.442	0.126348	-0.0469954	0.0904107
668	8	143	3	ARFGEF2-01	A01	ARFGEF2	VPU	-0.147681	0.285653	0.914269	0.174027	0.0842633	0.0359143
669	8	218	3	ARFGEF2-01	A01	ARFGEF2	VPU	-0.434693	0.0650225	0.740349	0.0329989	0.00549956	0.0822281
670	8	131	5	ARFGEF2-01	A01	ARFGEF2	VPU	0.223864	0.0228489	1.16795	0.0185725	0.0798272	0.100455
671	8	143	5	ARFGEF2-01	A01	ARFGEF2	VPU	-0.151161	0.295609	0.912737	0.176311	0.210741	0.0618635
672	8	218	5	ARFGEF2-01	A01	ARFGEF2	VPU	-0.272579	0.164019	0.831453	0.0961201	-0.283257	0.0504436
673	8	131	7	ARFGEF2-01	A01	ARFGEF2	VPU	0.187113	0.0463233	1.13888	0.0368561	-0.136111	0.0196385
674	8	143	7	ARFGEF2-01	A01	ARFGEF2	VPU	0.142145	0.387462	1.12912	0.281548	-0.0891742	0.029814
675	8	218	7	ARFGEF2-01	A01	ARFGEF2	VPU	-0.144036	0.120026	0.907065	0.0749529	-0.496599	0.138896
676	8	131	3	ARFGEF2-02	A02	ARFGEF2	VPU	-0.105279	0.162203	0.93348	0.102104	-0.0319301	0.0196082
677	8	143	3	ARFGEF2-02	A02	ARFGEF2	VPU	-0.293131	0.475755	0.844498	0.254168	0.0561763	0.063578
678	8	218	3	ARFGEF2-02	A02	ARFGEF2	VPU	-0.109938	0.0878663	0.927769	0.0561445	0.0780009	0.0491646
679	8	131	5	ARFGEF2-02	A02	ARFGEF2	VPU	-0.220331	0.149803	0.86146	0.089478	0.100103	0.0499627
680	8	143	5	ARFGEF2-02	A02	ARFGEF2	VPU	-0.383755	0.211747	0.771919	0.11193	0.115463	0.0520581
681	8	218	5	ARFGEF2-02	A02	ARFGEF2	VPU	-0.236451	0.0887256	0.849896	0.0518743	0.00935896	0.103055
682	8	131	7	ARFGEF2-02	A02	ARFGEF2	VPU	-0.0428856	0.158212	0.974584	0.105795	0.0197265	0.155607
683	8	143	7	ARFGEF2-02	A02	ARFGEF2	VPU	-0.144177	0.125864	0.907221	0.0805063	-0.0594382	0.0258719
684	8	218	7	ARFGEF2-02	A02	ARFGEF2	VPU	-0.172907	0.020965	0.887116	0.0128404	-0.0124935	0.072624
685	8	131	3	ARFGEF2-03	A03	ARFGEF2	VPU	-0.176309	0.115583	0.886877	0.0719917	0.0916004	0.0572638
686	8	143	3	ARFGEF2-03	A03	ARFGEF2	VPU	0.0295704	0.213327	1.02824	0.153905	0.0503542	0.0176694
687	8	218	3	ARFGEF2-03	A03	ARFGEF2	VPU	-0.269038	0.0826996	0.830772	0.0468459	0.151881	0.0233156
688	8	131	5	ARFGEF2-03	A03	ARFGEF2	VPU	-0.360597	0.269343	0.788243	0.154117	0.183055	0.0407751
689	8	143	5	ARFGEF2-03	A03	ARFGEF2	VPU	0.0218612	0.289034	1.02942	0.216468	0.201608	0.042177
690	8	218	5	ARFGEF2-03	A03	ARFGEF2	VPU	-0.168043	0.0814536	0.890987	0.0496201	0.051898	0.0501802
691	8	131	7	ARFGEF2-03	A03	ARFGEF2	VPU	-0.089486	0.258527	0.95018	0.175355	0.0015539	0.04379
692	8	143	7	ARFGEF2-03	A03	ARFGEF2	VPU	0.253032	0.0851568	1.19308	0.0693283	-0.188553	0.235885
693	8	218	7	ARFGEF2-03	A03	ARFGEF2	VPU	-0.121845	0.106123	0.920649	0.0663861	0.116771	0.0285059
694	3	140	3	ARHGEF12-01	E11	ARHGEF12	PR	0.108883	0.282458	1.09171	0.200875	0.0192025	0.133517
695	3	B	3	ARHGEF12-01	E11	ARHGEF12	PR	-0.0835506	0.116567	0.945799	0.0770357	0.0909644	0.0329891
696	3	140	5	ARHGEF12-01	E11	ARHGEF12	PR	0.134765	0.19267	1.10462	0.152603	-0.604589	0.955951
697	3	B	5	ARHGEF12-01	E11	ARHGEF12	PR	0.0727305	0.0335033	1.05189	0.0245269	0.0777243	0.0234349
698	3	140	7	ARHGEF12-01	E11	ARHGEF12	PR	0.135677	0.157629	1.10301	0.121568	-0.0889459	0.0650163
699	3	B	7	ARHGEF12-01	E11	ARHGEF12	PR	-0.00917335	0.0488727	0.994041	0.033507	0.0240886	0.146634
700	3	140	3	ARHGEF12-02	E12	ARHGEF12	PR	0.105861	0.147154	1.07991	0.111883	0.111071	0.25464
701	3	B	3	ARHGEF12-02	E12	ARHGEF12	PR	-0.090438	0.196763	0.944923	0.123658	0.330135	0.00690936
702	3	140	5	ARHGEF12-02	E12	ARHGEF12	PR	0.0892049	0.248077	1.07419	0.181298	-0.50829	1.09388
703	3	B	5	ARHGEF12-02	E12	ARHGEF12	PR	0.119213	0.0178765	1.0862	0.013451	0.387766	0.0327696
704	3	140	7	ARHGEF12-02	E12	ARHGEF12	PR	0.237436	0.0179307	1.17896	0.0146381	0.0967074	0.0689857
705	3	B	7	ARHGEF12-02	E12	ARHGEF12	PR	-0.0992383	0.0967978	0.934913	0.0617718	0.323793	0.16456
706	3	140	3	ARHGEF12-03	F01	ARHGEF12	PR	-0.0190396	0.111883	0.988853	0.0756965	0.168379	0.130412
707	3	B	3	ARHGEF12-03	F01	ARHGEF12	PR	-0.316137	0.351897	0.819612	0.205365	0.467068	0.0702926
708	3	140	5	ARHGEF12-03	F01	ARHGEF12	PR	0.0256091	0.100522	1.01958	0.0723706	-0.0107475	0.19127
709	3	B	5	ARHGEF12-03	F01	ARHGEF12	PR	-0.15639	0.39475	0.920934	0.26738	0.466478	0.0919815
710	3	140	7	ARHGEF12-03	F01	ARHGEF12	PR	0.0814059	0.103141	1.05986	0.0759581	-0.0261325	0.180587
711	3	B	7	ARHGEF12-03	F01	ARHGEF12	PR	-0.0338367	0.226744	0.984946	0.156224	0.494758	0.0906805
712	3	140	3	ARRB2-01	B05	ARRB2	POL & PR	-0.0174756	0.222366	0.995589	0.146778	-0.0462601	0.0891132
713	3	B	3	ARRB2-01	B05	ARRB2	POL & PR	-0.132998	0.181701	0.916657	0.111402	0.0109105	0.0354588
714	3	140	5	ARRB2-01	B05	ARRB2	POL & PR	-0.12365	0.101808	0.91939	0.0650791	0.0044715	0.0164073
715	3	B	5	ARRB2-01	B05	ARRB2	POL & PR	-0.42723	0.677261	0.795591	0.327406	0.0457684	0.0346999
716	3	140	7	ARRB2-01	B05	ARRB2	POL & PR	-0.100519	0.0335025	0.932864	0.021531	0.0262275	0.01147
717	3	B	7	ARRB2-01	B05	ARRB2	POL & PR	-0.179131	0.0910791	0.884422	0.0568	0.254957	0.148173
718	3	140	3	ARRB2-02	B06	ARRB2	POL & PR	-0.0639359	0.00850536	0.956662	0.00563762	-0.0117146	0.022313
719	3	B	3	ARRB2-02	B06	ARRB2	POL & PR	-0.0489956	0.0831639	0.967669	0.0548589	0.113284	0.0577274
720	3	140	5	ARRB2-02	B06	ARRB2	POL & PR	-0.0627925	0.250398	0.966894	0.163202	0.0114436	0.0635492
721	3	B	5	ARRB2-02	B06	ARRB2	POL & PR	-0.215472	0.205338	0.866956	0.118787	0.146705	0.0552644
722	3	140	7	ARRB2-02	B06	ARRB2	POL & PR	0.120527	0.142883	1.09062	0.10489	-0.0739597	0.0701834
723	3	B	7	ARRB2-02	B06	ARRB2	POL & PR	0.0822408	0.143064	1.06213	0.105122	0.317363	0.018021
724	3	140	3	ARRB2-03	B07	ARRB2	POL & PR	0.0945855	0.315084	1.08452	0.229552	-0.0265649	0.0510367
725	3	B	3	ARRB2-03	B07	ARRB2	POL & PR	0.245333	0.272935	1.20004	0.237403	0.0616629	0.0193952
726	3	140	5	ARRB2-03	B07	ARRB2	POL & PR	0.198965	0.227039	1.15754	0.186458	0.0294545	0.0408531
727	3	B	5	ARRB2-03	B07	ARRB2	POL & PR	0.212731	0.159262	1.16362	0.129187	0.0155221	0.0778216
728	3	140	7	ARRB2-03	B07	ARRB2	POL & PR	0.214254	0.0825354	1.16136	0.0654562	-0.00399622	0.0689996
729	3	B	7	ARRB2-03	B07	ARRB2	POL & PR	0.310663	0.0315928	1.24048	0.0273242	0.185659	0.083693
730	7	131	3	ATAD3A-01	B08	ATAD3A	VPU	0.0109672	0.0842674	1.00879	0.0598389	-0.0432283	0.0216076
731	7	143	3	ATAD3A-01	B08	ATAD3A	VPU	0.202771	0.317013	1.16921	0.249266	-0.0447892	0.0692252
732	7	131	5	ATAD3A-01	B08	ATAD3A	VPU	0.0637381	0.0641046	1.04586	0.047043	-0.103323	0.0133739
733	7	143	5	ATAD3A-01	B08	ATAD3A	VPU	0.183569	0.288386	1.15034	0.216626	-0.0762278	0.0735793
734	7	131	7	ATAD3A-01	B08	ATAD3A	VPU	0.0153031	0.0935371	1.01207	0.06464	-0.100962	0.0565842
735	7	143	7	ATAD3A-01	B08	ATAD3A	VPU	-0.00724362	0.392259	1.01837	0.252459	-0.0449591	0.0685609
736	7	131	3	ATAD3A-02	B09	ATAD3A	VPU	0.332447	0.0506347	1.25966	0.0440811	-0.500407	0.198295
737	7	143	3	ATAD3A-02	B09	ATAD3A	VPU	0.408436	0.20207	1.33606	0.19064	-0.215137	0.0646359
738	7	131	5	ATAD3A-02	B09	ATAD3A	VPU	0.545446	0.0501353	1.46006	0.0511199	-0.304596	0.047611
739	7	143	5	ATAD3A-02	B09	ATAD3A	VPU	0.200107	0.242194	1.15954	0.192433	-0.116578	0.0158481
740	7	131	7	ATAD3A-02	B09	ATAD3A	VPU	0.468892	0.154008	1.3892	0.143535	-0.421796	0.170999
741	7	143	7	ATAD3A-02	B09	ATAD3A	VPU	-0.0130129	0.0430605	0.991316	0.0296915	-0.0732897	0.0210644
742	7	131	3	ATAD3A-03	B10	ATAD3A	VPU	0.196972	0.11319	1.14861	0.088008	-0.0916343	0.100711
743	7	143	3	ATAD3A-03	B10	ATAD3A	VPU	0.212988	0.159647	1.16384	0.129303	-0.0893506	0.0117564
744	7	131	5	ATAD3A-03	B10	ATAD3A	VPU	0.101396	0.0335313	1.073	0.0250708	-0.0780268	0.0258182
745	7	143	5	ATAD3A-03	B10	ATAD3A	VPU	0.114802	0.206907	1.09046	0.161997	-0.0605369	0.0304531
746	7	131	7	ATAD3A-03	B10	ATAD3A	VPU	0.0512327	0.169012	1.04082	0.118679	-0.138025	0.131046
747	7	143	7	ATAD3A-03	B10	ATAD3A	VPU	-0.03257	0.317101	0.993974	0.226855	-0.0528937	0.0885837
748	7	131	3	ATAD3B-01	E02	ATAD3B	VPU	-0.0194567	0.151952	0.990316	0.106696	-0.00241141	0.0348505
749	7	143	3	ATAD3B-01	E02	ATAD3B	VPU	0.258726	0.175615	1.20235	0.146478	0.0269253	0.0576519
750	7	131	5	ATAD3B-01	E02	ATAD3B	VPU	-0.00913909	0.105723	0.99544	0.0713463	0.00764935	0.0903016
751	7	143	5	ATAD3B-01	E02	ATAD3B	VPU	0.215846	0.137351	1.16491	0.111519	0.0819025	0.044949
752	7	131	7	ATAD3B-01	E02	ATAD3B	VPU	-0.0486404	0.0996341	0.968369	0.0657902	0.129124	0.0462187
753	7	143	7	ATAD3B-01	E02	ATAD3B	VPU	0.225327	0.193938	1.17626	0.163349	0.0543676	0.0209267
754	7	131	3	ATAD3B-02	E03	ATAD3B	VPU	0.00345102	0.0799931	1.00341	0.0547666	0.0128791	0.0712837
755	7	143	3	ATAD3B-02	E03	ATAD3B	VPU	0.0270039	0.155345	1.02284	0.1102	-0.0324388	0.102331
756	7	131	5	ATAD3B-02	E03	ATAD3B	VPU	0.0617832	0.0412266	1.04404	0.0300692	-0.0134631	0.0306828
757	7	143	5	ATAD3B-02	E03	ATAD3B	VPU	0.0180948	0.0719087	1.01347	0.0510358	0.0188977	0.0372464
758	7	131	7	ATAD3B-02	E03	ATAD3B	VPU	0.0642137	0.0657469	1.04623	0.0470399	-0.082336	0.147453
759	7	143	7	ATAD3B-02	E03	ATAD3B	VPU	-0.0620313	0.142307	0.960984	0.0928484	0.0809754	0.03575
760	7	131	3	ATAD3B-03	E04	ATAD3B	VPU	-0.0151014	0.0839378	0.990697	0.0570592	-0.0252867	0.0198187
761	7	143	3	ATAD3B-03	E04	ATAD3B	VPU	-0.190992	0.250064	0.884982	0.157497	-0.0484185	0.0824262
762	7	131	5	ATAD3B-03	E04	ATAD3B	VPU	0.0197803	0.0358417	1.01401	0.0250841	-0.0594327	0.0148906
763	7	143	5	ATAD3B-03	E04	ATAD3B	VPU	-0.0088722	0.310279	1.00956	0.222143	-0.0471747	0.0151728
764	7	131	7	ATAD3B-03	E04	ATAD3B	VPU	0.0225969	0.107982	1.0177	0.0771436	-0.043582	0.0550519
765	7	143	7	ATAD3B-03	E04	ATAD3B	VPU	0.00961307	0.285238	1.02035	0.211747	0.0148756	0.00895973
766	10	131	3	ATL3-01	G03	ATL3	GP160 & GP41	0.0757303	0.092437	1.05532	0.0663958	-0.0341138	0.0245768
767	10	143	3	ATL3-01	G03	ATL3	GP160 & GP41	0.125982	0.0304775	1.09141	0.0231121	-0.0172632	0.102453
768	10	131	5	ATL3-01	G03	ATL3	GP160 & GP41	0.0913038	0.24567	1.07552	0.178812	-0.0943689	0.0328569
769	10	143	5	ATL3-01	G03	ATL3	GP160 & GP41	0.157653	0.200322	1.12247	0.149369	-0.0457077	0.13637
770	10	131	7	ATL3-01	G03	ATL3	GP160 & GP41	0.00356102	0.0929663	1.00385	0.0639479	0.0107556	0.205441
771	10	143	7	ATL3-01	G03	ATL3	GP160 & GP41	0.0346178	0.174677	1.02941	0.12842	-0.0871376	0.0604731
772	10	131	3	ATL3-02	G04	ATL3	GP160 & GP41	0.0855574	0.172963	1.06629	0.13141	0.00825198	0.0743803
773	10	143	3	ATL3-02	G04	ATL3	GP160 & GP41	0.0501717	0.304831	1.05085	0.22066	0.0797213	0.0456153
774	10	131	5	ATL3-02	G04	ATL3	GP160 & GP41	0.0527477	0.106496	1.0391	0.0751302	0.000354789	0.0249142
775	10	143	5	ATL3-02	G04	ATL3	GP160 & GP41	0.0738276	0.248454	1.06304	0.184976	0.00257066	0.0364814
776	10	131	7	ATL3-02	G04	ATL3	GP160 & GP41	0.0423111	0.0502621	1.03018	0.0360013	-0.060827	0.112773
777	10	143	7	ATL3-02	G04	ATL3	GP160 & GP41	-0.0124531	0.152495	0.995027	0.101841	0.0331264	0.0376332
778	10	131	3	ATL3-03	G05	ATL3	GP160 & GP41	0.0942276	0.0452703	1.06784	0.0334764	-0.00433017	0.0619721
779	10	143	3	ATL3-03	G05	ATL3	GP160 & GP41	0.0678169	0.182203	1.05384	0.137558	0.0667557	0.00776419
780	10	131	5	ATL3-03	G05	ATL3	GP160 & GP41	0.0094732	0.167785	1.01122	0.120855	0.0202556	0.0424199
781	10	143	5	ATL3-03	G05	ATL3	GP160 & GP41	0.103951	0.108511	1.07674	0.0808805	0.0550637	0.077268
782	10	131	7	ATL3-03	G05	ATL3	GP160 & GP41	0.0955076	0.111456	1.07055	0.0813871	-0.00470736	0.0783468
783	10	143	7	ATL3-03	G05	ATL3	GP160 & GP41	0.170192	0.261247	1.13713	0.194549	0.0462553	0.0898783
784	10	131	3	ATP2A2-01	E11	ATP2A2	GP160	0.590312	0.132368	1.50987	0.141958	-0.240483	0.0538918
785	10	143	3	ATP2A2-01	E11	ATP2A2	GP160	0.948646	0.280711	1.95363	0.357926	-0.466784	0.0951271
786	10	131	5	ATP2A2-01	E11	ATP2A2	GP160	0.534509	0.112608	1.45135	0.110801	-0.630926	0.0801351
787	10	143	5	ATP2A2-01	E11	ATP2A2	GP160	0.969151	0.178897	1.96764	0.239996	-0.759735	0.110926
788	10	131	7	ATP2A2-01	E11	ATP2A2	GP160	0.643305	0.161442	1.5684	0.173891	-1.24142	0.178202
789	10	143	7	ATP2A2-01	E11	ATP2A2	GP160	0.781189	0.378119	1.75615	0.421701	-1.12644	0.106753
790	10	131	3	ATP2A2-02	E12	ATP2A2	GP160	0.068563	0.231389	1.05788	0.174543	0.0138841	0.0546793
791	10	143	3	ATP2A2-02	E12	ATP2A2	GP160	0.579589	0.126971	1.49828	0.131772	-0.218502	0.0387161
792	10	131	5	ATP2A2-02	E12	ATP2A2	GP160	0.0517927	0.205906	1.04361	0.148831	-0.329269	0.0598528
793	10	143	5	ATP2A2-02	E12	ATP2A2	GP160	0.686598	0.153071	1.61565	0.176123	-0.475879	0.118229
794	10	131	7	ATP2A2-02	E12	ATP2A2	GP160	0.108049	0.0981894	1.07942	0.0722068	-0.703596	0.184355
795	10	143	7	ATP2A2-02	E12	ATP2A2	GP160	0.575502	0.0496015	1.49078	0.0507414	-0.788382	0.192016
796	10	131	3	ATP2A2-03	F01	ATP2A2	GP160	0.306558	0.113038	1.23927	0.096337	-0.129363	0.0510042
797	10	143	3	ATP2A2-03	F01	ATP2A2	GP160	0.186999	0.19143	1.14497	0.147656	-0.133554	0.0759168
798	10	131	5	ATP2A2-03	F01	ATP2A2	GP160	0.330915	0.147483	1.26227	0.132101	-0.43934	0.0662389
799	10	143	5	ATP2A2-03	F01	ATP2A2	GP160	0.134386	0.098103	1.09932	0.0750476	-0.220964	0.107337
800	10	131	7	ATP2A2-03	F01	ATP2A2	GP160	0.372679	0.229724	1.30543	0.198777	-0.73049	0.143518
801	10	143	7	ATP2A2-03	F01	ATP2A2	GP160	0.0932769	0.0775949	1.06781	0.0568688	-0.33802	0.0438493
802	11	151	3	ATP2A3-01	G10	ATP2A3	GP160	0.28359	0.143859	1.22126	0.121585	0.0402196	0.0283965
803	11	160	3	ATP2A3-01	G10	ATP2A3	GP160	0.172741	0.272998	1.14114	0.225287	0.0464147	0.12618
804	11	151	5	ATP2A3-01	G10	ATP2A3	GP160	0.256569	0.111793	1.19705	0.0938935	-0.0733197	0.024567
805	11	160	5	ATP2A3-01	G10	ATP2A3	GP160	0.235327	0.23511	1.1874	0.186729	-0.0188379	0.0247132
806	11	151	7	ATP2A3-01	G10	ATP2A3	GP160	0.277023	0.134737	1.21517	0.110956	-0.22105	0.0873326
807	11	160	7	ATP2A3-01	G10	ATP2A3	GP160	0.0330824	0.116454	1.02543	0.0831324	-0.122124	0.0387325
808	11	151	3	ATP2A3-02	G11	ATP2A3	GP160	0.184741	0.209404	1.14446	0.16086	0.0493695	0.0545998
809	11	160	3	ATP2A3-02	G11	ATP2A3	GP160	0.0886728	0.149712	1.06726	0.112752	0.158673	0.078215
810	11	151	5	ATP2A3-02	G11	ATP2A3	GP160	0.18886	0.100771	1.14172	0.0797861	0.0667552	0.0363958
811	11	160	5	ATP2A3-02	G11	ATP2A3	GP160	0.131172	0.245624	1.10555	0.181233	0.0827808	0.0333527
812	11	151	7	ATP2A3-02	G11	ATP2A3	GP160	0.0375614	0.116646	1.02858	0.0812057	-0.123276	0.117786
813	11	160	7	ATP2A3-02	G11	ATP2A3	GP160	0.0660116	0.135165	1.04994	0.100788	-0.0753323	0.0587867
814	11	151	3	ATP2A3-03	G12	ATP2A3	GP160	-0.231817	0.217658	0.858117	0.131493	0.0460672	0.0549635
815	11	160	3	ATP2A3-03	G12	ATP2A3	GP160	-0.0379581	0.314535	0.990015	0.224326	0.0963542	0.0639228
816	11	151	5	ATP2A3-03	G12	ATP2A3	GP160	-0.0780118	0.159157	0.95121	0.104791	0.00509212	0.0524304
817	11	160	5	ATP2A3-03	G12	ATP2A3	GP160	-0.0586399	0.0992183	0.961703	0.0673973	0.0337762	0.0267631
818	11	151	7	ATP2A3-03	G12	ATP2A3	GP160	-0.0354218	0.105275	0.977486	0.0716777	-0.215501	0.0198127
819	11	160	7	ATP2A3-03	G12	ATP2A3	GP160	0.0413208	0.113961	1.03118	0.0806419	-0.091868	0.0397387
820	7	131	3	ATP2B1-01	H07	ATP2B1	VPU	0.16107	0.125552	1.12098	0.0997124	0.114708	0.031146
821	7	143	3	ATP2B1-01	H07	ATP2B1	VPU	0.0228974	0.0718789	1.01684	0.0511888	0.0410342	0.0900532
822	7	131	5	ATP2B1-01	H07	ATP2B1	VPU	0.0719277	0.0731453	1.05202	0.0530076	0.113157	0.0579835
823	7	143	5	ATP2B1-01	H07	ATP2B1	VPU	0.101281	0.141454	1.07618	0.10618	0.118397	0.0729112
824	7	131	7	ATP2B1-01	H07	ATP2B1	VPU	-0.0264967	0.129578	0.984467	0.0895158	0.0339156	0.0870198
825	7	143	7	ATP2B1-01	H07	ATP2B1	VPU	0.0118045	0.0348259	1.00841	0.0242774	0.00555747	0.071452
826	7	131	3	ATP2B1-02	H08	ATP2B1	VPU	-0.0752769	0.106486	0.950868	0.06915	0.0161452	0.0757467
827	7	143	3	ATP2B1-02	H08	ATP2B1	VPU	-0.109997	0.108628	0.928323	0.0687025	-0.031507	0.0589814
828	7	131	5	ATP2B1-02	H08	ATP2B1	VPU	0.000203917	0.0770417	1.0011	0.0538416	0.0146196	0.0944455
829	7	143	5	ATP2B1-02	H08	ATP2B1	VPU	-0.138154	0.0702325	0.909403	0.0445624	0.100887	0.0784075
830	7	131	7	ATP2B1-02	H08	ATP2B1	VPU	0.0047166	0.1028	1.00499	0.0726293	0.137614	0.0723339
831	7	143	7	ATP2B1-02	H08	ATP2B1	VPU	-0.134117	0.137963	0.914011	0.0874558	0.0973267	0.0281226
832	7	131	3	ATP2B1-03	H09	ATP2B1	VPU	0.0248463	0.132664	1.02026	0.0945365	-0.0095515	0.0239927
833	7	143	3	ATP2B1-03	H09	ATP2B1	VPU	-0.122655	0.118545	0.920573	0.0760759	0.0508731	0.101897
834	7	131	5	ATP2B1-03	H09	ATP2B1	VPU	-0.0730749	0.0789341	0.951568	0.0528437	0.0996514	0.0728928
835	7	143	5	ATP2B1-03	H09	ATP2B1	VPU	-0.0819809	0.280958	0.956565	0.181324	0.117621	0.0826639
836	7	131	7	ATP2B1-03	H09	ATP2B1	VPU	-0.0689844	0.229614	0.961611	0.159063	-0.0447505	0.159851
837	7	143	7	ATP2B1-03	H09	ATP2B1	VPU	0.0290127	0.422082	1.048	0.277594	0.160336	0.0247076
838	7	131	3	ATP5B-01	H01	ATP5B	VPU	0.173006	0.120153	1.13002	0.0945217	0.0678006	0.0603043
839	7	143	3	ATP5B-01	H01	ATP5B	VPU	-0.364756	0.322374	0.789942	0.182503	0.0755788	0.141065
840	7	131	5	ATP5B-01	H01	ATP5B	VPU	0.0345903	0.165889	1.02874	0.116362	0.214954	0.095554
841	7	143	5	ATP5B-01	H01	ATP5B	VPU	-0.113928	0.183144	0.929114	0.120319	0.0873525	0.0609904
842	7	131	7	ATP5B-01	H01	ATP5B	VPU	0.12063	0.0877067	1.08856	0.0668141	0.298643	0.113716
843	7	143	7	ATP5B-01	H01	ATP5B	VPU	0.0804097	0.042997	1.05763	0.0317864	-0.0180193	0.146667
844	7	131	3	ATP5B-02	H02	ATP5B	VPU	-0.129317	0.0333268	0.914426	0.0209814	0.0923996	0.0716718
845	7	143	3	ATP5B-02	H02	ATP5B	VPU	-0.178235	0.26438	0.893696	0.162877	0.106887	0.0423449
846	7	131	5	ATP5B-02	H02	ATP5B	VPU	-0.0587011	0.059054	0.960665	0.039384	0.142807	0.0451623
847	7	143	5	ATP5B-02	H02	ATP5B	VPU	-0.0143104	0.151145	0.993783	0.105136	0.0856951	0.0501263
848	7	131	7	ATP5B-02	H02	ATP5B	VPU	-0.047235	0.095279	0.9692	0.0641956	0.116455	0.0230812
849	7	143	7	ATP5B-02	H02	ATP5B	VPU	-0.0192372	0.0995409	0.988335	0.0690881	-0.0422922	0.047726
850	7	131	3	ATP5B-03	H03	ATP5B	VPU	-0.139947	0.235769	0.915901	0.155909	0.114428	0.0647321
851	7	143	3	ATP5B-03	H03	ATP5B	VPU	-0.128384	0.160402	0.918628	0.101935	0.134916	0.0457606
852	7	131	5	ATP5B-03	H03	ATP5B	VPU	-0.101834	0.0779001	0.932744	0.0495581	0.198452	0.0248195
853	7	143	5	ATP5B-03	H03	ATP5B	VPU	-0.0900769	0.157911	0.943155	0.100023	0.109348	0.156397
854	7	131	7	ATP5B-03	H03	ATP5B	VPU	-0.0442744	0.0529688	0.970212	0.0355223	0.219984	0.0383564
855	7	143	7	ATP5B-03	H03	ATP5B	VPU	0.185974	0.301979	1.15407	0.236074	0.110371	0.0327047
856	8	131	3	ATP5D-01	A07	ATP5D	VPU	-0.0257211	0.106999	0.984157	0.0744706	0.0735083	0.0548573
857	8	143	3	ATP5D-01	A07	ATP5D	VPU	-0.098305	0.324298	0.949931	0.212222	0.0127203	0.0126294
858	8	218	3	ATP5D-01	A07	ATP5D	VPU	-0.140948	0.147683	0.910154	0.0956599	0.0895885	0.0312204
859	8	131	5	ATP5D-01	A07	ATP5D	VPU	0.0203116	0.107486	1.01604	0.0744953	0.0173843	0.138881
860	8	143	5	ATP5D-01	A07	ATP5D	VPU	-0.136256	0.376207	0.931477	0.255045	0.0273528	0.0452986
861	8	218	5	ATP5D-01	A07	ATP5D	VPU	-0.163638	0.128535	0.895117	0.0787732	0.0591558	0.00727025
862	8	131	7	ATP5D-01	A07	ATP5D	VPU	-0.0175865	0.0538524	0.988342	0.0367282	0.0212098	0.16284
863	8	143	7	ATP5D-01	A07	ATP5D	VPU	-0.0803094	0.115376	0.947903	0.0774633	0.0061848	0.130904
864	8	218	7	ATP5D-01	A07	ATP5D	VPU	-0.0908192	0.0794408	0.939948	0.0525212	-0.0122307	0.0803575
865	8	131	3	ATP5D-02	A08	ATP5D	VPU	0.074643	0.080035	1.05417	0.0575176	-0.226507	0.0425191
866	8	143	3	ATP5D-02	A08	ATP5D	VPU	0.221182	0.139979	1.16934	0.112774	-0.217713	0.0312464
867	8	218	3	ATP5D-02	A08	ATP5D	VPU	-0.0384403	0.0911877	0.975004	0.0615721	-0.439312	0.0164952
868	8	131	5	ATP5D-02	A08	ATP5D	VPU	-0.0946044	0.12161	0.938763	0.0798551	-0.18311	0.125494
869	8	143	5	ATP5D-02	A08	ATP5D	VPU	0.109118	0.0932807	1.08009	0.071059	-0.106174	0.0178815
870	8	218	5	ATP5D-02	A08	ATP5D	VPU	-0.09676	0.253458	0.944959	0.169959	-0.700276	0.067551
871	8	131	7	ATP5D-02	A08	ATP5D	VPU	0.048383	0.076262	1.03507	0.0543969	0.0653876	0.0121975
872	8	143	7	ATP5D-02	A08	ATP5D	VPU	-0.399021	0.219098	0.764144	0.113631	-0.0300624	0.117903
873	8	218	7	ATP5D-02	A08	ATP5D	VPU	0.0547787	0.12317	1.04122	0.0884325	-0.839812	0.147263
874	8	131	3	ATP5D-03	A09	ATP5D	VPU	0.0143924	0.0626435	1.01067	0.0444186	-0.0163819	0.0369293
875	8	143	3	ATP5D-03	A09	ATP5D	VPU	0.133362	0.180764	1.10273	0.142713	-0.0686553	0.141309
876	8	218	3	ATP5D-03	A09	ATP5D	VPU	-0.0644071	0.125464	0.958779	0.0847761	0.176165	0.0324088
877	8	131	5	ATP5D-03	A09	ATP5D	VPU	-0.0302222	0.100915	0.980848	0.0673485	0.0682946	0.0404136
878	8	143	5	ATP5D-03	A09	ATP5D	VPU	0.183922	0.10023	1.13778	0.0782043	0.0850266	0.0968505
879	8	218	5	ATP5D-03	A09	ATP5D	VPU	0.0755714	0.0907334	1.05516	0.0658647	0.197787	0.086792
880	8	131	7	ATP5D-03	A09	ATP5D	VPU	0.0168092	0.0606567	1.01231	0.0424326	-0.00161658	0.0214237
881	8	143	7	ATP5D-03	A09	ATP5D	VPU	0.195055	0.137811	1.14832	0.112536	0.124703	0.0864736
882	8	218	7	ATP5D-03	A09	ATP5D	VPU	0.0399813	0.0567604	1.02863	0.0400897	0.15402	0.143814
883	7	131	3	ATP5F1-01	E05	ATP5F1	VPU	-0.0251197	0.0877848	0.98395	0.0597012	0.0560214	0.0859481
884	7	143	3	ATP5F1-01	E05	ATP5F1	VPU	-0.0351695	0.0850287	0.977058	0.0583825	-0.0698433	0.0670476
885	7	131	5	ATP5F1-01	E05	ATP5F1	VPU	0.00887305	0.109426	1.0081	0.0763686	0.0781357	0.041922
886	7	143	5	ATP5F1-01	E05	ATP5F1	VPU	-0.0589652	0.173192	0.964631	0.117891	0.0713243	0.0810859
887	7	131	7	ATP5F1-01	E05	ATP5F1	VPU	-0.0148131	0.0846858	0.990923	0.0582387	0.0969773	0.0376415
888	7	143	7	ATP5F1-01	E05	ATP5F1	VPU	-0.0138583	0.223924	0.998172	0.147438	0.119081	0.0451082
889	7	131	3	ATP5F1-02	E06	ATP5F1	VPU	0.00385843	0.0623341	1.0033	0.0430003	0.0412888	0.098488
890	7	143	3	ATP5F1-02	E06	ATP5F1	VPU	-0.179087	0.348768	0.899925	0.204126	0.0450083	0.0669333
891	7	131	5	ATP5F1-02	E06	ATP5F1	VPU	-0.173708	0.0802811	0.887479	0.049606	0.036259	0.0715009
892	7	143	5	ATP5F1-02	E06	ATP5F1	VPU	-0.249907	0.244331	0.848808	0.137789	0.0555384	0.085557
893	7	131	7	ATP5F1-02	E06	ATP5F1	VPU	-0.173407	0.095738	0.888053	0.0592452	0.188785	0.0276668
894	7	143	7	ATP5F1-02	E06	ATP5F1	VPU	-0.0942561	0.268838	0.947986	0.184253	0.0980668	0.0353493
895	7	131	3	ATP5F1-03	E07	ATP5F1	VPU	0.248308	0.103823	1.18988	0.0862377	0.0615229	0.0344293
896	7	143	3	ATP5F1-03	E07	ATP5F1	VPU	0.0288787	0.232446	1.0288	0.157542	-0.000395638	0.112478
897	7	131	5	ATP5F1-03	E07	ATP5F1	VPU	0.138955	0.0834673	1.10234	0.0641313	-0.0110537	0.0287259
898	7	143	5	ATP5F1-03	E07	ATP5F1	VPU	0.0382005	0.146769	1.03031	0.101583	-0.0312532	0.0959976
899	7	131	7	ATP5F1-03	E07	ATP5F1	VPU	0.0656613	0.0831033	1.04771	0.0593766	-0.146432	0.03865
900	7	143	7	ATP5F1-03	E07	ATP5F1	VPU	-0.160589	0.173895	0.899017	0.108888	-0.059052	0.105438
901	7	131	3	ATP5H-01	F12	ATP5H	VPU	-0.201603	0.122057	0.871693	0.075423	0.0911143	0.0312823
902	7	143	3	ATP5H-01	F12	ATP5H	VPU	0.0699587	0.290534	1.06358	0.205343	0.142454	0.0565166
903	7	131	5	ATP5H-01	F12	ATP5H	VPU	-0.110481	0.0326349	0.926437	0.0208442	0.0577463	0.145867
904	7	143	5	ATP5H-01	F12	ATP5H	VPU	0.105086	0.107479	1.07752	0.0785324	0.107867	0.0411027
905	7	131	7	ATP5H-01	F12	ATP5H	VPU	-0.253382	0.0906935	0.840023	0.0520641	0.087107	0.134289
906	7	143	7	ATP5H-01	F12	ATP5H	VPU	-0.14564	0.0431913	0.904248	0.0270771	-0.057298	0.0590928
907	7	131	3	ATP5H-02	G01	ATP5H	VPU	-0.191309	0.105968	0.877381	0.0640977	0.0114393	0.0736315
908	7	143	3	ATP5H-02	G01	ATP5H	VPU	-0.48746	0.132202	0.715264	0.0648149	0.112173	0.095729
909	7	131	5	ATP5H-02	G01	ATP5H	VPU	-0.0821621	0.0696549	0.945374	0.0455691	0.105113	0.0963021
910	7	143	5	ATP5H-02	G01	ATP5H	VPU	-0.285922	0.0584159	0.820665	0.0330982	0.0509632	0.112596
911	7	131	7	ATP5H-02	G01	ATP5H	VPU	0.0753181	0.0254687	1.0537	0.0185078	0.13733	0.0645539
912	7	143	7	ATP5H-02	G01	ATP5H	VPU	-0.235367	0.0939174	0.850673	0.05558	0.0287785	0.190843
913	7	131	3	ATP5H-03	G02	ATP5H	VPU	-0.104433	0.192263	0.93557	0.120455	0.0256232	0.0392189
914	7	143	3	ATP5H-03	G02	ATP5H	VPU	-0.0455848	0.471738	1.00371	0.32348	0.0256661	0.126568
915	7	131	5	ATP5H-03	G02	ATP5H	VPU	-0.0547948	0.135471	0.965608	0.0926746	0.0347103	0.059554
916	7	143	5	ATP5H-03	G02	ATP5H	VPU	0.020846	0.515752	1.05937	0.386374	-0.0224753	0.0706294
917	7	131	7	ATP5H-03	G02	ATP5H	VPU	0.0400056	0.0195179	1.02818	0.0139632	0.0514083	0.0745989
918	7	143	7	ATP5H-03	G02	ATP5H	VPU	0.157355	0.317896	1.13384	0.257851	0.0612024	0.0875789
919	7	131	3	ATP5J-01	D10	ATP5J	VPU	0.0345417	0.103133	1.02596	0.0723112	0.0330209	0.0593016
920	7	143	3	ATP5J-01	D10	ATP5J	VPU	0.414078	0.117065	1.33535	0.106993	-0.0747277	0.0982143
921	7	131	5	ATP5J-01	D10	ATP5J	VPU	0.130079	0.0745322	1.09532	0.0557904	0.001997	0.0603199
922	7	143	5	ATP5J-01	D10	ATP5J	VPU	0.353334	0.164866	1.28311	0.147602	-0.0418845	0.0398636
923	7	131	7	ATP5J-01	D10	ATP5J	VPU	0.00391851	0.12897	1.00543	0.0916407	-0.0700715	0.115613
924	7	143	7	ATP5J-01	D10	ATP5J	VPU	0.170761	0.198087	1.13265	0.152285	-0.058748	0.0411222
925	7	131	3	ATP5J-02	D12	ATP5J	VPU	-0.28214	0.108265	0.823901	0.0609688	-0.0236269	0.00154412
926	7	143	3	ATP5J-02	D12	ATP5J	VPU	-0.0690196	0.139281	0.956273	0.09332	0.0939615	0.0648612
927	7	131	5	ATP5J-02	D12	ATP5J	VPU	0.0588458	0.193201	1.04772	0.135091	0.0488923	0.03431
928	7	143	5	ATP5J-02	D12	ATP5J	VPU	-0.126492	0.176839	0.920753	0.116375	0.0491182	0.067834
929	7	131	7	ATP5J-02	D12	ATP5J	VPU	-0.068363	0.288096	0.966306	0.189005	-0.0948492	0.134044
930	7	143	7	ATP5J-02	D12	ATP5J	VPU	-0.0961451	0.234422	0.943559	0.146572	0.0420136	0.0973238
931	7	131	3	ATP5J-03	E01	ATP5J	VPU	-0.15032	0.160335	0.904714	0.0983274	0.041685	0.0372181
932	7	143	3	ATP5J-03	E01	ATP5J	VPU	-0.0858279	0.0981589	0.943703	0.0644972	0.162053	0.0199259
933	7	131	5	ATP5J-03	E01	ATP5J	VPU	-0.0655014	0.0733153	0.956433	0.0483024	0.118167	0.150526
934	7	143	5	ATP5J-03	E01	ATP5J	VPU	-0.00959151	0.170324	0.998048	0.119635	0.11785	0.0922988
935	7	131	7	ATP5J-03	E01	ATP5J	VPU	0.0751257	0.0653117	1.05417	0.047772	0.118856	0.0201963
936	7	143	7	ATP5J-03	E01	ATP5J	VPU	0.147279	0.219115	1.11601	0.169022	0.0453135	0.0677154
937	7	131	3	ATP5O-01	F09	ATP5O	VPU	0.368866	0.084945	1.29283	0.0759428	-0.058103	0.00586968
938	7	143	3	ATP5O-01	F09	ATP5O	VPU	0.537739	0.0311346	1.45192	0.0312467	0.0165109	0.0449851
939	7	131	5	ATP5O-01	F09	ATP5O	VPU	0.120563	0.163961	1.09181	0.122575	-0.0732032	0.0750166
940	7	143	5	ATP5O-01	F09	ATP5O	VPU	0.385913	0.0431027	1.30707	0.0387276	0.0189538	0.0788363
941	7	131	7	ATP5O-01	F09	ATP5O	VPU	0.137216	0.143512	1.10343	0.110545	0.0145439	0.0835584
942	7	143	7	ATP5O-01	F09	ATP5O	VPU	0.226819	0.129698	1.17344	0.106837	0.0165035	0.0241042
943	7	131	3	ATP5O-02	F10	ATP5O	VPU	0.24853	0.195322	1.19516	0.157926	-0.0104154	0.0380821
944	7	143	3	ATP5O-02	F10	ATP5O	VPU	0.718639	0.136585	1.65058	0.157746	0.0102746	0.0934962
945	7	131	5	ATP5O-02	F10	ATP5O	VPU	0.166325	0.229762	1.13162	0.177316	-0.0650599	0.0479625
946	7	143	5	ATP5O-02	F10	ATP5O	VPU	0.539061	0.104331	1.45554	0.104086	0.00521591	0.0412067
947	7	131	7	ATP5O-02	F10	ATP5O	VPU	0.193629	0.219903	1.15233	0.169586	-0.0286517	0.0228849
948	7	143	7	ATP5O-02	F10	ATP5O	VPU	0.227878	0.258842	1.18361	0.208938	-0.0194026	0.104542
949	7	131	3	ATP5O-03	F11	ATP5O	VPU	-0.0200771	0.38634	1.0088	0.248915	-0.129795	0.129758
950	7	143	3	ATP5O-03	F11	ATP5O	VPU	0.500644	0.0274171	1.41501	0.0267874	0.0139252	0.102883
951	7	131	5	ATP5O-03	F11	ATP5O	VPU	0.0463437	0.19403	1.03877	0.135592	-0.1203	0.0949512
952	7	143	5	ATP5O-03	F11	ATP5O	VPU	0.277248	0.103824	1.21399	0.0880374	-0.0041841	0.0413266
953	7	131	7	ATP5O-03	F11	ATP5O	VPU	NA	NA	NA	NA	-1.31613	1.9905
954	7	143	7	ATP5O-03	F11	ATP5O	VPU	0.0566808	0.131151	1.0429	0.0930668	-0.0644227	0.0718877
955	7	131	3	ATXN10-01	D04	ATXN10	VPU	0.0113468	0.07107	1.00871	0.0498776	0.0180427	0.0505934
956	7	143	3	ATXN10-01	D04	ATXN10	VPU	0.367524	0.0896577	1.29179	0.0799043	0.0329087	0.165576
957	7	131	5	ATXN10-01	D04	ATXN10	VPU	-0.0449564	0.098398	0.970807	0.0651529	-0.0516986	0.0501867
958	7	143	5	ATXN10-01	D04	ATXN10	VPU	0.313578	0.190693	1.25006	0.165613	0.00925312	0.0457623
959	7	131	7	ATXN10-01	D04	ATXN10	VPU	-0.0668449	0.0581314	0.955237	0.0380523	0.00286534	0.151346
960	7	143	7	ATXN10-01	D04	ATXN10	VPU	0.374078	0.215845	1.30571	0.195112	-0.0248769	0.122404
961	7	131	3	ATXN10-02	D05	ATXN10	VPU	0.0980291	0.107172	1.0723	0.0807925	0.033466	0.105678
962	7	143	3	ATXN10-02	D05	ATXN10	VPU	0.0616371	0.176626	1.04884	0.127213	-0.0526009	0.128763
963	7	131	5	ATXN10-02	D05	ATXN10	VPU	0.0983069	0.033045	1.0707	0.024646	-0.0185441	0.0679721
964	7	143	5	ATXN10-02	D05	ATXN10	VPU	0.126562	0.048179	1.0921	0.0368126	-0.0145855	0.0291849
965	7	131	7	ATXN10-02	D05	ATXN10	VPU	0.0151928	0.0554979	1.01109	0.0390891	-0.091747	0.0508371
966	7	143	7	ATXN10-02	D05	ATXN10	VPU	0.0892684	0.182403	1.0694	0.130919	0.0669171	0.055292
967	7	131	3	ATXN10-03	D06	ATXN10	VPU	-0.0963443	0.0520005	0.935804	0.0335658	-0.00280012	0.0511149
968	7	143	3	ATXN10-03	D06	ATXN10	VPU	0.0550758	0.0888674	1.04024	0.0646595	-0.113423	0.0888643
969	7	131	5	ATXN10-03	D06	ATXN10	VPU	-0.0787176	0.0362643	0.947098	0.023731	-0.0977378	0.10729
970	7	143	5	ATXN10-03	D06	ATXN10	VPU	-0.0743481	0.0637959	0.950392	0.0422172	-0.0700559	0.024291
971	7	131	7	ATXN10-03	D06	ATXN10	VPU	-0.112506	0.0250342	0.925073	0.0161185	0.00214045	0.108446
972	7	143	7	ATXN10-03	D06	ATXN10	VPU	-0.137077	0.0766657	0.910224	0.0490706	-0.00187994	0.0588552
973	5	140	3	BAG6-01	E05	BAG6	VIF	0.133293	0.102357	1.09866	0.079318	-0.054536	0.0493653
974	5	163	3	BAG6-01	E05	BAG6	VIF	0.0169075	0.124964	1.0143	0.086852	-0.12814	0.129058
975	5	140	5	BAG6-01	E05	BAG6	VIF	0.0384126	0.218207	1.03502	0.161771	-0.0533395	0.0773695
976	5	163	5	BAG6-01	E05	BAG6	VIF	0.0855334	0.072889	1.06199	0.0541582	-0.0292609	0.048474
977	5	140	7	BAG6-01	E05	BAG6	VIF	0.0373748	0.304361	1.04151	0.218257	0.103055	0.0137432
978	5	163	7	BAG6-01	E05	BAG6	VIF	-0.0500449	0.0421324	0.966181	0.0282995	-0.0998789	0.0647798
979	5	140	3	BAG6-02	E06	BAG6	VIF	-0.226459	0.267297	0.864354	0.154955	-0.215636	0.184231
980	5	163	3	BAG6-02	E06	BAG6	VIF	-0.10139	0.161678	0.936117	0.107756	-0.158615	0.0292024
981	5	140	5	BAG6-02	E06	BAG6	VIF	-0.325782	0.133955	0.800197	0.0759678	-0.0816335	0.105745
982	5	163	5	BAG6-02	E06	BAG6	VIF	-0.134655	0.105591	0.912536	0.0680318	-0.0799937	0.0210825
983	5	140	7	BAG6-02	E06	BAG6	VIF	-0.334376	0.0772954	0.793888	0.0427034	0.0226309	0.0723191
984	5	163	7	BAG6-02	E06	BAG6	VIF	-0.26341	0.10908	0.834685	0.0618874	-0.0474996	0.0195264
985	5	140	3	BAG6-03	E07	BAG6	VIF	-0.209163	0.161935	0.8686	0.0942636	0.0210631	0.0821042
986	5	163	3	BAG6-03	E07	BAG6	VIF	0.0615731	0.180312	1.049	0.129426	-0.0832145	0.0555885
987	5	140	5	BAG6-03	E07	BAG6	VIF	-0.32069	0.154054	0.803788	0.0879824	-0.0653908	0.0317672
988	5	163	5	BAG6-03	E07	BAG6	VIF	0.156988	0.182173	1.12089	0.141193	-0.00718215	0.0950987
989	5	140	7	BAG6-03	E07	BAG6	VIF	-0.15784	0.0598825	0.896884	0.0375154	0.054319	0.0683628
990	5	163	7	BAG6-03	E07	BAG6	VIF	0.0151039	0.137685	1.01357	0.0955345	0.012303	0.0513209
991	13	109	3	BCAP31-01	H04	BCAP31	GP41	-0.249236	0.166827	0.845102	0.0977947	0.138776	0.12814
992	13	160	3	BCAP31-01	H04	BCAP31	GP41	-0.293196	0.0887314	0.817134	0.0511126	0.179418	0.0399398
993	13	109	5	BCAP31-01	H04	BCAP31	GP41	-0.143049	0.0557126	0.906057	0.0353696	0.204631	0.0224232
994	13	160	5	BCAP31-01	H04	BCAP31	GP41	-0.162819	0.0362333	0.893467	0.0225984	0.0296713	0.098132
995	13	109	7	BCAP31-01	H04	BCAP31	GP41	-0.00540824	0.410967	1.02208	0.267153	0.170853	0.0416429
996	13	160	7	BCAP31-01	H04	BCAP31	GP41	-0.306285	0.222176	0.814951	0.119891	0.124701	0.0867717
997	13	109	3	BCAP31-02	H05	BCAP31	GP41	-0.122372	0.0430854	0.91895	0.0276628	0.115114	0.183799
998	13	160	3	BCAP31-02	H05	BCAP31	GP41	0.00695634	0.00910449	1.00485	0.00635215	0.00913997	0.0225837
999	13	109	5	BCAP31-02	H05	BCAP31	GP41	-0.340866	0.141021	0.792043	0.0754377	0.151025	0.0258216
1000	13	160	5	BCAP31-02	H05	BCAP31	GP41	-0.0856222	0.24573	0.951484	0.160716	-0.0170601	0.119665
1001	13	109	7	BCAP31-02	H05	BCAP31	GP41	-0.339871	0.215684	0.796095	0.121219	0.135013	0.101279
1002	13	160	7	BCAP31-02	H05	BCAP31	GP41	0.0719197	0.138816	1.05439	0.102613	-0.035717	0.112874
1003	13	109	3	BCAP31-03	H06	BCAP31	GP41	-0.387626	0.137345	0.766662	0.0712132	0.100946	0.125388
1004	13	160	3	BCAP31-03	H06	BCAP31	GP41	-0.0534753	0.11149	0.965551	0.0757031	0.16508	0.00397348
1005	13	109	5	BCAP31-03	H06	BCAP31	GP41	-0.57671	0.184959	0.674089	0.0833551	0.157583	0.0180208
1006	13	160	5	BCAP31-03	H06	BCAP31	GP41	-0.175477	0.137012	0.888168	0.0856227	0.0968134	0.0752685
1007	13	109	7	BCAP31-03	H06	BCAP31	GP41	-0.539308	0.200002	0.692482	0.0946538	0.146946	0.0853036
1008	13	160	7	BCAP31-03	H06	BCAP31	GP41	-0.114991	0.173518	0.927948	0.115145	0.182468	0.0178373
1009	4	140	3	BICD2-01	B08	BICD2	PR	-0.0361855	0.0295566	0.975332	0.0199803	0.0030227	0.0161974
1010	4	163	3	BICD2-01	B08	BICD2	PR	-0.0967032	0.134508	0.937885	0.0876199	0.0282935	0.0644966
1011	4	218	3	BICD2-01	B08	BICD2	PR	-0.270573	0.149256	0.83191	0.0841946	-0.108877	0.0489071
1012	4	140	5	BICD2-01	B08	BICD2	PR	-0.0351704	0.299311	0.986437	0.203197	-0.0256347	0.051997
1013	4	163	5	BICD2-01	B08	BICD2	PR	-0.0923451	0.0628478	0.938585	0.0403647	-0.00885744	0.0433958
1014	4	218	5	BICD2-01	B08	BICD2	PR	-0.129229	0.103179	0.915897	0.0665817	-0.0389319	0.0600187
1015	4	140	7	BICD2-01	B08	BICD2	PR	-0.129936	0.317728	0.924976	0.202078	-0.0362461	0.0691464
1016	4	163	7	BICD2-01	B08	BICD2	PR	0.0406782	0.180253	1.03393	0.128051	0.0548247	0.0508201
1017	4	218	7	BICD2-01	B08	BICD2	PR	-0.186607	0.126649	0.880958	0.0787701	0.0928848	0.126728
1018	4	140	3	BICD2-02	B09	BICD2	PR	-0.00705365	0.0095878	0.995134	0.00661337	-0.0355981	0.034044
1019	4	163	3	BICD2-02	B09	BICD2	PR	-0.0761416	0.0861117	0.949731	0.0576104	-0.0178314	0.0791772
1020	4	218	3	BICD2-02	B09	BICD2	PR	-0.0803702	0.0925246	0.947122	0.0614266	0.0722099	0.0174758
1021	4	140	5	BICD2-02	B09	BICD2	PR	0.114821	0.0361098	1.08301	0.0271042	-0.0232788	0.0792496
1022	4	163	5	BICD2-02	B09	BICD2	PR	-0.0103755	0.149525	0.996462	0.106104	-0.0194362	0.0175409
1023	4	218	5	BICD2-02	B09	BICD2	PR	-0.082984	0.146421	0.947411	0.098791	0.123802	0.0352288
1024	4	140	7	BICD2-02	B09	BICD2	PR	0.112304	0.152242	1.08396	0.114175	0.106108	0.0249432
1025	4	163	7	BICD2-02	B09	BICD2	PR	-0.161696	0.206178	0.900234	0.133375	0.00107984	0.00379599
1026	4	218	7	BICD2-02	B09	BICD2	PR	-0.0901624	0.085516	0.940518	0.0557931	0.183407	0.0429809
1027	4	140	3	BICD2-03	B10	BICD2	PR	0.119004	0.246981	1.09395	0.186369	-0.0224278	0.0341452
1028	4	163	3	BICD2-03	B10	BICD2	PR	-0.130033	0.181118	0.918512	0.111241	-0.13569	0.185927
1029	4	218	3	BICD2-03	B10	BICD2	PR	0.023032	0.104308	1.01786	0.0735305	-0.132299	0.0465861
1030	4	140	5	BICD2-03	B10	BICD2	PR	0.00704151	0.243079	1.01203	0.169715	-0.0789876	0.189031
1031	4	163	5	BICD2-03	B10	BICD2	PR	0.0273652	0.0548013	1.01964	0.0383187	-0.0349385	0.0587942
1032	4	218	5	BICD2-03	B10	BICD2	PR	0.0333234	0.0428399	1.02367	0.0305531	-0.19278	0.0475845
1033	4	140	7	BICD2-03	B10	BICD2	PR	0.181067	0.0403905	1.13394	0.0317424	-0.101446	0.0870165
1034	4	163	7	BICD2-03	B10	BICD2	PR	-0.165326	0.233521	0.899768	0.151546	-0.100569	0.0189015
1035	4	218	7	BICD2-03	B10	BICD2	PR	0.156267	0.0508902	1.11486	0.0394623	-0.199007	0.0666672
1108	7	131	3	BTRC-01	D07	BTRC	VPU	0.261509	0.0272113	1.19887	0.0225377	-0.0210158	0.0695232
1109	7	143	3	BTRC-01	D07	BTRC	VPU	0.361579	0.176484	1.29139	0.162802	0.00435937	0.0626479
1110	7	131	5	BTRC-01	D07	BTRC	VPU	0.325509	0.0598122	1.25382	0.0514368	-0.0312452	0.0439734
1111	7	143	5	BTRC-01	D07	BTRC	VPU	0.329111	0.231182	1.26682	0.196825	-0.00905422	0.0206535
1112	7	131	7	BTRC-01	D07	BTRC	VPU	NA	NA	NA	NA	-1.28897	2.0504
1113	7	143	7	BTRC-01	D07	BTRC	VPU	0.132064	0.179221	1.10153	0.137373	0.0357906	0.0276497
1114	7	131	3	BTRC-02	D08	BTRC	VPU	0.149253	0.0291121	1.10915	0.0222538	-0.0320055	0.0325108
1115	7	143	3	BTRC-02	D08	BTRC	VPU	0.056558	0.0501443	1.0404	0.0358781	-0.0432502	0.0797243
1116	7	131	5	BTRC-02	D08	BTRC	VPU	0.082219	0.0314085	1.05881	0.0229048	-0.03899	0.057735
1117	7	143	5	BTRC-02	D08	BTRC	VPU	0.0547347	0.0735743	1.03956	0.0522604	-0.0268327	0.0355606
1118	7	131	7	BTRC-02	D08	BTRC	VPU	0.131433	0.0551518	1.09592	0.0422634	-0.0924574	0.163578
1119	7	143	7	BTRC-02	D08	BTRC	VPU	0.047604	0.117229	1.03584	0.0851818	-0.0497058	0.0369261
1120	7	131	3	BTRC-03	D09	BTRC	VPU	0.187342	0.0223997	1.13876	0.0176333	0.00150109	0.00496689
1121	7	143	3	BTRC-03	D09	BTRC	VPU	0.396022	0.262946	1.331	0.253806	-0.0436832	0.0322004
1122	7	131	5	BTRC-03	D09	BTRC	VPU	0.137645	0.029561	1.10026	0.0224099	-0.00950304	0.0566339
1123	7	143	5	BTRC-03	D09	BTRC	VPU	0.315095	0.25201	1.25716	0.228353	-0.0714676	0.099178
1124	7	131	7	BTRC-03	D09	BTRC	VPU	0.154127	0.113772	1.11502	0.0858444	-0.0247817	0.0398958
1125	7	143	7	BTRC-03	D09	BTRC	VPU	0.226763	0.104393	1.17227	0.0862245	-0.00768656	0.123665
1126	11	151	3	C20orf24-01	F12	C20orf24	GP160	-0.0616664	0.0502569	0.958545	0.0334605	-0.0283915	0.0452507
1127	11	160	3	C20orf24-01	F12	C20orf24	GP160	-0.00929217	0.208105	1.00033	0.138972	0.0796728	0.0129068
1128	11	151	5	C20orf24-01	F12	C20orf24	GP160	0.110914	0.252607	1.091	0.190775	-0.0609421	0.0794569
1129	11	160	5	C20orf24-01	F12	C20orf24	GP160	-0.0111094	0.17742	0.997402	0.124724	0.0918298	0.0442666
1130	11	151	7	C20orf24-01	F12	C20orf24	GP160	0.0669491	0.27977	1.06041	0.198608	-0.292171	0.0586281
1131	11	160	7	C20orf24-01	F12	C20orf24	GP160	-0.131678	0.393032	0.936018	0.261104	-0.0771465	0.102443
1132	11	151	3	C20orf24-02	G01	C20orf24	GP160	-0.0463693	0.0319795	0.968528	0.0213345	0.12977	0.0548117
1133	11	160	3	C20orf24-02	G01	C20orf24	GP160	0.049543	0.157898	1.03907	0.113541	0.0660042	0.0294597
1134	11	151	5	C20orf24-02	G01	C20orf24	GP160	-0.179532	0.126293	0.885209	0.075486	0.0363416	0.0121246
1135	11	160	5	C20orf24-02	G01	C20orf24	GP160	0.0210288	0.212356	1.02208	0.151639	0.0455286	0.0423904
1136	11	151	7	C20orf24-02	G01	C20orf24	GP160	-0.0374227	0.0993639	0.975935	0.0671495	0.00233784	0.0578058
1137	11	160	7	C20orf24-02	G01	C20orf24	GP160	-0.0266073	0.234806	0.990145	0.153057	0.0759353	0.0294741
1138	11	151	3	C20orf24-03	G02	C20orf24	GP160	0.476768	0.172405	1.39826	0.166906	-0.120683	0.0433715
1139	11	160	3	C20orf24-03	G02	C20orf24	GP160	0.478356	0.11508	1.39612	0.111799	-0.121226	0.0987107
1140	11	151	5	C20orf24-03	G02	C20orf24	GP160	0.437206	0.170394	1.36041	0.165005	-0.0798569	0.0492918
1141	11	160	5	C20orf24-03	G02	C20orf24	GP160	0.434574	0.122567	1.35472	0.11244	-0.206462	0.0189156
1142	11	151	7	C20orf24-03	G02	C20orf24	GP160	0.461879	0.155266	1.38276	0.152946	-0.0820159	0.0605731
1143	11	160	7	C20orf24-03	G02	C20orf24	GP160	0.183747	0.0639616	1.13658	0.0509937	-0.131112	0.0693816
1144	10	131	3	CALR-01	B11	CALR	GP160 & GP120	0.325876	0.127758	1.25673	0.112436	-0.037696	0.062225
1145	10	143	3	CALR-01	B11	CALR	GP160 & GP120	0.28104	0.249171	1.22688	0.203109	-0.0442571	0.0587274
1146	10	131	5	CALR-01	B11	CALR	GP160 & GP120	0.213369	0.0897784	1.16091	0.0734878	-0.092886	0.0403806
1147	10	143	5	CALR-01	B11	CALR	GP160 & GP120	0.236001	0.20058	1.18512	0.157786	-0.0936102	0.0687887
1148	10	131	7	CALR-01	B11	CALR	GP160 & GP120	0.08772	0.0849794	1.06393	0.0636547	-0.00464817	0.0603422
1149	10	143	7	CALR-01	B11	CALR	GP160 & GP120	0.0178176	0.0977201	1.01396	0.0673661	-0.0901824	0.109672
1150	10	131	3	CALR-02	B12	CALR	GP160 & GP120	0.00374696	0.115149	1.00474	0.0808771	-0.138478	0.106818
1151	10	143	3	CALR-02	B12	CALR	GP160 & GP120	0.304806	0.189113	1.24222	0.158333	0.0198505	0.0225186
1152	10	131	5	CALR-02	B12	CALR	GP160 & GP120	-0.062212	0.0918018	0.959102	0.0620369	-0.128648	0.0609284
1153	10	143	5	CALR-02	B12	CALR	GP160 & GP120	0.208851	0.0401748	1.15606	0.0319321	-0.128275	0.0835458
1154	10	131	7	CALR-02	B12	CALR	GP160 & GP120	-0.0903967	0.279808	0.950739	0.175536	0.00806557	0.0813277
1155	10	143	7	CALR-02	B12	CALR	GP160 & GP120	-0.0105658	0.133121	0.995541	0.0926377	-0.0809051	0.129812
1156	10	131	3	CALR-03	C01	CALR	GP160 & GP120	-0.00262516	0.0339801	0.998367	0.0235527	0.120695	0.0553512
1157	10	143	3	CALR-03	C01	CALR	GP160 & GP120	-0.0240045	0.136554	0.986405	0.0916677	-0.0343605	0.0220225
1158	10	131	5	CALR-03	C01	CALR	GP160 & GP120	0.0118006	0.153326	1.01208	0.110419	0.162414	0.100946
1159	10	143	5	CALR-03	C01	CALR	GP160 & GP120	0.00149976	0.071525	1.00187	0.0503328	0.0392508	0.0618838
1160	10	131	7	CALR-03	C01	CALR	GP160 & GP120	0.0880482	0.0745656	1.06389	0.0557427	0.214644	0.0899025
1161	10	143	7	CALR-03	C01	CALR	GP160 & GP120	0.161619	0.216936	1.12721	0.175575	-0.0148949	0.0886218
1162	12	109	3	CALU-01	B05	CALU	GP120	0.16544	0.112621	1.12382	0.0895755	0.0117531	0.0542604
1163	12	160	3	CALU-01	B05	CALU	GP120	0.00998312	0.0274113	1.00707	0.0192328	0.0471789	0.0103291
1164	12	109	5	CALU-01	B05	CALU	GP120	0.136411	0.235191	1.10922	0.188152	0.00717454	0.0140062
1165	12	160	5	CALU-01	B05	CALU	GP120	-0.0562741	0.163014	0.965893	0.110975	0.023704	0.0139783
1166	12	109	7	CALU-01	B05	CALU	GP120	0.115498	0.123181	1.08599	0.0930934	-0.0157729	0.0478037
1167	12	160	7	CALU-01	B05	CALU	GP120	-0.101004	0.0885625	0.933544	0.0564219	0.0410938	0.0675468
1168	12	109	3	CALU-02	B06	CALU	GP120	0.331504	0.247814	1.27047	0.210633	-0.0072636	0.00528489
1169	12	160	3	CALU-02	B06	CALU	GP120	0.392681	0.194603	1.32081	0.177859	0.0159448	0.0219792
1170	12	109	5	CALU-02	B06	CALU	GP120	0.231545	0.166716	1.1793	0.135258	0.0133157	0.0225157
1171	12	160	5	CALU-02	B06	CALU	GP120	0.237939	0.100696	1.18123	0.0829562	-0.0110528	0.0235107
1172	12	109	7	CALU-02	B06	CALU	GP120	0.299785	0.118414	1.23368	0.098755	-0.0177451	0.0770456
1173	12	160	7	CALU-02	B06	CALU	GP120	0.243809	0.0940427	1.18581	0.0784977	0.0794354	0.0189524
1174	12	109	3	CALU-03	B07	CALU	GP120	0.312584	0.0701544	1.24292	0.0612623	0.0522102	0.0461482
1175	12	160	3	CALU-03	B07	CALU	GP120	-0.112792	0.189749	0.930002	0.117377	0.0609255	0.0511741
1176	12	109	5	CALU-03	B07	CALU	GP120	0.0719777	0.190813	1.05744	0.144506	0.0199694	0.0114227
1177	12	160	5	CALU-03	B07	CALU	GP120	-0.199049	0.240826	0.879027	0.140553	0.0320037	0.0309479
1178	12	109	7	CALU-03	B07	CALU	GP120	0.00775596	0.238898	1.01482	0.173331	0.057663	0.0350333
1179	12	160	7	CALU-03	B07	CALU	GP120	-0.198572	0.376402	0.890368	0.213933	0.0860551	0.0505967
1180	4	140	3	CAND2-01	E05	CAND2	IN	-0.233908	0.347058	0.86266	0.205545	0.0729611	0.169465
1181	4	163	3	CAND2-01	E05	CAND2	IN	0.37614	0.339736	1.32303	0.328813	-0.0578275	0.154296
1182	4	218	3	CAND2-01	E05	CAND2	IN	0.100421	0.0206599	1.07216	0.0152952	-0.0323223	0.0595858
1183	4	140	5	CAND2-01	E05	CAND2	IN	-0.0381878	0.0577102	0.974267	0.0389619	-0.0291344	0.0362224
1184	4	163	5	CAND2-01	E05	CAND2	IN	0.116518	0.321553	1.10287	0.258363	-0.0383535	0.011125
1185	4	218	5	CAND2-01	E05	CAND2	IN	0.0409789	0.0889816	1.03011	0.0628579	-0.0216666	0.0406176
1186	4	140	7	CAND2-01	E05	CAND2	IN	-0.0220707	0.0560887	0.98519	0.0382923	-0.148444	0.378299
1187	4	163	7	CAND2-01	E05	CAND2	IN	0.0451801	0.344942	1.05076	0.23385	-0.0229003	0.0188039
1188	4	218	7	CAND2-01	E05	CAND2	IN	0.131922	0.0688797	1.09659	0.0525147	-0.0835835	0.122848
1189	4	140	3	CAND2-02	E06	CAND2	IN	-0.158392	0.0220182	0.896075	0.0136752	-0.167164	0.079952
1190	4	163	3	CAND2-02	E06	CAND2	IN	0.0148835	0.149465	1.01401	0.105996	-0.00141933	0.175012
1191	4	218	3	CAND2-02	E06	CAND2	IN	0.0668002	0.0780195	1.04842	0.0575525	0.0946773	0.0214722
1192	4	140	5	CAND2-02	E06	CAND2	IN	0.145071	0.238971	1.11338	0.183583	0.0250316	0.0430629
1193	4	163	5	CAND2-02	E06	CAND2	IN	0.0298975	0.143028	1.02427	0.100438	-0.069179	0.0190875
1194	4	218	5	CAND2-02	E06	CAND2	IN	0.140503	0.0648222	1.10304	0.0501854	0.187517	0.0871296
1195	4	140	7	CAND2-02	E06	CAND2	IN	0.0979491	0.0158095	1.07028	0.0117282	0.0162729	0.00137292
1196	4	163	7	CAND2-02	E06	CAND2	IN	-0.0566597	0.104848	0.963158	0.068494	-0.0486939	0.0638727
1197	4	218	7	CAND2-02	E06	CAND2	IN	0.086296	0.0540153	1.06213	0.0393497	0.241104	0.0443624
1198	4	140	3	CAND2-03	E07	CAND2	IN	-0.0467861	0.0520783	0.968406	0.0349499	-0.0570866	0.0828205
1199	4	163	3	CAND2-03	E07	CAND2	IN	-0.00417378	0.198088	1.00333	0.135602	0.0140826	0.117684
1200	4	218	3	CAND2-03	E07	CAND2	IN	-0.0309502	0.057015	0.979282	0.0382926	0.0126979	0.0269184
1201	4	140	5	CAND2-03	E07	CAND2	IN	-0.0937661	0.0377135	0.937233	0.0244974	-0.0384383	0.0573958
1202	4	163	5	CAND2-03	E07	CAND2	IN	-0.148986	0.188344	0.907095	0.120869	-0.0510887	0.0302989
1203	4	218	5	CAND2-03	E07	CAND2	IN	0.0224548	0.105937	1.01751	0.0745489	0.161761	0.0468917
1204	4	140	7	CAND2-03	E07	CAND2	IN	0.0693602	0.0321389	1.04938	0.0233752	0.0307902	0.0664756
1205	4	163	7	CAND2-03	E07	CAND2	IN	-0.164179	0.186158	0.897322	0.11293	0.0393732	0.0220139
1206	4	218	7	CAND2-03	E07	CAND2	IN	0.0845588	0.273176	1.07261	0.190983	0.134333	0.0504791
1207	10	131	3	CANX-01	D04	CANX	GP160	0.0286689	0.058074	1.02063	0.0415338	0.0186971	0.0747917
1208	10	143	3	CANX-01	D04	CANX	GP160	-0.0955623	0.215697	0.942778	0.137048	-0.093075	0.0699971
1209	10	131	5	CANX-01	D04	CANX	GP160	-0.0212929	0.0525736	0.985785	0.0358814	-0.023679	0.0172957
1210	10	143	5	CANX-01	D04	CANX	GP160	-0.196482	0.132473	0.875127	0.0800977	0.0423509	0.0173689
1211	10	131	7	CANX-01	D04	CANX	GP160	-0.0983541	0.0710274	0.93485	0.0457394	-0.0745819	0.118439
1212	10	143	7	CANX-01	D04	CANX	GP160	-0.392944	0.250583	0.769017	0.12689	-0.0697594	0.09571
1213	10	131	3	CANX-02	D05	CANX	GP160	0.0161283	0.051474	1.01167	0.0360448	0.0164168	0.0278092
1214	10	143	3	CANX-02	D05	CANX	GP160	-0.104229	0.145524	0.933407	0.0916725	-0.00542991	0.0441706
1215	10	131	5	CANX-02	D05	CANX	GP160	0.0288201	0.0817282	1.02128	0.0583217	0.0237577	0.0225337
1216	10	143	5	CANX-02	D05	CANX	GP160	-0.117967	0.311954	0.935375	0.189888	-0.0868007	0.0203845
1217	10	131	7	CANX-02	D05	CANX	GP160	0.0114499	0.0744523	1.00886	0.0513679	-0.106332	0.0758803
1218	10	143	7	CANX-02	D05	CANX	GP160	-0.205291	0.0771719	0.868185	0.0458803	-0.134298	0.0718622
1219	10	131	3	CANX-03	D06	CANX	GP160	-0.077581	0.0916688	0.948936	0.0612879	0.080009	0.0320564
1220	10	143	3	CANX-03	D06	CANX	GP160	-0.230272	0.179942	0.856942	0.108157	0.0485584	0.0382511
1221	10	131	5	CANX-03	D06	CANX	GP160	-0.106677	0.0198614	0.928784	0.0127431	0.0010752	0.0611023
1222	10	143	5	CANX-03	D06	CANX	GP160	-0.225258	0.219723	0.861882	0.12528	0.0392956	0.0263769
1223	10	131	7	CANX-03	D06	CANX	GP160	-0.143311	0.0176153	0.905483	0.0110431	-0.053636	0.046828
1224	10	143	7	CANX-03	D06	CANX	GP160	-0.186389	0.0606105	0.87932	0.0370316	0.0858377	0.0934036
1225	11	151	3	CAPN1-01	A04	CAPN1	GP160	-0.383881	0.100365	0.767601	0.0527342	-0.0414691	0.0879365
1226	11	160	3	CAPN1-01	A04	CAPN1	GP160	-0.360557	0.210235	0.784233	0.109158	0.108542	0.0487214
1227	11	151	5	CAPN1-01	A04	CAPN1	GP160	-0.400215	0.332303	0.770649	0.165238	-0.0124095	0.0539828
1228	11	160	5	CAPN1-01	A04	CAPN1	GP160	-0.273421	0.0930062	0.828494	0.0528416	0.221189	0.0227769
1229	11	151	7	CAPN1-01	A04	CAPN1	GP160	-0.295743	0.280733	0.824599	0.151019	0.0488699	0.0197099
1230	11	160	7	CAPN1-01	A04	CAPN1	GP160	-0.16101	0.115953	0.896349	0.0732492	0.274058	0.0702087
1231	11	151	3	CAPN1-02	A05	CAPN1	GP160	0.0537947	0.0498377	1.03841	0.0361223	0.121063	0.0193923
1232	11	160	3	CAPN1-02	A05	CAPN1	GP160	-0.0951189	0.124599	0.938543	0.0819567	0.146424	0.067538
1233	11	151	5	CAPN1-02	A05	CAPN1	GP160	-0.10492	0.0534072	0.930283	0.0346765	0.146331	0.0596261
1234	11	160	5	CAPN1-02	A05	CAPN1	GP160	-0.0203177	0.269771	0.997951	0.195346	0.158129	0.0609704
1235	11	151	7	CAPN1-02	A05	CAPN1	GP160	0.0416061	0.128522	1.03194	0.0896324	0.19279	0.103284
1236	11	160	7	CAPN1-02	A05	CAPN1	GP160	0.166538	0.366027	1.14545	0.267851	0.221956	0.0387437
1237	11	151	3	CAPN1-03	A06	CAPN1	GP160	-0.149913	0.113799	0.903201	0.0726315	-0.0176055	0.040824
1238	11	160	3	CAPN1-03	A06	CAPN1	GP160	-0.32052	0.280142	0.810607	0.150309	0.109286	0.0829846
1239	11	151	5	CAPN1-03	A06	CAPN1	GP160	-0.204049	0.0366933	0.868297	0.0219511	0.0450859	0.0484863
1240	11	160	5	CAPN1-03	A06	CAPN1	GP160	-0.193377	0.282326	0.885338	0.162613	0.118223	0.101435
1241	11	151	7	CAPN1-03	A06	CAPN1	GP160	-0.109093	0.0782159	0.928088	0.0510025	0.0618017	0.0703352
1242	11	160	7	CAPN1-03	A06	CAPN1	GP160	-0.124499	0.158206	0.921045	0.102536	0.115834	0.0143178
1243	3	140	3	CARM1-01	G10	CARM1	PR	0.105029	0.177966	1.08105	0.13561	0.046195	0.0138874
1244	3	B	3	CARM1-01	G10	CARM1	PR	0.189995	0.101239	1.14263	0.0801688	0.0122195	0.0591675
1245	3	140	5	CARM1-01	G10	CARM1	PR	0.237005	0.166975	1.1838	0.136356	-0.0287478	0.050274
1246	3	B	5	CARM1-01	G10	CARM1	PR	0.214964	0.293173	1.17651	0.233481	0.0587242	0.0297089
1247	3	140	7	CARM1-01	G10	CARM1	PR	0.123278	0.205259	1.09663	0.157642	-0.123459	0.137114
1248	3	B	7	CARM1-01	G10	CARM1	PR	NA	NA	NA	NA	-1.26638	2.20727
1249	3	140	3	CARM1-02	G11	CARM1	PR	0.386928	0.107491	1.31005	0.0992079	0.0132501	0.0421472
1250	3	B	3	CARM1-02	G11	CARM1	PR	NA	NA	NA	NA	-2.14815	0.160422
1251	3	140	5	CARM1-02	G11	CARM1	PR	0.359904	0.146138	1.28767	0.127541	0.0151836	0.0416504
1252	3	B	5	CARM1-02	G11	CARM1	PR	NA	NA	NA	NA	-3.4515	0.20803
1253	3	140	7	CARM1-02	G11	CARM1	PR	0.181981	0.306399	1.15165	0.245114	-0.0438049	0.0855067
1254	3	B	7	CARM1-02	G11	CARM1	PR	NA	NA	NA	NA	NA	NA
1255	3	140	3	CARM1-03	G12	CARM1	PR	0.091322	0.222722	1.07397	0.169287	0.158083	0.139388
1256	3	B	3	CARM1-03	G12	CARM1	PR	0.00674971	0.0887975	1.00594	0.0608481	0.318568	0.0552023
1257	3	140	5	CARM1-03	G12	CARM1	PR	0.104487	0.165694	1.07993	0.127193	0.105616	0.0385314
1258	3	B	5	CARM1-03	G12	CARM1	PR	0.0337578	0.1423	1.02695	0.0991312	0.346257	0.0658021
1259	3	140	7	CARM1-03	G12	CARM1	PR	0.0213822	0.318438	1.0312	0.220506	0.0553377	0.0539074
1260	3	B	7	CARM1-03	G12	CARM1	PR	-0.12188	0.373755	0.938881	0.2274	0.189492	0.124934
1261	12	109	3	CASC3-01	G03	CASC3	GP120	-0.0511251	0.210339	0.972109	0.143646	-0.0956067	0.0390486
1262	12	160	3	CASC3-01	G03	CASC3	GP120	-0.0391314	0.215484	0.980361	0.142042	-0.0220514	0.0957236
1263	12	109	5	CASC3-01	G03	CASC3	GP120	-0.101003	0.0508528	0.93277	0.032756	-0.123255	0.0556528
1264	12	160	5	CASC3-01	G03	CASC3	GP120	0.0803385	0.0436665	1.05759	0.0320742	0.00561559	0.0820488
1265	12	109	7	CASC3-01	G03	CASC3	GP120	-0.268728	0.0745159	0.83079	0.0429477	-0.183236	0.0822407
1266	12	160	7	CASC3-01	G03	CASC3	GP120	0.0346508	0.0595859	1.02489	0.0424433	0.0738926	0.0559834
1267	12	109	3	CASC3-02	G04	CASC3	GP120	0.175739	0.157506	1.13395	0.120175	0.0521444	0.101186
1268	12	160	3	CASC3-02	G04	CASC3	GP120	0.313183	0.165001	1.2479	0.143539	0.0540078	0.0374309
1269	12	109	5	CASC3-02	G04	CASC3	GP120	0.113653	0.159822	1.0863	0.116321	0.0142297	0.0393039
1270	12	160	5	CASC3-02	G04	CASC3	GP120	0.333484	0.232536	1.27107	0.206554	0.0188434	0.0441481
1271	12	109	7	CASC3-02	G04	CASC3	GP120	0.120442	0.150603	1.09095	0.110663	0.0295552	0.0389369
1272	12	160	7	CASC3-02	G04	CASC3	GP120	0.350288	0.155783	1.27985	0.141209	-0.0119427	0.0254079
1273	12	109	3	CASC3-03	G05	CASC3	GP120	0.155381	0.0979591	1.11545	0.0771557	0.059256	0.0566681
1274	12	160	3	CASC3-03	G05	CASC3	GP120	0.0871501	0.175807	1.0676	0.132426	-0.074418	0.154925
1275	12	109	5	CASC3-03	G05	CASC3	GP120	0.248455	0.175243	1.19381	0.145603	0.00616138	0.0673203
1276	12	160	5	CASC3-03	G05	CASC3	GP120	0.0696208	0.0628636	1.0501	0.0452707	-0.0376754	0.0531215
1277	12	109	7	CASC3-03	G05	CASC3	GP120	0.205363	0.186199	1.15955	0.154734	0.0486734	0.124408
1278	12	160	7	CASC3-03	G05	CASC3	GP120	0.136969	0.0899002	1.10101	0.0685009	0.0337965	0.0640396
1279	5	140	3	CBFB-01	A07	CBFB	VIF	-0.365791	0.178017	0.780075	0.0992403	-0.137092	0.153367
1280	5	163	3	CBFB-01	A07	CBFB	VIF	-0.398436	0.199666	0.763658	0.109445	0.100542	0.0534669
1281	5	140	5	CBFB-01	A07	CBFB	VIF	-1.1014	0.196648	0.46902	0.0658496	-0.0703703	0.0342469
1282	5	163	5	CBFB-01	A07	CBFB	VIF	-0.725918	0.186119	0.607907	0.0760062	0.0428991	0.0691862
1283	5	140	7	CBFB-01	A07	CBFB	VIF	-0.816491	0.270895	0.574642	0.11043	-0.050262	0.0277766
1284	5	163	7	CBFB-01	A07	CBFB	VIF	-0.526361	0.0268294	0.694384	0.0129221	-0.0653196	0.053813
1285	5	140	3	CBFB-02	A08	CBFB	VIF	-0.0175081	0.325951	1.00549	0.238496	0.127295	0.00603061
1286	5	163	3	CBFB-02	A08	CBFB	VIF	0.0547934	0.16706	1.04345	0.124301	0.0498585	0.0990841
1287	5	140	5	CBFB-02	A08	CBFB	VIF	0.193066	0.429227	1.17619	0.331286	0.01787	0.0667317
1288	5	163	5	CBFB-02	A08	CBFB	VIF	-0.0652094	0.293008	0.968907	0.193863	0.117249	0.0402587
1289	5	140	7	CBFB-02	A08	CBFB	VIF	0.139919	0.0692985	1.10269	0.0533127	-0.0107221	0.129578
1290	5	163	7	CBFB-02	A08	CBFB	VIF	0.00302193	0.331608	1.02046	0.245049	0.0351622	0.080799
1291	5	140	3	CBFB-03	A09	CBFB	VIF	-0.280691	0.257641	0.831842	0.144697	-0.00069028	0.0793401
1292	5	163	3	CBFB-03	A09	CBFB	VIF	-0.430168	0.228251	0.748505	0.121521	0.126056	0.0266533
1293	5	140	5	CBFB-03	A09	CBFB	VIF	-0.39205	0.125632	0.763958	0.0656273	-0.00666967	0.0517715
1294	5	163	5	CBFB-03	A09	CBFB	VIF	-0.568022	0.222965	0.680037	0.108067	0.0557455	0.0349825
1295	5	140	7	CBFB-03	A09	CBFB	VIF	-0.121976	0.355941	0.938501	0.244337	-0.0674342	0.0680203
1296	5	163	7	CBFB-03	A09	CBFB	VIF	-0.436943	0.0962887	0.739789	0.0488887	0.117771	0.0183638
1297	2	140	3	CCAR2-01	E08	CCAR2	POL & PR	-0.190664	0.200774	0.881908	0.123716	-0.0831876	0.119233
1298	2	163	3	CCAR2-01	E08	CCAR2	POL & PR	0.0672634	0.37847	1.07212	0.282522	-0.0426537	0.056555
1299	2	140	5	CCAR2-01	E08	CCAR2	POL & PR	-0.257077	0.119644	0.838731	0.0711196	-0.0679257	0.187495
1300	2	163	5	CCAR2-01	E08	CCAR2	POL & PR	0.0818555	0.135838	1.0615	0.0996024	-0.0810498	0.0283954
1301	2	140	7	CCAR2-01	E08	CCAR2	POL & PR	-0.258066	0.18435	0.840687	0.104412	-0.0140475	0.127527
1302	2	163	7	CCAR2-01	E08	CCAR2	POL & PR	0.134284	0.0928958	1.09908	0.0719858	-0.143928	0.105435
1303	2	140	3	CCAR2-02	E09	CCAR2	POL & PR	-0.0735332	0.230151	0.958348	0.151324	-0.0563252	0.116268
1304	2	163	3	CCAR2-02	E09	CCAR2	POL & PR	0.0767735	0.0947184	1.05619	0.070465	-0.00214736	0.140644
1305	2	140	5	CCAR2-02	E09	CCAR2	POL & PR	0.121869	0.124473	1.09085	0.0942527	-0.00979041	0.10906
1306	2	163	5	CCAR2-02	E09	CCAR2	POL & PR	0.0967504	0.0765079	1.07037	0.05756	0.00273139	0.0461536
1307	2	140	7	CCAR2-02	E09	CCAR2	POL & PR	0.102341	0.0654671	1.07424	0.0481194	0.0926421	0.0659264
1308	2	163	7	CCAR2-02	E09	CCAR2	POL & PR	0.103513	0.193877	1.0807	0.13948	0.00324067	0.0102168
1309	2	140	3	CCAR2-03	E10	CCAR2	POL & PR	-0.171594	0.0794128	0.888761	0.0491067	-0.0822443	0.054492
1310	2	163	3	CCAR2-03	E10	CCAR2	POL & PR	-0.0712642	0.327189	0.968199	0.218323	0.0497587	0.0330337
1311	2	140	5	CCAR2-03	E10	CCAR2	POL & PR	-0.0414272	0.120914	0.974005	0.0834541	0.0461519	0.147937
1312	2	163	5	CCAR2-03	E10	CCAR2	POL & PR	-0.0067619	0.113843	0.997418	0.0801669	-0.0780614	0.0292592
1313	2	140	7	CCAR2-03	E10	CCAR2	POL & PR	-0.0880741	0.232878	0.948715	0.14549	0.0733929	0.109087
1314	2	163	7	CCAR2-03	E10	CCAR2	POL & PR	0.002192	0.145001	1.00496	0.103682	-0.0929749	0.13201
1315	6	131	3	CCDC47-01	F09	CCDC47	VPR	0.66629	0.286478	1.60714	0.299614	-0.0623212	0.0230621
1316	6	143	3	CCDC47-01	F09	CCDC47	VPR	0.261328	0.178901	1.20468	0.146988	0.0207472	0.0543663
1317	6	131	5	CCDC47-01	F09	CCDC47	VPR	0.457074	0.126487	1.37628	0.120898	-0.18695	0.055979
1318	6	143	5	CCDC47-01	F09	CCDC47	VPR	0.113507	0.135443	1.08498	0.0989638	0.000316159	0.0177748
1319	6	131	7	CCDC47-01	F09	CCDC47	VPR	0.419328	0.129951	1.3409	0.119204	-0.405131	0.143579
1320	6	143	7	CCDC47-01	F09	CCDC47	VPR	0.0416027	0.166851	1.0339	0.121301	0.0329622	0.021549
1321	6	131	3	CCDC47-02	F10	CCDC47	VPR	0.585872	0.190822	1.50993	0.206696	0.02767	0.0895624
1322	6	143	3	CCDC47-02	F10	CCDC47	VPR	0.437645	0.156785	1.35978	0.149459	-0.0764946	0.0301733
1323	6	131	5	CCDC47-02	F10	CCDC47	VPR	0.363445	0.111465	1.28909	0.101394	-0.15881	0.0613335
1324	6	143	5	CCDC47-02	F10	CCDC47	VPR	0.326994	0.116231	1.25709	0.0996973	-0.132729	0.0712144
1325	6	131	7	CCDC47-02	F10	CCDC47	VPR	0.239256	0.180988	1.18644	0.143349	-0.505147	0.14268
1326	6	143	7	CCDC47-02	F10	CCDC47	VPR	-0.00708837	0.238482	1.00427	0.167892	-0.15087	0.118747
1327	6	131	3	CCDC47-03	F11	CCDC47	VPR	0.551301	0.30844	1.48719	0.302797	-0.00196399	0.0919029
1328	6	143	3	CCDC47-03	F11	CCDC47	VPR	0.521952	0.0485917	1.43644	0.0482434	0.0292068	0.0617757
1329	6	131	5	CCDC47-03	F11	CCDC47	VPR	0.370336	0.138309	1.29656	0.121647	-0.0346491	0.0255356
1330	6	143	5	CCDC47-03	F11	CCDC47	VPR	0.437669	0.0722112	1.35555	0.068148	-0.0406944	0.0457062
1331	6	131	7	CCDC47-03	F11	CCDC47	VPR	0.194944	0.118139	1.14723	0.0934125	-0.276898	0.089072
1332	6	143	7	CCDC47-03	F11	CCDC47	VPR	0.148193	0.0885175	1.10956	0.0674392	-0.205829	0.171521
1333	8	131	3	CCNT1-01	E02	CCNT1	TAT	-2.86881	0.227446	0.138001	0.0206867	-0.0428263	0.0448765
1334	8	143	3	CCNT1-01	E02	CCNT1	TAT	-3.15592	0.547396	0.117247	0.0388575	-0.350638	0.10072
1335	23	17	3	CCNT1-01	G05	CCNT1	TAT	-2.36066	0.081943	0.194913	0.01122	-0.342688	0.0952778
1336	23	203	3	CCNT1-01	G05	CCNT1	TAT	-2.62313	0.141511	0.162839	0.0160975	-0.153725	0.104005
1337	8	218	3	CCNT1-01	E02	CCNT1	TAT	-1.73929	0.117188	0.300167	0.0239058	-0.198674	0.0401368
1338	8	131	5	CCNT1-01	E02	CCNT1	TAT	-3.59788	0.101587	0.0827274	0.0058406	0.280692	0.047962
1339	8	143	5	CCNT1-01	E02	CCNT1	TAT	-4.60192	0.687349	0.0443831	0.0208209	0.00320289	0.00278318
1340	23	17	5	CCNT1-01	G05	CCNT1	TAT	-2.67688	0.120643	0.156749	0.0133991	0.116947	0.127463
1341	23	203	5	CCNT1-01	G05	CCNT1	TAT	-2.46061	0.100714	0.181962	0.0125341	0.0810159	0.0641976
1342	8	218	5	CCNT1-01	E02	CCNT1	TAT	-1.59835	0.0857617	0.330644	0.0196484	0.121158	0.00857271
1343	8	131	7	CCNT1-01	E02	CCNT1	TAT	-2.87954	0.114078	0.136168	0.0107729	0.78434	0.0400819
1344	8	143	7	CCNT1-01	E02	CCNT1	TAT	-4.6974	0.719933	0.0415017	0.0172435	0.285536	0.0777532
1345	23	17	7	CCNT1-01	G05	CCNT1	TAT	-2.16969	0.235365	0.224176	0.0347917	1.23977	0.111657
1346	23	203	7	CCNT1-01	G05	CCNT1	TAT	-2.00277	0.108793	0.249987	0.0184261	0.725473	0.11541
1347	8	218	7	CCNT1-01	E02	CCNT1	TAT	-1.05323	0.210365	0.485369	0.0723986	0.579844	0.0402434
1348	8	131	3	CCNT1-02	E03	CCNT1	TAT	-0.230801	0.0983776	0.853473	0.0574765	0.0982116	0.0247556
1349	8	143	3	CCNT1-02	E03	CCNT1	TAT	-0.378454	0.100971	0.770528	0.0545575	-0.062111	0.0453285
1350	23	17	3	CCNT1-02	D08	CCNT1	TAT	0.319693	0.68224	1.35147	0.695585	-0.0994707	0.0485199
1351	23	203	3	CCNT1-02	D08	CCNT1	TAT	0.212002	0.604125	1.22957	0.529964	-0.00686294	0.111107
1352	8	218	3	CCNT1-02	E03	CCNT1	TAT	0.0642037	0.0636454	1.04619	0.0465895	0.0084429	0.051834
1353	8	131	5	CCNT1-02	E03	CCNT1	TAT	-0.264519	0.0865951	0.833469	0.049443	0.196847	0.105562
1354	8	143	5	CCNT1-02	E03	CCNT1	TAT	-0.42971	0.160659	0.745417	0.0801869	0.00156065	0.207225
1355	23	17	5	CCNT1-02	D08	CCNT1	TAT	0.0404111	0.283692	1.04219	0.21475	-0.126446	0.285009
1356	23	203	5	CCNT1-02	D08	CCNT1	TAT	-0.0152852	0.596003	1.04805	0.439421	0.103811	0.025845
1357	8	218	5	CCNT1-02	E03	CCNT1	TAT	-0.0324834	0.148198	0.981115	0.0978858	-0.0111537	0.0408886
1358	8	131	7	CCNT1-02	E03	CCNT1	TAT	-0.110794	0.0950371	0.927432	0.0619941	0.228992	0.0654948
1359	8	143	7	CCNT1-02	E03	CCNT1	TAT	-0.301968	0.285404	0.821884	0.164559	0.199394	0.037166
1360	23	17	7	CCNT1-02	D08	CCNT1	TAT	-0.0120609	0.486417	1.03207	0.373788	-0.242709	0.542064
1361	23	203	7	CCNT1-02	D08	CCNT1	TAT	0.130913	0.521291	1.14651	0.446351	0.255911	0.412753
1362	8	218	7	CCNT1-02	E03	CCNT1	TAT	-0.0603116	0.147497	0.962336	0.0953259	0.0310633	0.0389234
1363	8	131	3	CCNT1-03	E04	CCNT1	TAT	-0.76395	0.0919857	0.589677	0.0373285	0.0386264	0.0212488
1364	8	143	3	CCNT1-03	E04	CCNT1	TAT	-1.06251	0.423302	0.49192	0.131538	-0.112738	0.0459724
1365	23	17	3	CCNT1-03	B11	CCNT1	TAT	-0.546974	0.417578	0.70279	0.18686	0.145176	0.0393874
1366	23	203	3	CCNT1-03	B11	CCNT1	TAT	-0.795547	0.191446	0.579507	0.0765631	0.0565228	0.0769672
1367	8	218	3	CCNT1-03	E04	CCNT1	TAT	-0.105739	0.0682099	0.930015	0.0433931	-0.108683	0.0238441
1368	8	131	5	CCNT1-03	E04	CCNT1	TAT	-0.791608	0.080169	0.578294	0.0320681	0.110866	0.0834585
1369	8	143	5	CCNT1-03	E04	CCNT1	TAT	-1.60161	0.836663	0.367229	0.202553	0.0650265	0.0235332
1370	23	17	5	CCNT1-03	B11	CCNT1	TAT	-0.600129	0.37821	0.674439	0.167418	0.242345	0.0684534
1371	23	203	5	CCNT1-03	B11	CCNT1	TAT	-1.01648	0.338166	0.503008	0.109115	0.133429	0.0903358
1372	8	218	5	CCNT1-03	E04	CCNT1	TAT	-0.283086	0.0541946	0.822217	0.0306994	-0.0270131	0.0409805
1373	8	131	7	CCNT1-03	E04	CCNT1	TAT	-0.485331	0.0218998	0.714388	0.010845	0.373187	0.125814
1374	8	143	7	CCNT1-03	E04	CCNT1	TAT	-1.15897	0.763128	0.48971	0.243272	0.227605	0.0398366
1375	23	17	7	CCNT1-03	B11	CCNT1	TAT	-0.645791	0.380145	0.653562	0.162846	0.653431	0.142463
1376	23	203	7	CCNT1-03	B11	CCNT1	TAT	-0.640083	0.122951	0.643205	0.05342	0.504222	0.0647981
1377	8	218	7	CCNT1-03	E04	CCNT1	TAT	-0.22702	0.0703742	0.85507	0.0411108	0.0647745	0.0755574
1396	25	17	3	CD4-01	G07	CD4	SecondaryControl	0.145116	0.364631	1.13004	0.292873	0.0997981	0.0526675
1397	25	211	3	CD4-01	G07	CD4	SecondaryControl	-0.186075	0.0871915	0.880075	0.0539798	0.140628	0.116727
1398	25	C	3	CD4-01	G07	CD4	SecondaryControl	-4.51933	0.117938	0.0437028	0.00355271	0.0216592	0.0668247
1399	25	17	5	CD4-01	G07	CD4	SecondaryControl	-0.00205206	0.222475	1.00665	0.158786	-0.0875883	0.0724543
1400	25	211	5	CD4-01	G07	CD4	SecondaryControl	-0.147503	0.0861812	0.903898	0.0548929	0.149192	0.103394
1401	25	C	5	CD4-01	G07	CD4	SecondaryControl	-5.14726	0.21641	0.0284341	0.00438577	0.255176	0.132015
1402	25	17	7	CD4-01	G07	CD4	SecondaryControl	-0.0772588	0.0556799	0.948324	0.0361893	-0.0553566	0.187462
1403	25	211	7	CD4-01	G07	CD4	SecondaryControl	-0.294923	0.191386	0.81983	0.105981	0.127637	0.0840301
1404	25	C	7	CD4-01	G07	CD4	SecondaryControl	-4.33914	0.385631	0.0506436	0.014269	0.429711	0.00343125
1405	25	17	3	CD4-02	G08	CD4	SecondaryControl	-0.79692	0.0465376	0.575775	0.0184027	-0.0868168	0.062271
1406	25	211	3	CD4-02	G08	CD4	SecondaryControl	-1.33849	0.185538	0.397637	0.0517013	-0.0698988	0.0386256
1407	25	C	3	CD4-02	G08	CD4	SecondaryControl	-0.952173	0.0633285	0.517188	0.0229824	0.101909	0.0621172
1408	25	17	5	CD4-02	G08	CD4	SecondaryControl	-1.06493	0.0801442	0.478483	0.0262407	0.178558	0.122107
1409	25	211	5	CD4-02	G08	CD4	SecondaryControl	-1.36761	0.169894	0.389338	0.0462033	0.0147839	0.0782987
1410	25	C	5	CD4-02	G08	CD4	SecondaryControl	-0.892829	0.121881	0.539858	0.0465952	0.163611	0.159503
1411	25	17	7	CD4-02	G08	CD4	SecondaryControl	-1.51508	0.144276	0.351024	0.0341435	0.805671	0.173854
1412	25	211	7	CD4-02	G08	CD4	SecondaryControl	-1.31092	0.322699	0.409523	0.085057	0.100674	0.195259
1413	25	C	7	CD4-02	G08	CD4	SecondaryControl	-1.10646	0.19863	0.467342	0.0632593	0.143576	0.0983834
1414	25	17	3	CD4-03	G09	CD4	SecondaryControl	-0.262533	0.279726	0.843909	0.158358	-0.045922	0.043585
1415	25	211	3	CD4-03	G09	CD4	SecondaryControl	-0.183811	0.0676459	0.881018	0.0411137	-0.0605787	0.0731416
1416	25	C	3	CD4-03	G09	CD4	SecondaryControl	NA	NA	NA	NA	-1.41438	0.018324
1417	25	17	5	CD4-03	G09	CD4	SecondaryControl	-0.325796	0.256484	0.806203	0.140644	0.00731922	0.0333149
1418	25	211	5	CD4-03	G09	CD4	SecondaryControl	-0.0640843	0.146332	0.959889	0.0995645	0.0101515	0.0729982
1419	25	C	5	CD4-03	G09	CD4	SecondaryControl	-2.24007	0.183962	0.2128	0.0262148	-1.18692	0.235293
1420	25	17	7	CD4-03	G09	CD4	SecondaryControl	-0.387409	0.245928	0.771884	0.13004	-0.0235541	0.0665165
1421	25	211	7	CD4-03	G09	CD4	SecondaryControl	-0.0960164	0.244335	0.944477	0.156653	0.00669893	0.0696868
1422	25	C	7	CD4-03	G09	CD4	SecondaryControl	-1.62943	0.308033	0.328203	0.0708472	-1.40898	0.359788
1441	12	109	3	CDK9	G06	CDK9	Control & TAT	-1.14077	0.0420964	0.453647	0.0132889	-1.08025	0.171264
1442	13	109	3	CDK9	G06	CDK9	Control & TAT	NA	NA	NA	NA	-1.60933	0.100904
1443	15	109	3	CDK9	G06	CDK9	Control & TAT	-1.13085	0.0757161	0.457061	0.0236662	-1.31692	0.0192124
1444	10	131	3	CDK9	G06	CDK9	Control & TAT	NA	NA	NA	NA	-2.17387	0.0310773
1445	6	131	3	CDK9	G06	CDK9	Control & TAT	NA	NA	NA	NA	-2.97726	0.385218
1446	7	131	3	CDK9	G06	CDK9	Control & TAT	NA	NA	NA	NA	-2.04335	0.179938
1447	8	131	3	CDK9	G06	CDK9	Control & TAT	NA	NA	NA	NA	-2.02411	0.0490459
1448	9	131	3	CDK9	G06	CDK9	Control & TAT	-1.00498	0.170199	0.500546	0.0571256	-0.865948	0.0936888
1449	1	138	3	CDK9	G06	CDK9	Control & TAT	NA	NA	NA	NA	-2.86799	0.163541
1450	2	140	3	CDK9	G06	CDK9	Control & TAT	NA	NA	NA	NA	-2.16756	0.270374
1451	3	140	3	CDK9	G06	CDK9	Control & TAT	NA	NA	NA	NA	-2.03074	0.188217
1452	4	140	3	CDK9	G06	CDK9	Control & TAT	NA	NA	NA	NA	-1.8925	0.0427949
1453	5	140	3	CDK9	G06	CDK9	Control & TAT	NA	NA	NA	NA	-2.38065	0.0683188
1454	10	143	3	CDK9	G06	CDK9	Control & TAT	NA	NA	NA	NA	-2.53416	0.125565
1455	6	143	3	CDK9	G06	CDK9	Control & TAT	NA	NA	NA	NA	-2.60912	0.410638
1456	7	143	3	CDK9	G06	CDK9	Control & TAT	NA	NA	NA	NA	-2.67967	0.0232978
1457	8	143	3	CDK9	G06	CDK9	Control & TAT	NA	NA	NA	NA	-1.97006	0.118421
1458	9	143	3	CDK9	G06	CDK9	Control & TAT	NA	NA	NA	NA	-2.79274	0.107322
1459	11	151	3	CDK9	G06	CDK9	Control & TAT	NA	NA	NA	NA	-1.48211	0.0559668
1460	15	151	3	CDK9	G06	CDK9	Control & TAT	-1.04119	0.0879826	0.486529	0.0295111	-1.15881	0.0749599
1461	11	160	3	CDK9	G06	CDK9	Control & TAT	NA	NA	NA	NA	-1.78732	0.0628131
1462	12	160	3	CDK9	G06	CDK9	Control & TAT	-1.46046	0.311956	0.369285	0.0838441	-1.30741	0.078455
1463	13	160	3	CDK9	G06	CDK9	Control & TAT	NA	NA	NA	NA	-1.93358	0.0832521
1464	1	163	3	CDK9	G06	CDK9	Control & TAT	-1.2528	0.101656	0.420322	0.0291991	-0.381103	0.0948248
1465	2	163	3	CDK9	G06	CDK9	Control & TAT	NA	NA	NA	NA	-2.30226	0.0459318
1466	4	163	3	CDK9	G06	CDK9	Control & TAT	NA	NA	NA	NA	-1.49526	0.120695
1467	5	163	3	CDK9	G06	CDK9	Control & TAT	NA	NA	NA	NA	-1.81651	0.0495702
1468	23	17	3	CDK9	F06	CDK9	Control & TAT	-0.666069	0.225304	0.635382	0.0996987	-1.10493	0.103531
1469	25	17	3	CDK9	G06	CDK9	Control & TAT	NA	NA	NA	NA	-1.88716	0.168087
1470	23	203	3	CDK9	F06	CDK9	Control & TAT	NA	NA	NA	NA	-1.55311	0.205797
1471	25	211	3	CDK9	G06	CDK9	Control & TAT	-1.30782	0.00601392	0.403932	0.00168539	-0.6173	0.0511283
1472	26	211	3	CDK9	G06	CDK9	Control & TAT	-1.69853	0.0991011	0.308589	0.0215208	-0.656887	0.107632
1473	26	218	3	CDK9	G06	CDK9	Control & TAT	NA	NA	NA	NA	-2.88554	0.111157
1474	4	218	3	CDK9	G06	CDK9	Control & TAT	NA	NA	NA	NA	-3.35198	0.0665424
1475	8	218	3	CDK9	G06	CDK9	Control & TAT	NA	NA	NA	NA	-2.5909	0.0264909
1476	1	61	3	CDK9	G06	CDK9	Control & TAT	NA	NA	NA	NA	-1.69322	0.0208922
1477	3	B	3	CDK9	G06	CDK9	Control & TAT	NA	NA	NA	NA	-1.82271	0.050183
1478	25	C	3	CDK9	G06	CDK9	Control & TAT	NA	NA	NA	NA	-1.77756	0.0860281
1479	26	C	3	CDK9	G06	CDK9	Control & TAT	NA	NA	NA	NA	-2.01007	0.0776178
1480	27	F	3	CDK9	D09	CDK9	Control & TAT	-1.2905	0.441522	0.421263	0.12137	-0.76069	0.0536865
1481	27	G	3	CDK9	D09	CDK9	Control & TAT	-1.19213	0.0310101	0.437724	0.00935517	-0.122856	0.0844629
1482	12	109	5	CDK9	G06	CDK9	Control & TAT	NA	NA	NA	NA	-2.0847	0.0976894
1483	13	109	5	CDK9	G06	CDK9	Control & TAT	NA	NA	NA	NA	-3.37617	0.159066
1484	15	109	5	CDK9	G06	CDK9	Control & TAT	NA	NA	NA	NA	-2.61699	0.128323
1485	10	131	5	CDK9	G06	CDK9	Control & TAT	NA	NA	NA	NA	-2.53697	0.0304484
1486	6	131	5	CDK9	G06	CDK9	Control & TAT	NA	NA	NA	NA	-2.73304	0.393227
1487	7	131	5	CDK9	G06	CDK9	Control & TAT	NA	NA	NA	NA	-1.98843	0.197407
1488	8	131	5	CDK9	G06	CDK9	Control & TAT	NA	NA	NA	NA	NA	NA
1489	9	131	5	CDK9	G06	CDK9	Control & TAT	-0.721078	0.297956	0.614973	0.119065	-0.6613	0.0663382
1490	1	138	5	CDK9	G06	CDK9	Control & TAT	NA	NA	NA	NA	-3.16641	0.0622303
1491	2	140	5	CDK9	G06	CDK9	Control & TAT	NA	NA	NA	NA	-1.88707	0.307
1492	3	140	5	CDK9	G06	CDK9	Control & TAT	-3.66734	0.68831	0.0852882	0.0437791	-1.45757	0.17035
1493	4	140	5	CDK9	G06	CDK9	Control & TAT	NA	NA	NA	NA	-1.60365	0.219275
1494	5	140	5	CDK9	G06	CDK9	Control & TAT	NA	NA	NA	NA	-2.10712	0.0157877
1495	10	143	5	CDK9	G06	CDK9	Control & TAT	NA	NA	NA	NA	-3.39738	0.279839
1496	6	143	5	CDK9	G06	CDK9	Control & TAT	NA	NA	NA	NA	-2.61373	0.53454
1497	7	143	5	CDK9	G06	CDK9	Control & TAT	NA	NA	NA	NA	-2.6581	0.171801
1498	8	143	5	CDK9	G06	CDK9	Control & TAT	NA	NA	NA	NA	-3.36685	2.51795
1499	9	143	5	CDK9	G06	CDK9	Control & TAT	NA	NA	NA	NA	-3.04063	0.129409
1500	11	151	5	CDK9	G06	CDK9	Control & TAT	NA	NA	NA	NA	-2.50772	0.0769372
1501	15	151	5	CDK9	G06	CDK9	Control & TAT	NA	NA	NA	NA	-1.68836	0.0678017
1502	11	160	5	CDK9	G06	CDK9	Control & TAT	NA	NA	NA	NA	-3.12725	0.046942
1503	12	160	5	CDK9	G06	CDK9	Control & TAT	NA	NA	NA	NA	-1.82331	0.0177974
1504	13	160	5	CDK9	G06	CDK9	Control & TAT	NA	NA	NA	NA	-3.09694	0.156569
1505	1	163	5	CDK9	G06	CDK9	Control & TAT	-1.25433	0.207674	0.422158	0.0627098	-0.230117	0.056267
1506	2	163	5	CDK9	G06	CDK9	Control & TAT	NA	NA	NA	NA	-2.15967	0.121184
1507	4	163	5	CDK9	G06	CDK9	Control & TAT	-3.45856	0.290431	0.0922049	0.0186367	-1.37115	0.111688
1508	5	163	5	CDK9	G06	CDK9	Control & TAT	NA	NA	NA	NA	-1.64832	0.138104
1509	23	17	5	CDK9	F06	CDK9	Control & TAT	-0.919645	0.36417	0.539825	0.133382	-0.796693	0.0773381
1510	25	17	5	CDK9	G06	CDK9	Control & TAT	-1.78013	0.290053	0.295034	0.0576684	-1.07278	0.105342
1511	23	203	5	CDK9	F06	CDK9	Control & TAT	0.0823942	0.24729	1.0693	0.185966	-1.16271	0.113639
1512	25	211	5	CDK9	G06	CDK9	Control & TAT	-2.06227	0.0129158	0.239446	0.00213937	-1.071	0.040108
1513	26	211	5	CDK9	G06	CDK9	Control & TAT	-2.15027	0.756019	0.248125	0.139237	-0.954091	0.0709041
1514	26	218	5	CDK9	G06	CDK9	Control & TAT	NA	NA	NA	NA	-3.84239	0.248991
1515	4	218	5	CDK9	G06	CDK9	Control & TAT	NA	NA	NA	NA	-4.1219	0.0713534
1516	8	218	5	CDK9	G06	CDK9	Control & TAT	NA	NA	NA	NA	-3.13217	0.0429591
1517	1	61	5	CDK9	G06	CDK9	Control & TAT	NA	NA	NA	NA	-1.66712	0.0683641
1518	3	B	5	CDK9	G06	CDK9	Control & TAT	NA	NA	NA	NA	-2.00182	0.559003
1519	25	C	5	CDK9	G06	CDK9	Control & TAT	NA	NA	NA	NA	-1.86125	0.132603
1520	26	C	5	CDK9	G06	CDK9	Control & TAT	NA	NA	NA	NA	-2.32961	0.0468902
1521	27	F	5	CDK9	D09	CDK9	Control & TAT	-1.64696	0.333913	0.324928	0.07254	-0.74114	0.0408063
1522	27	G	5	CDK9	D09	CDK9	Control & TAT	-1.73639	0.158213	0.301309	0.0323911	-0.0670542	0.137836
1523	12	109	7	CDK9	G06	CDK9	Control & TAT	NA	NA	NA	NA	-2.53263	0.065129
1524	13	109	7	CDK9	G06	CDK9	Control & TAT	NA	NA	NA	NA	-3.1034	0.108786
1525	15	109	7	CDK9	G06	CDK9	Control & TAT	NA	NA	NA	NA	-2.39945	0.0649531
1526	10	131	7	CDK9	G06	CDK9	Control & TAT	-1.78266	0.156283	0.291797	0.0320092	-1.23838	0.0491135
1527	6	131	7	CDK9	G06	CDK9	Control & TAT	NA	NA	NA	NA	-1.55541	0.509154
1528	7	131	7	CDK9	G06	CDK9	Control & TAT	-3.60649	0.478463	0.0849505	0.025196	-0.78238	0.169303
1529	8	131	7	CDK9	G06	CDK9	Control & TAT	NA	NA	NA	NA	NA	NA
1530	9	131	7	CDK9	G06	CDK9	Control & TAT	0.000611414	0.372725	1.02363	0.276114	-0.473708	0.10901
1531	1	138	7	CDK9	G06	CDK9	Control & TAT	NA	NA	NA	NA	NA	NA
1532	2	140	7	CDK9	G06	CDK9	Control & TAT	NA	NA	NA	NA	-1.79117	0.78203
1533	3	140	7	CDK9	G06	CDK9	Control & TAT	-3.745	0.214811	0.0751449	0.0114398	-0.870719	0.151646
1534	4	140	7	CDK9	G06	CDK9	Control & TAT	-3.68944	0.347797	0.0786405	0.0187767	-1.16892	0.255603
1535	5	140	7	CDK9	G06	CDK9	Control & TAT	-4.0696	0.384832	0.0610426	0.0171909	-1.39356	0.060946
1536	10	143	7	CDK9	G06	CDK9	Control & TAT	NA	NA	NA	NA	-2.31545	0.444724
1537	6	143	7	CDK9	G06	CDK9	Control & TAT	NA	NA	NA	NA	-2.01208	0.51398
1538	7	143	7	CDK9	G06	CDK9	Control & TAT	NA	NA	NA	NA	-1.77183	0.292857
1539	8	143	7	CDK9	G06	CDK9	Control & TAT	NA	NA	NA	NA	-3.27633	3.542
1540	9	143	7	CDK9	G06	CDK9	Control & TAT	NA	NA	NA	NA	-2.17431	0.064843
1541	11	151	7	CDK9	G06	CDK9	Control & TAT	NA	NA	NA	NA	-2.72956	0.0824566
1542	15	151	7	CDK9	G06	CDK9	Control & TAT	NA	NA	NA	NA	-1.82448	0.166661
1543	11	160	7	CDK9	G06	CDK9	Control & TAT	NA	NA	NA	NA	-2.94178	0.109309
1544	12	160	7	CDK9	G06	CDK9	Control & TAT	NA	NA	NA	NA	-1.90476	0.106673
1545	13	160	7	CDK9	G06	CDK9	Control & TAT	NA	NA	NA	NA	-2.51427	0.0666739
1546	1	163	7	CDK9	G06	CDK9	Control & TAT	-1.09832	0.043777	0.467203	0.0142802	-0.0639173	0.0487342
1547	2	163	7	CDK9	G06	CDK9	Control & TAT	NA	NA	NA	NA	-1.64413	0.0626541
1548	4	163	7	CDK9	G06	CDK9	Control & TAT	-4.233	0.543645	0.05577	0.0211573	-0.791203	0.0912264
1549	5	163	7	CDK9	G06	CDK9	Control & TAT	-4.11623	0.375593	0.058908	0.0140711	-1.03166	0.0087667
1550	23	17	7	CDK9	F06	CDK9	Control & TAT	-0.665042	0.143679	0.632723	0.061388	-0.384257	0.129597
1551	25	17	7	CDK9	G06	CDK9	Control & TAT	-1.52165	0.146259	0.349465	0.0346614	-0.0387432	0.0367501
1552	23	203	7	CDK9	F06	CDK9	Control & TAT	-0.126194	0.476017	0.951619	0.333163	-0.628482	0.131336
1553	25	211	7	CDK9	G06	CDK9	Control & TAT	NA	NA	NA	NA	-1.28413	0.0457446
1554	26	211	7	CDK9	G06	CDK9	Control & TAT	NA	NA	NA	NA	-1.13565	0.0492104
1555	26	218	7	CDK9	G06	CDK9	Control & TAT	NA	NA	NA	NA	NA	NA
1556	4	218	7	CDK9	G06	CDK9	Control & TAT	NA	NA	NA	NA	-4.52838	0.03476
1557	8	218	7	CDK9	G06	CDK9	Control & TAT	NA	NA	NA	NA	-2.80467	0.0967236
1558	1	61	7	CDK9	G06	CDK9	Control & TAT	NA	NA	NA	NA	-1.50845	0.17857
1559	3	B	7	CDK9	G06	CDK9	Control & TAT	NA	NA	NA	NA	-1.82538	0.199393
1560	25	C	7	CDK9	G06	CDK9	Control & TAT	NA	NA	NA	NA	-1.94472	0.252118
1561	26	C	7	CDK9	G06	CDK9	Control & TAT	NA	NA	NA	NA	-2.51017	0.0288169
1562	27	F	7	CDK9	D09	CDK9	Control & TAT	-1.47395	0.315269	0.365625	0.0768407	-0.42227	0.0220514
1563	27	G	7	CDK9	D09	CDK9	Control & TAT	-1.50079	0.239072	0.356558	0.0576613	0.258905	0.130762
1564	8	131	3	CDK9-01	E05	CDK9	Control & TAT	-0.220871	0.18042	0.862556	0.108727	-0.425955	0.0980792
1565	8	143	3	CDK9-01	E05	CDK9	Control & TAT	-1.28903	0.224701	0.412473	0.0620138	-0.180399	0.0450671
1566	23	17	3	CDK9-01	E09	CDK9	Control & TAT	0.0127282	0.194444	1.01499	0.136876	-0.460862	0.0199576
1567	23	203	3	CDK9-01	E09	CDK9	Control & TAT	0.392634	0.583946	1.3909	0.607263	-0.924397	0.0834271
1568	8	218	3	CDK9-01	E05	CDK9	Control & TAT	-0.209415	0.046681	0.865192	0.0282508	-0.379871	0.0828215
1569	8	131	5	CDK9-01	E05	CDK9	Control & TAT	-0.163158	0.145301	0.896074	0.089378	-0.444865	0.190261
1570	8	143	5	CDK9-01	E05	CDK9	Control & TAT	-1.48099	0.253168	0.362031	0.065809	-0.077594	0.0558406
1571	23	17	5	CDK9-01	E09	CDK9	Control & TAT	0.131548	0.161374	1.09995	0.118971	-0.335713	0.100018
1572	23	203	5	CDK9-01	E09	CDK9	Control & TAT	0.465552	0.268434	1.39629	0.245385	-0.865057	0.193457
1573	8	218	5	CDK9-01	E05	CDK9	Control & TAT	-0.146286	0.0996685	0.905	0.0616869	-0.323186	0.0848224
1574	8	131	7	CDK9-01	E05	CDK9	Control & TAT	-0.229651	0.166843	0.85659	0.0966655	-0.459084	0.240671
1575	8	143	7	CDK9-01	E05	CDK9	Control & TAT	-0.939542	0.287858	0.528351	0.105139	0.020043	0.0554383
1576	23	17	7	CDK9-01	E09	CDK9	Control & TAT	-0.00904536	0.236129	1.00268	0.164466	-0.415764	0.201891
1577	23	203	7	CDK9-01	E09	CDK9	Control & TAT	0.105724	0.120854	1.07857	0.0910265	-0.626301	0.134413
1578	8	218	7	CDK9-01	E05	CDK9	Control & TAT	-0.300095	0.167603	0.815938	0.0977151	-0.322877	0.0803862
1579	8	131	3	CDK9-02	E06	CDK9	Control & TAT	-0.770294	0.241321	0.591946	0.103045	-0.937226	0.0299486
1580	8	143	3	CDK9-02	E06	CDK9	Control & TAT	-0.992546	0.353013	0.513043	0.131191	-0.438416	0.12528
1581	23	17	3	CDK9-02	F01	CDK9	Control & TAT	-0.620515	0.069407	0.650938	0.0310822	-0.25845	0.00832011
1582	23	203	3	CDK9-02	F01	CDK9	Control & TAT	-0.37018	0.429111	0.795358	0.213596	-0.501807	0.0624345
1583	8	218	3	CDK9-02	E06	CDK9	Control & TAT	-0.240535	0.0536391	0.846823	0.0316617	-0.567568	0.0320874
1584	8	131	5	CDK9-02	E06	CDK9	Control & TAT	-0.858635	0.116259	0.55237	0.0444642	-1.10879	0.21681
1585	8	143	5	CDK9-02	E06	CDK9	Control & TAT	-1.59306	0.233591	0.334334	0.0529787	-0.295339	0.123454
1586	23	17	5	CDK9-02	F01	CDK9	Control & TAT	-0.282147	0.183918	0.826861	0.106351	0.0236242	0.0411522
1587	23	203	5	CDK9-02	F01	CDK9	Control & TAT	-0.0977048	0.0484838	0.93487	0.0313509	-0.326982	0.0335285
1588	8	218	5	CDK9-02	E06	CDK9	Control & TAT	-0.357505	0.112034	0.782063	0.0595354	-0.534521	0.0276917
1589	8	131	7	CDK9-02	E06	CDK9	Control & TAT	-1.08854	0.0245698	0.470273	0.00800857	-0.810544	0.354955
1590	8	143	7	CDK9-02	E06	CDK9	Control & TAT	-1.08943	0.252421	0.474704	0.0814514	-0.00372434	0.0639969
1591	23	17	7	CDK9-02	F01	CDK9	Control & TAT	-0.141106	0.164298	0.910807	0.105863	0.0435282	0.112753
1592	23	203	7	CDK9-02	F01	CDK9	Control & TAT	-0.417305	0.11499	0.750408	0.0597341	-0.0882849	0.15156
1593	8	218	7	CDK9-02	E06	CDK9	Control & TAT	-0.364352	0.169334	0.780348	0.0898624	-0.56276	0.0726394
1594	8	131	3	CDK9-03	E07	CDK9	Control & TAT	0.145755	0.125777	1.10911	0.0964444	-0.0963264	0.0840398
1595	8	143	3	CDK9-03	E07	CDK9	Control & TAT	-0.0656114	0.377558	0.978417	0.269306	-0.112343	0.0378972
1596	23	17	3	CDK9-03	H01	CDK9	Control & TAT	-0.501795	0.122549	0.707954	0.0614786	0.193492	0.119148
1597	23	203	3	CDK9-03	H01	CDK9	Control & TAT	-0.621452	0.168443	0.652916	0.0738851	0.240627	0.0915811
1598	8	218	3	CDK9-03	E07	CDK9	Control & TAT	0.0765813	0.0353877	1.05473	0.025689	-0.132742	0.0351326
1599	8	131	5	CDK9-03	E07	CDK9	Control & TAT	NA	NA	NA	NA	-1.29779	1.67652
1600	8	143	5	CDK9-03	E07	CDK9	Control & TAT	-0.167213	0.195861	0.896118	0.123889	-0.231867	0.157386
1601	23	17	5	CDK9-03	H01	CDK9	Control & TAT	-0.359083	0.207769	0.785193	0.116855	0.41512	0.130066
1602	23	203	5	CDK9-03	H01	CDK9	Control & TAT	-0.086618	0.0472335	0.942066	0.0311196	0.309988	0.125118
1603	8	218	5	CDK9-03	E07	CDK9	Control & TAT	-0.00368409	0.135271	1.00032	0.0912325	-0.0935419	0.0746084
1604	8	131	7	CDK9-03	E07	CDK9	Control & TAT	NA	NA	NA	NA	-1.88199	2.95521
1605	8	143	7	CDK9-03	E07	CDK9	Control & TAT	-0.0241528	0.0645815	0.98406	0.0445721	-0.0316117	0.0537643
1606	23	17	7	CDK9-03	H01	CDK9	Control & TAT	-0.0872701	0.16166	0.945162	0.102314	0.372243	0.172809
1607	23	203	7	CDK9-03	H01	CDK9	Control & TAT	-0.341303	0.344942	0.804447	0.191096	0.712012	0.186487
1608	8	218	7	CDK9-03	E07	CDK9	Control & TAT	-0.0321608	0.189803	0.983598	0.12889	-0.161598	0.109203
1669	9	131	3	CDKN2A-01	H01	CDKN2A	NEF	-0.131765	0.206553	0.919118	0.136088	0.0997074	0.102873
1670	9	143	3	CDKN2A-01	H01	CDKN2A	NEF	-0.677406	0.180581	0.628569	0.0789144	0.161356	0.016639
1671	9	131	5	CDKN2A-01	H01	CDKN2A	NEF	-0.058926	0.0848787	0.961077	0.0558295	0.131283	0.0565503
1672	9	143	5	CDKN2A-01	H01	CDKN2A	NEF	-0.380382	0.133185	0.77039	0.0696593	0.155427	0.0653967
1673	9	131	7	CDKN2A-01	H01	CDKN2A	NEF	-0.104709	0.209269	0.936354	0.13003	0.151592	0.0560631
1674	9	143	7	CDKN2A-01	H01	CDKN2A	NEF	-0.164571	0.0722981	0.892936	0.044297	0.140403	0.0540923
1675	9	131	3	CDKN2A-02	H02	CDKN2A	NEF	-0.240529	0.131455	0.848739	0.0752795	0.0335051	0.0593943
1676	9	143	3	CDKN2A-02	H02	CDKN2A	NEF	-0.238964	0.167068	0.851183	0.099839	0.0447118	0.0789218
1677	9	131	5	CDKN2A-02	H02	CDKN2A	NEF	-0.102376	0.0431015	0.931775	0.0278992	0.0222109	0.0725399
1678	9	143	5	CDKN2A-02	H02	CDKN2A	NEF	-0.105222	0.17781	0.934482	0.118799	0.0643717	0.0987993
1679	9	131	7	CDKN2A-02	H02	CDKN2A	NEF	0.0902963	0.11718	1.06692	0.0858549	0.132314	0.0714453
1680	9	143	7	CDKN2A-02	H02	CDKN2A	NEF	0.0722656	0.128644	1.05415	0.0936122	0.130937	0.0281536
1681	9	131	3	CDKN2A-03	H03	CDKN2A	NEF	0.00276041	0.157102	1.00596	0.112676	0.060681	0.0605992
1682	9	143	3	CDKN2A-03	H03	CDKN2A	NEF	0.0404039	0.189048	1.03437	0.137833	0.0707457	0.0790002
1683	9	131	5	CDKN2A-03	H03	CDKN2A	NEF	-0.00497055	0.120128	0.998897	0.0847821	0.0353071	0.104241
1684	9	143	5	CDKN2A-03	H03	CDKN2A	NEF	0.136583	0.0298266	1.09945	0.0226553	0.123527	0.0324252
1685	9	131	7	CDKN2A-03	H03	CDKN2A	NEF	-0.0806193	0.0731447	0.946464	0.0481671	0.0379351	0.0341987
1686	9	143	7	CDKN2A-03	H03	CDKN2A	NEF	0.0226731	0.150795	1.01949	0.10393	0.0595139	0.143167
1687	5	140	3	CEP170-01	H07	CEP170	VPR	0.217273	0.131729	1.16571	0.103546	0.15434	0.0843773
1688	5	163	3	CEP170-01	H07	CEP170	VPR	-0.0960312	0.0973056	0.937018	0.0628485	0.225298	0.0270486
1689	5	140	5	CEP170-01	H07	CEP170	VPR	0.135371	0.0758327	1.0994	0.0586331	0.171968	0.0519716
1690	5	163	5	CEP170-01	H07	CEP170	VPR	0.0382221	0.0211306	1.02692	0.0150129	0.220141	0.0159109
1691	5	140	7	CEP170-01	H07	CEP170	VPR	0.201737	0.112592	1.15241	0.0896099	0.0311649	0.0918055
1692	5	163	7	CEP170-01	H07	CEP170	VPR	-0.0371392	0.00587865	0.974591	0.00396675	0.125514	0.0466294
1693	5	140	3	CEP170-02	H08	CEP170	VPR	0.162135	0.187067	1.1251	0.141204	0.223069	0.0278497
1694	5	163	3	CEP170-02	H08	CEP170	VPR	0.0664695	0.160139	1.05137	0.112882	0.109199	0.0604657
1695	5	140	5	CEP170-02	H08	CEP170	VPR	0.101765	0.0841187	1.0743	0.0622573	0.179968	0.0398606
1696	5	163	5	CEP170-02	H08	CEP170	VPR	-0.034967	0.155504	0.97976	0.10217	0.0937573	0.0950608
1697	5	140	7	CEP170-02	H08	CEP170	VPR	0.0378572	0.133729	1.02954	0.0957157	0.0663845	0.111096
1698	5	163	7	CEP170-02	H08	CEP170	VPR	0.0300089	0.18911	1.02696	0.137237	0.100006	0.0467654
1699	5	140	3	CEP170-03	H09	CEP170	VPR	-0.0642053	0.0775825	0.957385	0.0506715	0.205262	0.0781524
1700	5	163	3	CEP170-03	H09	CEP170	VPR	-0.0222372	0.0870253	0.985913	0.060463	0.214248	0.040137
1701	5	140	5	CEP170-03	H09	CEP170	VPR	-0.0364083	0.252219	0.984931	0.168766	0.200058	0.0497072
1702	5	163	5	CEP170-03	H09	CEP170	VPR	0.0202938	0.12795	1.01685	0.0911795	0.189608	0.0887561
1703	5	140	7	CEP170-03	H09	CEP170	VPR	-0.219444	0.169282	0.862827	0.100461	0.0833777	0.131913
1704	5	163	7	CEP170-03	H09	CEP170	VPR	-0.00373477	0.199703	1.00382	0.13937	0.151712	0.0580775
1705	15	109	3	CEP57-01	A07	CEP57	VPU	-0.359879	0.199775	0.784122	0.105144	-0.103847	0.0264147
1706	15	151	3	CEP57-01	A07	CEP57	VPU	-0.394825	0.264017	0.76931	0.14533	-0.177281	0.029582
1707	26	211	3	CEP57-01	A04	CEP57	VPU	0.233593	0.096252	1.17749	0.0772911	-0.158556	0.187403
1708	26	218	3	CEP57-01	A04	CEP57	VPU	-0.0494352	0.0656788	0.966986	0.0443733	-0.282982	0.0290799
1709	26	C	3	CEP57-01	A04	CEP57	VPU	0.225781	0.0706228	1.17035	0.0578599	-0.194762	0.0764961
1710	15	109	5	CEP57-01	A07	CEP57	VPU	-0.389175	0.122924	0.765405	0.0646338	-0.0927418	0.061458
1711	15	151	5	CEP57-01	A07	CEP57	VPU	-0.309209	0.29037	0.818097	0.165539	-0.196144	0.0697723
1712	26	211	5	CEP57-01	A04	CEP57	VPU	0.117892	0.0911813	1.08658	0.0674547	-0.428432	0.165141
1713	26	218	5	CEP57-01	A04	CEP57	VPU	0.095807	0.0431508	1.06898	0.0316975	-0.417308	0.0866085
1714	26	C	5	CEP57-01	A04	CEP57	VPU	0.0330965	0.0429775	1.02351	0.0304657	-0.411939	0.0864917
1715	15	109	7	CEP57-01	A07	CEP57	VPU	-0.422878	0.153395	0.748803	0.0817657	-0.318572	0.0392246
1716	15	151	7	CEP57-01	A07	CEP57	VPU	-0.437294	0.513368	0.76857	0.250728	-0.294342	0.0136126
1717	26	211	7	CEP57-01	A04	CEP57	VPU	0.0876036	0.237092	1.07195	0.168743	-0.697831	0.314075
1718	26	218	7	CEP57-01	A04	CEP57	VPU	0.035473	0.161529	1.02911	0.112357	-0.540664	0.0449342
1719	26	C	7	CEP57-01	A04	CEP57	VPU	0.215971	0.137868	1.16507	0.113345	-0.694899	0.139855
1720	15	109	3	CEP57-02	A08	CEP57	VPU	-0.263612	0.24424	0.841072	0.144382	0.060113	0.01936
1721	15	151	3	CEP57-02	A08	CEP57	VPU	-0.203477	0.0526703	0.86884	0.0315408	-0.0175208	0.103288
1722	26	211	3	CEP57-02	A05	CEP57	VPU	0.0273645	0.196106	1.02527	0.133554	0.0897189	0.0982844
1723	26	218	3	CEP57-02	A05	CEP57	VPU	0.0112001	0.0791101	1.00881	0.0554053	0.180688	0.0811624
1724	26	C	3	CEP57-02	A05	CEP57	VPU	0.377261	0.203354	1.3075	0.184212	-0.32034	0.0319191
1725	15	109	5	CEP57-02	A08	CEP57	VPU	-0.204913	0.14724	0.870547	0.0860898	0.232651	0.241422
1726	15	151	5	CEP57-02	A08	CEP57	VPU	-0.274289	0.146813	0.829687	0.0830756	0.0815159	0.0654333
1727	26	211	5	CEP57-02	A05	CEP57	VPU	0.0697037	0.225437	1.05792	0.160631	0.0207637	0.132826
1728	26	218	5	CEP57-02	A05	CEP57	VPU	0.0485435	0.0583203	1.03479	0.0423071	0.12538	0.015166
1729	26	C	5	CEP57-02	A05	CEP57	VPU	0.571718	0.147522	1.49158	0.156737	-0.452603	0.0701337
1730	15	109	7	CEP57-02	A08	CEP57	VPU	-0.142952	0.308287	0.919951	0.204624	0.0187577	0.0389044
1731	15	151	7	CEP57-02	A08	CEP57	VPU	-0.213387	0.151747	0.865667	0.0897779	0.00615914	0.00828984
1732	26	211	7	CEP57-02	A05	CEP57	VPU	0.303785	0.120679	1.23725	0.102896	0.0103127	0.157631
1733	26	218	7	CEP57-02	A05	CEP57	VPU	0.129817	0.194756	1.10064	0.142407	0.185465	0.0482632
1734	26	C	7	CEP57-02	A05	CEP57	VPU	0.797163	0.144453	1.74342	0.171096	-1.15515	0.0697098
1735	15	109	3	CEP57-03	A09	CEP57	VPU	-0.0627166	0.287172	0.970233	0.194098	0.108224	0.0196389
1736	15	151	3	CEP57-03	A09	CEP57	VPU	-0.262968	0.0854317	0.834336	0.0485644	0.00404051	0.0979456
1737	26	211	3	CEP57-03	A06	CEP57	VPU	0.203586	0.194525	1.15843	0.151824	0.065881	0.0356553
1738	26	218	3	CEP57-03	A06	CEP57	VPU	0.051791	0.0532981	1.03702	0.0379408	0.163715	0.0918749
1739	26	C	3	CEP57-03	A06	CEP57	VPU	-0.0622608	0.135728	0.960566	0.0891381	0.278806	0.140842
1740	15	109	5	CEP57-03	A09	CEP57	VPU	-0.166567	0.0675367	0.891616	0.0421772	0.121123	0.0755809
1741	15	151	5	CEP57-03	A09	CEP57	VPU	-0.375412	0.147353	0.773571	0.0790156	0.0822603	0.109493
1742	26	211	5	CEP57-03	A06	CEP57	VPU	0.0718132	0.251798	1.06139	0.175587	-0.111938	0.0822805
1743	26	218	5	CEP57-03	A06	CEP57	VPU	0.0947516	0.136778	1.07114	0.104155	0.185243	0.0950806
1744	26	C	5	CEP57-03	A06	CEP57	VPU	0.0100257	0.0678332	1.00772	0.047665	0.124658	0.0672991
1745	15	109	7	CEP57-03	A09	CEP57	VPU	-0.148224	0.181361	0.907212	0.117056	0.0399253	0.0574549
1746	15	151	7	CEP57-03	A09	CEP57	VPU	-0.486516	0.200993	0.718479	0.103244	0.0182765	0.0407822
1747	26	211	7	CEP57-03	A06	CEP57	VPU	0.0107711	0.0740306	1.00837	0.0510665	-0.126612	0.151327
1748	26	218	7	CEP57-03	A06	CEP57	VPU	0.135978	0.00672622	1.09885	0.00511743	0.191937	0.143788
1749	26	C	7	CEP57-03	A06	CEP57	VPU	0.0623865	0.185493	1.04981	0.129726	0.141919	0.139211
1750	7	131	3	CERS2-01	E11	CERS2	VPU	0.196287	0.182146	1.15171	0.140235	-0.0220046	0.0338118
1751	7	143	3	CERS2-01	E11	CERS2	VPU	0.0239874	0.0404695	1.01703	0.0287519	-0.0175735	0.0449462
1752	7	131	5	CERS2-01	E11	CERS2	VPU	0.281773	0.0914334	1.2173	0.0759952	-0.12007	0.0197151
1753	7	143	5	CERS2-01	E11	CERS2	VPU	0.0150436	0.0600701	1.01106	0.0416644	-0.0486266	0.0338503
1754	7	131	7	CERS2-01	E11	CERS2	VPU	0.13344	0.0841181	1.09814	0.0629165	-0.287373	0.0158525
1755	7	143	7	CERS2-01	E11	CERS2	VPU	-0.0337337	0.0661564	0.977572	0.0446577	-0.131266	0.0458771
1756	7	131	3	CERS2-02	E12	CERS2	VPU	-0.0224096	0.112092	0.986546	0.0752438	-0.0704373	0.0782846
1757	7	143	3	CERS2-02	E12	CERS2	VPU	-0.124933	0.0730842	0.917825	0.0459173	0.0341924	0.141009
1758	7	131	5	CERS2-02	E12	CERS2	VPU	0.0600924	0.00599096	1.04254	0.00432407	0.0355441	0.0493857
1759	7	143	5	CERS2-02	E12	CERS2	VPU	-0.0717017	0.101071	0.953055	0.0655861	0.0635844	0.129594
1760	7	131	7	CERS2-02	E12	CERS2	VPU	-0.117831	0.0937338	0.922855	0.0589118	-0.0562609	0.11565
1761	7	143	7	CERS2-02	E12	CERS2	VPU	-0.223754	0.189254	0.861236	0.112129	0.00212449	0.107953
1762	7	131	3	CERS2-03	F01	CERS2	VPU	0.0296276	0.129479	1.02345	0.0897912	0.102968	0.0457578
1763	7	143	3	CERS2-03	F01	CERS2	VPU	-0.032457	0.0799642	0.978745	0.0533922	0.116263	0.045243
1764	7	131	5	CERS2-03	F01	CERS2	VPU	0.131097	0.0544664	1.09565	0.0417068	0.0603615	0.0445749
1765	7	143	5	CERS2-03	F01	CERS2	VPU	0.173335	0.0605966	1.12833	0.0477426	0.078468	0.0457213
1766	7	131	7	CERS2-03	F01	CERS2	VPU	0.052764	0.189901	1.04325	0.137086	-0.0447001	0.140399
1767	7	143	7	CERS2-03	F01	CERS2	VPU	0.0653964	0.119006	1.04876	0.0872084	-0.125457	0.265849
1768	10	131	3	CHAF1B-01	G10	CHAF1B	GP160 & GP120	-0.321384	0.546801	0.839149	0.313226	-0.738106	0.0302886
1769	10	143	3	CHAF1B-01	G10	CHAF1B	GP160 & GP120	-1.81265	0.653218	0.30466	0.13646	-0.418929	0.143637
1770	10	131	5	CHAF1B-01	G10	CHAF1B	GP160 & GP120	0.390573	0.211678	1.32051	0.198479	-0.604154	0.211671
1771	10	143	5	CHAF1B-01	G10	CHAF1B	GP160 & GP120	-1.8858	0.978533	0.319045	0.2346	-0.199226	0.102343
1772	10	131	7	CHAF1B-01	G10	CHAF1B	GP160 & GP120	0.0559372	0.280571	1.05225	0.193412	-1.1272	0.273564
1773	10	143	7	CHAF1B-01	G10	CHAF1B	GP160 & GP120	-1.28548	0.584532	0.43309	0.173042	0.0310481	0.0536257
1774	10	131	3	CHAF1B-02	G11	CHAF1B	GP160 & GP120	-0.490265	0.314919	0.723696	0.165965	-0.89953	0.0725733
1775	10	143	3	CHAF1B-02	G11	CHAF1B	GP160 & GP120	-2.02242	0.387553	0.252366	0.0714186	-0.441099	0.0382276
1776	10	131	5	CHAF1B-02	G11	CHAF1B	GP160 & GP120	0.322294	0.152737	1.25507	0.135879	-0.688376	0.0979422
1777	10	143	5	CHAF1B-02	G11	CHAF1B	GP160 & GP120	-2.04947	0.332248	0.245976	0.0584426	-0.240743	0.0341457
1778	10	131	7	CHAF1B-02	G11	CHAF1B	GP160 & GP120	-0.135709	0.292897	0.923015	0.191723	-1.26847	0.0602584
1779	10	143	7	CHAF1B-02	G11	CHAF1B	GP160 & GP120	-1.70056	0.425207	0.316433	0.0890933	-0.020289	0.130607
1780	10	131	3	CHAF1B-03	G12	CHAF1B	GP160 & GP120	NA	NA	NA	NA	-2.034	0.0967858
1781	10	143	3	CHAF1B-03	G12	CHAF1B	GP160 & GP120	NA	NA	NA	NA	-1.72322	0.0866586
1782	10	131	5	CHAF1B-03	G12	CHAF1B	GP160 & GP120	-0.854709	0.25672	0.559024	0.10387	-1.04591	0.0939638
1783	10	143	5	CHAF1B-03	G12	CHAF1B	GP160 & GP120	-4.29267	0.667625	0.0547071	0.0244294	-1.04353	0.129815
1784	10	131	7	CHAF1B-03	G12	CHAF1B	GP160 & GP120	-0.625554	0.250538	0.65487	0.11753	-0.779879	0.139412
1785	10	143	7	CHAF1B-03	G12	CHAF1B	GP160 & GP120	-3.55439	0.982738	0.0987946	0.0636449	-0.42159	0.119456
1786	9	131	3	CHCHD1-01	D10	CHCHD1	REV	0.177253	0.0825876	1.13196	0.0643178	-0.0074088	0.033522
1787	9	143	3	CHCHD1-01	D10	CHCHD1	REV	0.552963	0.277253	1.48455	0.268222	0.00219606	0.01253
1788	9	131	5	CHCHD1-01	D10	CHCHD1	REV	0.0886463	0.034888	1.06358	0.0255393	-9.11244e-05	0.0910181
1789	9	143	5	CHCHD1-01	D10	CHCHD1	REV	0.361963	0.135182	1.289	0.123686	0.0641477	0.0611927
1790	9	131	7	CHCHD1-01	D10	CHCHD1	REV	0.0376595	0.0718002	1.0273	0.051745	-0.0175302	0.107176
1791	9	143	7	CHCHD1-01	D10	CHCHD1	REV	0.134747	0.0911923	1.09935	0.0684511	0.100644	0.0477157
1792	9	131	3	CHCHD1-02	D12	CHCHD1	REV	-0.327811	0.147102	0.799483	0.0803154	0.0457908	0.0611661
1793	9	143	3	CHCHD1-02	D12	CHCHD1	REV	0.0695168	0.217302	1.05748	0.163494	0.114627	0.0589149
1794	9	131	5	CHCHD1-02	D12	CHCHD1	REV	-0.239788	0.173533	0.850918	0.100627	0.0430196	0.0477976
1795	9	143	5	CHCHD1-02	D12	CHCHD1	REV	0.015174	0.158345	1.0147	0.114001	0.0937664	0.0803945
1796	9	131	7	CHCHD1-02	D12	CHCHD1	REV	-0.118147	0.216777	0.928369	0.140629	0.158872	0.108675
1797	9	143	7	CHCHD1-02	D12	CHCHD1	REV	-0.0916231	0.31597	0.953654	0.210107	-0.039056	0.0764972
1798	9	131	3	CHCHD1-03	E01	CHCHD1	REV	-0.535972	0.0175035	0.689728	0.00839704	0.187011	0.0253756
1799	9	143	3	CHCHD1-03	E01	CHCHD1	REV	-0.232747	0.0110841	0.85103	0.00652545	0.103323	0.0578708
1800	9	131	5	CHCHD1-03	E01	CHCHD1	REV	-0.432696	0.0452327	0.741118	0.023081	0.0815688	0.0290779
1801	9	143	5	CHCHD1-03	E01	CHCHD1	REV	-0.203825	0.154601	0.871514	0.0907652	0.131461	0.0412828
1802	9	131	7	CHCHD1-03	E01	CHCHD1	REV	-0.26827	0.126456	0.832409	0.0711904	0.184049	0.111488
1803	9	143	7	CHCHD1-03	E01	CHCHD1	REV	-0.0933038	0.254298	0.946923	0.161524	0.133009	0.0419068
1804	11	151	3	CHI3L2-01	F02	CHI3L2	GP160	0.163035	0.163416	1.12453	0.130983	-0.00848716	0.0667508
1805	11	160	3	CHI3L2-01	F02	CHI3L2	GP160	0.511015	0.104268	1.42751	0.101475	0.0450988	0.0937697
1806	11	151	5	CHI3L2-01	F02	CHI3L2	GP160	0.190529	0.1905	1.14799	0.15688	0.0583722	0.0266039
1807	11	160	5	CHI3L2-01	F02	CHI3L2	GP160	0.482317	0.0715666	1.39814	0.0699039	0.00682691	0.038382
1808	11	151	7	CHI3L2-01	F02	CHI3L2	GP160	0.235755	0.132607	1.1809	0.111189	0.0870266	0.0983252
1809	11	160	7	CHI3L2-01	F02	CHI3L2	GP160	0.561103	0.220633	1.48659	0.216858	0.0223314	0.0622931
1810	11	151	3	CHI3L2-02	F03	CHI3L2	GP160	0.49433	0.128418	1.41239	0.125839	0.0388146	0.0527868
1811	11	160	3	CHI3L2-02	F03	CHI3L2	GP160	0.240842	0.240425	1.19274	0.200523	0.0416257	0.0760337
1812	11	151	5	CHI3L2-02	F03	CHI3L2	GP160	0.492351	0.0538267	1.40739	0.0523164	0.0543303	0.0384964
1813	11	160	5	CHI3L2-02	F03	CHI3L2	GP160	0.214382	0.302684	1.17661	0.230453	0.0103422	0.0312713
1814	11	151	7	CHI3L2-02	F03	CHI3L2	GP160	0.404838	0.155837	1.32899	0.13886	0.0858809	0.045927
1815	11	160	7	CHI3L2-02	F03	CHI3L2	GP160	0.158659	0.122677	1.11892	0.09373	0.0716254	0.0939196
1816	11	151	3	CHI3L2-03	F04	CHI3L2	GP160	0.34147	0.0782606	1.26828	0.0676894	-0.0241039	0.0315085
1817	11	160	3	CHI3L2-03	F04	CHI3L2	GP160	0.516142	0.296986	1.45105	0.31092	0.00870683	0.0364694
1818	11	151	5	CHI3L2-03	F04	CHI3L2	GP160	0.343831	0.0518832	1.26967	0.0458511	0.0335017	0.0827892
1819	11	160	5	CHI3L2-03	F04	CHI3L2	GP160	0.575894	0.394393	1.52602	0.380409	0.00924794	0.0281514
1820	11	151	7	CHI3L2-03	F04	CHI3L2	GP160	0.430373	0.0993918	1.34974	0.0946619	0.0941281	0.0331615
1821	11	160	7	CHI3L2-03	F04	CHI3L2	GP160	0.275166	0.362407	1.23573	0.308095	0.0220439	0.0218188
1822	8	131	3	CHP1-01	A10	CHP1	VPU	-0.0949014	0.0662381	0.936995	0.0430473	-0.0814654	0.0319346
1823	8	143	3	CHP1-01	A10	CHP1	VPU	-0.213955	0.198952	0.867511	0.114928	0.0018633	0.0445658
1824	8	218	3	CHP1-01	A10	CHP1	VPU	-0.059305	0.0478454	0.960076	0.031592	0.115597	0.0329082
1825	8	131	5	CHP1-01	A10	CHP1	VPU	-0.0586526	0.0418759	0.960432	0.0280993	0.0789754	0.0539373
1826	8	143	5	CHP1-01	A10	CHP1	VPU	-0.248577	0.24268	0.849449	0.13599	0.0833396	0.109415
1827	8	218	5	CHP1-01	A10	CHP1	VPU	-0.062252	0.118963	0.959911	0.0775159	0.0817557	0.0531377
1828	8	131	7	CHP1-01	A10	CHP1	VPU	-0.0169933	0.13783	0.991342	0.0965673	-0.0277251	0.129962
1829	8	143	7	CHP1-01	A10	CHP1	VPU	-0.296225	0.0997027	0.815685	0.0567944	-0.0519024	0.157813
1830	8	218	7	CHP1-01	A10	CHP1	VPU	0.217973	0.161255	1.16784	0.126098	0.0667908	0.108498
1831	8	131	3	CHP1-02	A11	CHP1	VPU	-0.356138	0.180543	0.785282	0.0960895	0.0419807	0.0496092
1832	8	143	3	CHP1-02	A11	CHP1	VPU	-0.105398	0.265582	0.940339	0.178602	0.0116603	0.0397404
1833	8	218	3	CHP1-02	A11	CHP1	VPU	-0.151332	0.0419822	0.900672	0.0260754	0.151713	0.00280011
1834	8	131	5	CHP1-02	A11	CHP1	VPU	-0.509024	0.0520555	0.703001	0.0251485	0.0145062	0.121999
1835	8	143	5	CHP1-02	A11	CHP1	VPU	-0.127061	0.24848	0.924988	0.164244	0.0891924	0.0632235
1836	8	218	5	CHP1-02	A11	CHP1	VPU	-0.0383582	0.0708809	0.974548	0.0480371	0.130358	0.0438322
1837	8	131	7	CHP1-02	A11	CHP1	VPU	-0.157505	0.206357	0.902582	0.125072	0.199216	0.023366
1838	8	143	7	CHP1-02	A11	CHP1	VPU	-0.183053	0.308513	0.89419	0.187498	0.108746	0.0827762
1839	8	218	7	CHP1-02	A11	CHP1	VPU	-0.0883189	0.179697	0.945414	0.114814	0.105506	0.0817291
1840	8	131	3	CHP1-03	A12	CHP1	VPU	0.247419	0.24187	1.19829	0.201769	0.0548663	0.0680332
1841	8	143	3	CHP1-03	A12	CHP1	VPU	-1.2813	0.408554	0.421897	0.108533	0.00359187	0.0289641
1842	8	218	3	CHP1-03	A12	CHP1	VPU	-0.524414	0.0389642	0.695411	0.0187769	0.1585	0.079723
1843	8	131	5	CHP1-03	A12	CHP1	VPU	0.0499013	0.144498	1.03871	0.10602	-0.0155608	0.114337
1844	8	143	5	CHP1-03	A12	CHP1	VPU	-1.34324	0.517927	0.410239	0.132016	0.0338674	0.0619269
1845	8	218	5	CHP1-03	A12	CHP1	VPU	-0.43421	0.0306368	0.74021	0.0156576	0.0438154	0.0499247
1846	8	131	7	CHP1-03	A12	CHP1	VPU	0.0987973	0.103905	1.07276	0.0787976	-0.0632597	0.0741888
1847	8	143	7	CHP1-03	A12	CHP1	VPU	-1.10773	0.440867	0.47784	0.133223	0.176569	0.057931
1848	8	218	7	CHP1-03	A12	CHP1	VPU	-0.0995795	0.0736133	0.934109	0.0471024	-0.0476149	0.103007
1849	4	140	3	CIAO1-01	G03	CIAO1	IN	-0.0238401	0.353691	0.998428	0.242352	0.0787171	0.0151375
1850	4	163	3	CIAO1-01	G03	CIAO1	IN	-0.0359572	0.248183	0.98471	0.160255	0.0470629	0.0750107
1851	4	218	3	CIAO1-01	G03	CIAO1	IN	0.0433643	0.0223057	1.0306	0.0159856	-0.0759082	0.0450587
1852	4	140	5	CIAO1-01	G03	CIAO1	IN	-0.326412	0.618519	0.834446	0.347177	-0.105606	0.0903216
1853	4	163	5	CIAO1-01	G03	CIAO1	IN	-0.00305164	0.204047	1.0044	0.136753	0.067198	0.0171569
1854	4	218	5	CIAO1-01	G03	CIAO1	IN	0.111235	0.0499112	1.08058	0.0374001	-0.0833277	0.0927624
1855	4	140	7	CIAO1-01	G03	CIAO1	IN	-0.375278	0.112856	0.772136	0.0603393	-0.404156	0.513363
1856	4	163	7	CIAO1-01	G03	CIAO1	IN	0.0848264	0.37001	1.0838	0.273303	0.00658056	0.015899
1857	4	218	7	CIAO1-01	G03	CIAO1	IN	0.11019	0.0351783	1.07958	0.0261425	0.0189984	0.0305169
1858	4	140	3	CIAO1-02	G04	CIAO1	IN	0.28339	0.187279	1.22218	0.15821	0.0794479	0.109575
1859	4	163	3	CIAO1-02	G04	CIAO1	IN	0.138106	0.181892	1.10641	0.143234	-0.052546	0.0413803
1860	4	218	3	CIAO1-02	G04	CIAO1	IN	0.370376	0.0128391	1.29272	0.0114886	-0.156761	0.0270285
1861	4	140	5	CIAO1-02	G04	CIAO1	IN	0.15658	0.109837	1.11626	0.0849023	-0.248869	0.0986855
1862	4	163	5	CIAO1-02	G04	CIAO1	IN	0.242827	0.306616	1.20113	0.252578	-0.118162	0.110336
1863	4	218	5	CIAO1-02	G04	CIAO1	IN	0.358732	0.0290144	1.28247	0.0258864	-0.221629	0.0477931
1864	4	140	7	CIAO1-02	G04	CIAO1	IN	0.122217	0.260066	1.09726	0.196733	-0.553795	0.586071
1865	4	163	7	CIAO1-02	G04	CIAO1	IN	0.0672162	0.341272	1.06675	0.239474	-0.124435	0.07219
1866	4	218	7	CIAO1-02	G04	CIAO1	IN	0.341275	0.00982819	1.2669	0.00864332	-0.164155	0.049098
1867	4	140	3	CIAO1-03	G05	CIAO1	IN	0.347881	0.0678937	1.27339	0.0599043	-0.00586365	0.177537
1868	4	163	3	CIAO1-03	G05	CIAO1	IN	0.0931752	0.0533366	1.0672	0.0391869	-0.0748654	0.0828426
1869	4	218	3	CIAO1-03	G05	CIAO1	IN	0.234965	0.0191003	1.17695	0.0156377	-0.251261	0.0247415
1870	4	140	5	CIAO1-03	G05	CIAO1	IN	0.425484	0.346123	1.36239	0.323758	-0.244704	0.163255
1871	4	163	5	CIAO1-03	G05	CIAO1	IN	-0.00326624	0.138293	1.00085	0.0981888	-0.173194	0.0639406
1872	4	218	5	CIAO1-03	G05	CIAO1	IN	0.0837491	0.0750193	1.06072	0.0544348	-0.289214	0.0495609
1873	4	140	7	CIAO1-03	G05	CIAO1	IN	0.201427	0.133028	1.15228	0.106099	-0.735116	0.400964
1874	4	163	7	CIAO1-03	G05	CIAO1	IN	0.00268478	0.243708	1.01158	0.174652	-0.316416	0.146782
1875	4	218	7	CIAO1-03	G05	CIAO1	IN	0.112711	0.107918	1.08326	0.0798281	-0.184654	0.0270763
1876	10	131	3	CKAP4-01	C02	CKAP4	GP160 & GP41	0.1205	0.112561	1.08931	0.0842342	-0.0424849	0.0362127
1877	10	143	3	CKAP4-01	C02	CKAP4	GP160 & GP41	0.649869	0.152003	1.57495	0.17062	-0.186037	0.0110553
1878	10	131	5	CKAP4-01	C02	CKAP4	GP160 & GP41	0.0514032	0.128196	1.03899	0.091679	0.00154972	0.0702343
1879	10	143	5	CKAP4-01	C02	CKAP4	GP160 & GP41	0.507178	0.210561	1.43122	0.203361	-0.20275	0.119186
1880	10	131	7	CKAP4-01	C02	CKAP4	GP160 & GP41	0.0265857	0.116919	1.02084	0.0831723	-0.0331898	0.0427333
1881	10	143	7	CKAP4-01	C02	CKAP4	GP160 & GP41	0.325706	0.203877	1.26181	0.18348	-0.260371	0.0528872
1882	10	131	3	CKAP4-02	C03	CKAP4	GP160 & GP41	0.236189	0.0120981	1.1779	0.00989533	0.0371485	0.0345049
1883	10	143	3	CKAP4-02	C03	CKAP4	GP160 & GP41	0.292585	0.252873	1.23776	0.22492	-0.057253	0.108862
1884	10	131	5	CKAP4-02	C03	CKAP4	GP160 & GP41	0.115002	0.0920628	1.08444	0.0686911	-0.0220739	0.0889242
1885	10	143	5	CKAP4-02	C03	CKAP4	GP160 & GP41	0.195804	0.30933	1.16278	0.243618	-0.0510457	0.0153974
1886	10	131	7	CKAP4-02	C03	CKAP4	GP160 & GP41	0.0310526	0.160878	1.02593	0.111687	-0.0543457	0.126846
1887	10	143	7	CKAP4-02	C03	CKAP4	GP160 & GP41	0.159365	0.198701	1.12392	0.155956	-0.14651	0.0589078
1888	10	131	3	CKAP4-03	C05	CKAP4	GP160 & GP41	0.20945	0.0752601	1.15729	0.0599425	0.0821628	0.0381308
1889	10	143	3	CKAP4-03	C05	CKAP4	GP160 & GP41	0.0589257	0.0525245	1.04215	0.0382176	-0.0130144	0.170804
1890	10	131	5	CKAP4-03	C05	CKAP4	GP160 & GP41	0.150657	0.0519101	1.11056	0.0402728	0.0851578	0.0659772
1891	10	143	5	CKAP4-03	C05	CKAP4	GP160 & GP41	0.105374	0.0710729	1.07664	0.052349	0.00718384	0.110563
1892	10	131	7	CKAP4-03	C05	CKAP4	GP160 & GP41	0.140115	0.124486	1.10476	0.0969129	-0.0270201	0.0887169
1893	10	143	7	CKAP4-03	C05	CKAP4	GP160 & GP41	-0.198418	0.375095	0.892199	0.245617	-0.147861	0.206346
1894	4	140	3	CKMT1A-01	D04	CKMT1A	IN	0.0377597	0.187058	1.03084	0.133283	0.0793087	0.106414
1895	4	163	3	CKMT1A-01	D04	CKMT1A	IN	0.362508	0.208274	1.29442	0.180577	-0.0096062	0.160559
1896	4	218	3	CKMT1A-01	D04	CKMT1A	IN	-0.0602273	0.0611275	0.959684	0.0403554	0.0552152	0.0529282
1897	4	140	5	CKMT1A-01	D04	CKMT1A	IN	0.0657963	0.227484	1.05317	0.16538	-0.0868725	0.0301752
1898	4	163	5	CKMT1A-01	D04	CKMT1A	IN	0.310384	0.117092	1.24273	0.0988497	-0.022338	0.0380377
1899	4	218	5	CKMT1A-01	D04	CKMT1A	IN	0.0574767	0.0542778	1.04114	0.039409	0.21735	0.0695187
1900	4	140	7	CKMT1A-01	D04	CKMT1A	IN	0.168272	0.305807	1.13636	0.239086	-0.126385	0.262481
1901	4	163	7	CKMT1A-01	D04	CKMT1A	IN	0.284376	0.178103	1.22393	0.145423	0.022722	0.0238966
1902	4	218	7	CKMT1A-01	D04	CKMT1A	IN	0.212075	0.0470389	1.15877	0.0380405	0.304676	0.0768208
1903	4	140	3	CKMT1A-02	D05	CKMT1A	IN	0.267596	0.199577	1.20956	0.166795	-0.0246284	0.0258275
1904	4	163	3	CKMT1A-02	D05	CKMT1A	IN	0.242318	0.100398	1.18481	0.0831275	-0.0400361	0.142767
1905	4	218	3	CKMT1A-02	D05	CKMT1A	IN	0.101783	0.0222014	1.07318	0.0165576	0.0566218	0.0484446
1906	4	140	5	CKMT1A-02	D05	CKMT1A	IN	0.286897	0.0676917	1.22069	0.0572539	-0.11363	0.104304
1907	4	163	5	CKMT1A-02	D05	CKMT1A	IN	0.183529	0.269771	1.14857	0.204973	-0.0576857	0.0979307
1908	4	218	5	CKMT1A-02	D05	CKMT1A	IN	0.129578	0.0789663	1.09507	0.0605444	0.1296	0.0335488
1909	4	140	7	CKMT1A-02	D05	CKMT1A	IN	0.382775	0.0256423	1.30395	0.023175	-0.0613003	0.0727339
1910	4	163	7	CKMT1A-02	D05	CKMT1A	IN	0.279589	0.162528	1.21898	0.136827	-0.0395671	0.156867
1911	4	218	7	CKMT1A-02	D05	CKMT1A	IN	0.0803631	0.087537	1.05859	0.0647548	0.248157	0.011515
1912	4	140	3	CKMT1A-03	D06	CKMT1A	IN	0.26897	0.224965	1.21228	0.188273	-0.035521	0.142369
1913	4	163	3	CKMT1A-03	D06	CKMT1A	IN	0.232184	0.341368	1.19566	0.261922	-0.0347595	0.117392
1914	4	218	3	CKMT1A-03	D06	CKMT1A	IN	0.0897044	0.0618691	1.06481	0.0461229	0.124902	0.0594238
1915	4	140	5	CKMT1A-03	D06	CKMT1A	IN	0.136822	0.195052	1.10451	0.148876	-0.0150811	0.0157736
1916	4	163	5	CKMT1A-03	D06	CKMT1A	IN	0.157799	0.228827	1.12476	0.172083	-0.0601682	0.0541948
1917	4	218	5	CKMT1A-03	D06	CKMT1A	IN	0.115833	0.0683383	1.0844	0.0506528	0.152183	0.0759589
1918	4	140	7	CKMT1A-03	D06	CKMT1A	IN	0.307014	0.0437713	1.23743	0.0375378	-0.0319726	0.00153181
1919	4	163	7	CKMT1A-03	D06	CKMT1A	IN	0.157725	0.20588	1.12291	0.153487	-0.0284551	0.0720669
1920	4	218	7	CKMT1A-03	D06	CKMT1A	IN	0.114955	0.117131	1.08536	0.0900725	0.182428	0.0723862
1921	11	151	3	CLGN-01	C06	CLGN	GP160 & GP120	0.327374	0.0222581	1.25483	0.0193805	0.0592001	0.0641969
1922	11	160	3	CLGN-01	C06	CLGN	GP160 & GP120	0.453044	0.110138	1.37158	0.104156	0.0114533	0.0369874
1923	11	151	5	CLGN-01	C06	CLGN	GP160 & GP120	0.270599	0.100776	1.20825	0.082641	0.0461271	0.0416392
1924	11	160	5	CLGN-01	C06	CLGN	GP160 & GP120	0.221495	0.205294	1.174	0.171999	-0.00202108	0.0108147
1925	11	151	7	CLGN-01	C06	CLGN	GP160 & GP120	0.236341	0.0713439	1.17896	0.0584276	0.0624334	0.075265
1926	11	160	7	CLGN-01	C06	CLGN	GP160 & GP120	0.200673	0.247641	1.16026	0.190735	-0.0408636	0.126581
1927	11	151	3	CLGN-02	C07	CLGN	GP160 & GP120	0.290757	0.102907	1.22534	0.0864514	0.0143525	0.0612896
1928	11	160	3	CLGN-02	C07	CLGN	GP160 & GP120	0.256295	0.23345	1.20496	0.197291	0.0835865	0.048383
1929	11	151	5	CLGN-02	C07	CLGN	GP160 & GP120	0.290652	0.0981906	1.22509	0.0836733	0.104109	0.0124109
1930	11	160	5	CLGN-02	C07	CLGN	GP160 & GP120	0.268944	0.222526	1.21427	0.180066	0.0950939	0.0659796
1931	11	151	7	CLGN-02	C07	CLGN	GP160 & GP120	0.193142	0.0491243	1.14369	0.0385564	0.0990044	0.0568811
1932	11	160	7	CLGN-02	C07	CLGN	GP160 & GP120	0.0918953	0.321716	1.08413	0.252415	0.0557538	0.0615719
1933	11	151	3	CLGN-03	C08	CLGN	GP160 & GP120	0.364887	0.0860026	1.28932	0.0781312	0.0234807	0.025186
1934	11	160	3	CLGN-03	C08	CLGN	GP160 & GP120	0.421795	0.208394	1.34883	0.191377	0.0954342	0.0550828
1935	11	151	5	CLGN-03	C08	CLGN	GP160 & GP120	0.415316	0.050376	1.33413	0.0461526	-0.000220704	0.0222398
1936	11	160	5	CLGN-03	C08	CLGN	GP160 & GP120	0.378691	0.337398	1.32488	0.324464	-0.00653138	0.0531164
1937	11	151	7	CLGN-03	C08	CLGN	GP160 & GP120	0.427171	0.0743138	1.34549	0.0692758	-0.0230637	0.0794811
1938	11	160	7	CLGN-03	C08	CLGN	GP160 & GP120	0.468237	0.372569	1.41482	0.370455	0.0560717	0.0552126
1939	11	151	3	CLN6-01	E05	CLN6	GP160	0.362863	0.0377256	1.28627	0.0333882	-0.150904	0.0806483
1940	11	160	3	CLN6-01	E05	CLN6	GP160	0.073759	0.0471589	1.05283	0.034731	-0.0715398	0.0410944
1941	11	151	5	CLN6-01	E05	CLN6	GP160	0.302547	0.153944	1.2381	0.135856	-0.113631	0.0498668
1942	11	160	5	CLN6-01	E05	CLN6	GP160	0.184739	0.188382	1.14306	0.148337	-0.122301	0.0579367
1943	11	151	7	CLN6-01	E05	CLN6	GP160	0.359526	0.159087	1.28811	0.137674	-0.125405	0.0244393
1944	11	160	7	CLN6-01	E05	CLN6	GP160	0.219381	0.156928	1.16876	0.123946	-0.0954784	0.139686
1945	11	151	3	CLN6-02	E06	CLN6	GP160	0.270084	0.196018	1.21343	0.168534	-0.04876	0.0470599
1946	11	160	3	CLN6-02	E06	CLN6	GP160	0.325869	0.086489	1.25491	0.0745125	-0.0397411	0.0353733
1947	11	151	5	CLN6-02	E06	CLN6	GP160	0.24721	0.229673	1.19688	0.187679	-0.0326299	0.033111
1948	11	160	5	CLN6-02	E06	CLN6	GP160	0.329678	0.0628526	1.25753	0.0547127	-0.0745006	0.0448967
1949	11	151	7	CLN6-02	E06	CLN6	GP160	0.218763	0.212331	1.17217	0.172547	-0.0155904	0.0292148
1950	11	160	7	CLN6-02	E06	CLN6	GP160	0.233704	0.257424	1.18858	0.21666	0.0131049	0.0219435
1951	11	151	3	CLN6-03	E07	CLN6	GP160	0.196001	0.326782	1.16513	0.260984	-0.0628761	0.0355107
1952	11	160	3	CLN6-03	E07	CLN6	GP160	0.239685	0.0296655	1.1809	0.0244134	-0.035027	0.0270043
1953	11	151	5	CLN6-03	E07	CLN6	GP160	NA	NA	NA	NA	-1.63719	2.71755
1954	11	160	5	CLN6-03	E07	CLN6	GP160	0.211514	0.0979744	1.15971	0.0802322	-0.0146995	0.017067
1955	11	151	7	CLN6-03	E07	CLN6	GP160	0.254445	0.306368	1.21015	0.239734	0.0150607	0.0352264
1956	11	160	7	CLN6-03	E07	CLN6	GP160	0.262898	0.220022	1.20912	0.181306	-0.00142056	0.00940403
1975	15	109	3	CNTNAP1-01	A10	CNTNAP1	VPU	-0.25358	0.116306	0.840658	0.0692698	0.113782	0.12784
1976	15	151	3	CNTNAP1-01	A10	CNTNAP1	VPU	-0.0767446	0.114523	0.950218	0.0770668	0.101939	0.0855562
1977	26	211	3	CNTNAP1-01	A07	CNTNAP1	VPU	0.167583	0.171438	1.12849	0.134491	0.250192	0.159631
1978	26	218	3	CNTNAP1-01	A07	CNTNAP1	VPU	-0.0148174	0.038365	0.990014	0.0261226	0.295184	0.0264206
1979	26	C	3	CNTNAP1-01	A07	CNTNAP1	VPU	-0.701476	0.065499	0.615368	0.0282015	-0.145714	0.0355668
1980	15	109	5	CNTNAP1-01	A10	CNTNAP1	VPU	-0.534015	0.0735791	0.691223	0.0347242	0.302292	0.0365247
1981	15	151	5	CNTNAP1-01	A10	CNTNAP1	VPU	-0.23571	0.109138	0.8509	0.0650634	0.255954	0.0462439
1982	26	211	5	CNTNAP1-01	A07	CNTNAP1	VPU	0.121939	0.169225	1.0932	0.12814	0.201885	0.196672
1983	26	218	5	CNTNAP1-01	A07	CNTNAP1	VPU	0.0441025	0.0888863	1.03235	0.0637948	0.366284	0.00256373
1984	26	C	5	CNTNAP1-01	A07	CNTNAP1	VPU	-0.561419	0.107415	0.67889	0.050589	-0.16979	0.0670106
1985	15	109	7	CNTNAP1-01	A10	CNTNAP1	VPU	-0.353277	0.0772965	0.783551	0.0417709	0.204379	0.0588743
1986	15	151	7	CNTNAP1-01	A10	CNTNAP1	VPU	-0.0421845	0.0866718	0.972365	0.059388	0.177507	0.0466766
1987	26	211	7	CNTNAP1-01	A07	CNTNAP1	VPU	0.163951	0.277414	1.1337	0.2049	0.282817	0.30863
1988	26	218	7	CNTNAP1-01	A07	CNTNAP1	VPU	0.114046	0.141319	1.08568	0.104321	0.452502	0.0715622
1989	26	C	7	CNTNAP1-01	A07	CNTNAP1	VPU	-0.0125657	0.115816	0.993467	0.0801644	0.0850073	0.120542
1990	15	109	3	CNTNAP1-02	A11	CNTNAP1	VPU	-0.156	0.101778	0.898981	0.0621503	0.128817	0.0977847
1991	15	151	3	CNTNAP1-02	A11	CNTNAP1	VPU	-0.377359	0.160808	0.773045	0.0863465	0.182145	0.0207099
1992	26	211	3	CNTNAP1-02	A08	CNTNAP1	VPU	0.0403691	0.0944076	1.02986	0.0682238	0.160761	0.0336033
1993	26	218	3	CNTNAP1-02	A08	CNTNAP1	VPU	0.110002	0.0606581	1.07987	0.0459138	0.276537	0.0172461
1994	26	C	3	CNTNAP1-02	A08	CNTNAP1	VPU	0.190848	0.0233453	1.14153	0.0183874	0.256271	0.0409453
1995	15	109	5	CNTNAP1-02	A11	CNTNAP1	VPU	-0.528842	0.145004	0.695445	0.0697099	-0.0103758	0.0767064
1996	15	151	5	CNTNAP1-02	A11	CNTNAP1	VPU	-0.574914	0.237769	0.677261	0.10688	0.0780771	0.0463629
1997	26	211	5	CNTNAP1-02	A08	CNTNAP1	VPU	0.214275	0.0596226	1.16079	0.0485299	0.148654	0.11362
1998	26	218	5	CNTNAP1-02	A08	CNTNAP1	VPU	0.222657	0.145468	1.1709	0.120452	0.296077	0.155757
1999	26	C	5	CNTNAP1-02	A08	CNTNAP1	VPU	0.0759828	0.0636897	1.05476	0.0464949	0.144935	0.0745559
2000	15	109	7	CNTNAP1-02	A11	CNTNAP1	VPU	-0.0709433	0.134495	0.954745	0.0874344	0.181254	0.0391476
2001	15	151	7	CNTNAP1-02	A11	CNTNAP1	VPU	-0.490582	0.241754	0.718281	0.11631	0.246193	0.0288676
2002	26	211	7	CNTNAP1-02	A08	CNTNAP1	VPU	0.25049	0.202685	1.19762	0.173226	0.235126	0.127478
2003	26	218	7	CNTNAP1-02	A08	CNTNAP1	VPU	0.232597	0.105227	1.17706	0.0873328	0.391261	0.072822
2004	26	C	7	CNTNAP1-02	A08	CNTNAP1	VPU	0.09813	0.268503	1.08314	0.209301	0.0799729	0.134253
2005	15	109	3	CNTNAP1-03	A12	CNTNAP1	VPU	-0.213821	0.167571	0.866047	0.097073	0.245419	0.0306906
2006	15	151	3	CNTNAP1-03	A12	CNTNAP1	VPU	-0.218155	0.126543	0.86186	0.0749996	0.268259	0.0320431
2007	26	211	3	CNTNAP1-03	A09	CNTNAP1	VPU	0.0289164	0.0444613	1.02057	0.0315276	0.288905	0.0893859
2008	26	218	3	CNTNAP1-03	A09	CNTNAP1	VPU	0.0154433	0.043721	1.01107	0.0303909	0.389144	0.0999287
2009	26	C	3	CNTNAP1-03	A09	CNTNAP1	VPU	-0.541305	0.147095	0.689561	0.0714881	0.279514	0.0163454
2010	15	109	5	CNTNAP1-03	A12	CNTNAP1	VPU	-0.7966	0.0720714	0.576186	0.0290452	-0.0457237	0.38236
2011	15	151	5	CNTNAP1-03	A12	CNTNAP1	VPU	-0.45403	0.0546509	0.730348	0.0273892	-0.0333888	0.168815
2012	26	211	5	CNTNAP1-03	A09	CNTNAP1	VPU	0.151274	0.0819261	1.11175	0.0637764	0.279888	0.139848
2013	26	218	5	CNTNAP1-03	A09	CNTNAP1	VPU	0.114804	0.00651074	1.08284	0.00489099	0.416965	0.0352024
2014	26	C	5	CNTNAP1-03	A09	CNTNAP1	VPU	-0.298446	0.124295	0.815122	0.0691623	0.296958	0.0317488
2015	15	109	7	CNTNAP1-03	A12	CNTNAP1	VPU	-0.2805	0.257538	0.831774	0.140184	0.154536	0.045922
2016	15	151	7	CNTNAP1-03	A12	CNTNAP1	VPU	-0.365729	0.0680988	0.776648	0.036147	0.0344134	0.0283164
2017	26	211	7	CNTNAP1-03	A09	CNTNAP1	VPU	0.210595	0.173858	1.16276	0.139273	0.403434	0.1439
2018	26	218	7	CNTNAP1-03	A09	CNTNAP1	VPU	0.15795	0.116216	1.11813	0.0909187	0.538725	0.0414664
2019	26	C	7	CNTNAP1-03	A09	CNTNAP1	VPU	-0.0656105	0.228957	0.963514	0.150571	0.36836	0.0808589
2020	12	109	3	COLGALT1-01	D04	COLGALT1	GP120	0.320175	0.0257506	1.24861	0.0221739	-0.0130556	0.0214701
2021	12	160	3	COLGALT1-01	D04	COLGALT1	GP120	0.386255	0.205805	1.31592	0.188606	-0.051573	0.134192
2022	12	109	5	COLGALT1-01	D04	COLGALT1	GP120	0.300059	0.103882	1.23335	0.090185	-0.0272124	0.0197064
2023	12	160	5	COLGALT1-01	D04	COLGALT1	GP120	0.392348	0.232848	1.32369	0.205681	0.0643108	0.0716394
2024	12	109	7	COLGALT1-01	D04	COLGALT1	GP120	0.309395	0.123233	1.2422	0.105684	0.0894142	0.0594882
2025	12	160	7	COLGALT1-01	D04	COLGALT1	GP120	0.488719	0.0829072	1.40474	0.0802266	0.0638696	0.0886756
2026	12	109	3	COLGALT1-02	D05	COLGALT1	GP120	0.349299	0.0264492	1.27408	0.0233095	-0.0285775	0.029622
2027	12	160	3	COLGALT1-02	D05	COLGALT1	GP120	0.296083	0.181696	1.23424	0.152747	-0.0420999	0.0236973
2028	12	109	5	COLGALT1-02	D05	COLGALT1	GP120	0.267735	0.129298	1.20718	0.109885	-0.0204027	0.0387427
2029	12	160	5	COLGALT1-02	D05	COLGALT1	GP120	0.300372	0.195875	1.23894	0.164386	-0.00454567	0.0365904
2030	12	109	7	COLGALT1-02	D05	COLGALT1	GP120	0.263829	0.241982	1.21165	0.194483	0.0265307	0.0527403
2031	12	160	7	COLGALT1-02	D05	COLGALT1	GP120	0.253873	0.336961	1.21443	0.286327	0.0571973	0.0857646
2032	12	109	3	COLGALT1-03	D06	COLGALT1	GP120	0.378376	0.132482	1.30351	0.118302	-0.158672	0.0302933
2033	12	160	3	COLGALT1-03	D06	COLGALT1	GP120	0.431357	0.0466006	1.34897	0.0435066	-0.0984043	0.0192442
2034	12	109	5	COLGALT1-03	D06	COLGALT1	GP120	0.434118	0.15271	1.35604	0.139068	-0.192146	0.0104674
2035	12	160	5	COLGALT1-03	D06	COLGALT1	GP120	0.438619	0.0524144	1.35591	0.0495659	-0.111272	0.0388576
2036	12	109	7	COLGALT1-03	D06	COLGALT1	GP120	0.511225	0.067943	1.42631	0.0669623	-0.20686	0.023081
2037	12	160	7	COLGALT1-03	D06	COLGALT1	GP120	0.352709	0.149921	1.28147	0.129051	-0.104213	0.0534291
2038	6	131	3	COMT-01	A01	COMT	VPR	-0.327523	0.239466	0.804008	0.126632	0.149228	0.0647275
2039	6	143	3	COMT-01	A01	COMT	VPR	-0.784074	0.262935	0.587306	0.109822	0.128873	0.0369926
2040	6	131	5	COMT-01	A01	COMT	VPR	-0.302924	0.14735	0.813376	0.0806246	0.0364871	0.124724
2041	6	143	5	COMT-01	A01	COMT	VPR	-0.490452	0.125353	0.713593	0.0619042	0.0930925	0.0511002
2042	6	131	7	COMT-01	A01	COMT	VPR	-0.0168125	0.116802	0.990586	0.0807427	0.0577897	0.0883028
2043	6	143	7	COMT-01	A01	COMT	VPR	-0.206629	0.0792265	0.867432	0.0477049	0.0917943	0.0478976
2044	6	131	3	COMT-02	A02	COMT	VPR	-0.448098	0.0590325	0.733417	0.0299244	0.0767888	0.0843942
2045	6	143	3	COMT-02	A02	COMT	VPR	-0.448694	0.00700717	0.732712	0.00356319	0.0043904	0.0129134
2046	6	131	5	COMT-02	A02	COMT	VPR	-0.45985	0.0548473	0.727414	0.0278125	0.104258	0.0951997
2047	6	143	5	COMT-02	A02	COMT	VPR	-0.13445	0.119845	0.91314	0.0771797	0.0518761	0.0495404
2048	6	131	7	COMT-02	A02	COMT	VPR	-0.203122	0.268844	0.879115	0.171564	0.027254	0.0866762
2049	6	143	7	COMT-02	A02	COMT	VPR	0.0478108	0.159083	1.03796	0.117119	0.0775154	0.046706
2050	6	131	3	COMT-03	A03	COMT	VPR	-0.284842	0.327622	0.835583	0.199582	0.0708614	0.0429959
2051	6	143	3	COMT-03	A03	COMT	VPR	-0.369779	0.0967847	0.775074	0.0527216	0.0341398	0.103631
2052	6	131	5	COMT-03	A03	COMT	VPR	-0.297822	0.257759	0.822443	0.153299	0.086412	0.137232
2053	6	143	5	COMT-03	A03	COMT	VPR	-0.211486	0.132844	0.866053	0.0778584	0.111373	0.03884
2054	6	131	7	COMT-03	A03	COMT	VPR	-0.0308058	0.226167	0.986784	0.150614	0.00763684	0.283686
2055	6	143	7	COMT-03	A03	COMT	VPR	-0.0992333	0.299701	0.947542	0.20696	-0.0116877	0.0960513
2056	6	131	3	COPS2-01	D04	COPS2	VPR	0.419092	0.111876	1.33973	0.101913	-0.0226907	0.0776237
2057	6	143	3	COPS2-01	D04	COPS2	VPR	0.256264	0.141925	1.19823	0.11734	-0.0450372	0.00582548
2058	6	131	5	COPS2-01	D04	COPS2	VPR	0.295303	0.134025	1.23073	0.116842	-0.110782	0.0420043
2059	6	143	5	COPS2-01	D04	COPS2	VPR	0.210934	0.203771	1.16536	0.170673	0.0104697	0.0272293
2060	6	131	7	COPS2-01	D04	COPS2	VPR	0.172749	0.0922961	1.12875	0.0724325	-0.216735	0.128615
2061	6	143	7	COPS2-01	D04	COPS2	VPR	0.0737249	0.157818	1.05664	0.115773	-0.0201032	0.0667941
2062	6	131	3	COPS2-02	D05	COPS2	VPR	0.507739	0.280002	1.44006	0.285753	-0.656402	0.0168934
2063	6	143	3	COPS2-02	D05	COPS2	VPR	0.382508	0.159236	1.30895	0.145877	-0.495561	0.0406196
2064	6	131	5	COPS2-02	D05	COPS2	VPR	0.620716	0.23197	1.5513	0.258954	-0.73801	0.111739
2065	6	143	5	COPS2-02	D05	COPS2	VPR	0.398767	0.200606	1.32698	0.186785	-0.440834	0.112676
2066	6	131	7	COPS2-02	D05	COPS2	VPR	0.17767	0.163217	1.13598	0.131947	-0.872374	0.0764885
2067	6	143	7	COPS2-02	D05	COPS2	VPR	0.159489	0.0319985	1.11707	0.0248328	-0.499433	0.0818233
2068	6	131	3	COPS2-03	D06	COPS2	VPR	0.837654	0.146591	1.79327	0.180683	-0.175194	0.0244443
2069	6	143	3	COPS2-03	D06	COPS2	VPR	0.650274	0.143641	1.57461	0.154347	-0.0960966	0.0446915
2070	6	131	5	COPS2-03	D06	COPS2	VPR	0.723491	0.154316	1.65758	0.181557	-0.387819	0.0480769
2071	6	143	5	COPS2-03	D06	COPS2	VPR	0.685083	0.106573	1.61068	0.116379	-0.135365	0.0635627
2072	6	131	7	COPS2-03	D06	COPS2	VPR	0.552374	0.165367	1.47299	0.1709	-0.429161	0.0310129
2073	6	143	7	COPS2-03	D06	COPS2	VPR	0.57523	0.229803	1.50286	0.247455	-0.127135	0.039357
2074	6	131	3	COPS3-01	C09	COPS3	VPR	0.253032	0.34013	1.21334	0.273542	0.0295371	0.0581507
2075	6	143	3	COPS3-01	C09	COPS3	VPR	-0.766138	0.164073	0.590562	0.0684144	-0.580524	0.0435372
2076	6	131	5	COPS3-01	C09	COPS3	VPR	0.101802	0.235134	1.0829	0.182913	0.0580776	0.0602756
2077	6	143	5	COPS3-01	C09	COPS3	VPR	-1.37611	0.221515	0.388241	0.0580063	-0.461266	0.0656894
2078	6	131	7	COPS3-01	C09	COPS3	VPR	0.0859892	0.278676	1.07496	0.213508	0.0503576	0.0956166
2079	6	143	7	COPS3-01	C09	COPS3	VPR	-0.963456	0.192749	0.515909	0.0696272	-0.142929	0.0887429
2080	6	131	3	COPS3-02	C11	COPS3	VPR	0.309675	0.154053	1.24408	0.129964	-0.918588	0.189836
2081	6	143	3	COPS3-02	C11	COPS3	VPR	0.507281	0.312645	1.44349	0.306589	-0.768914	0.0892539
2082	6	131	5	COPS3-02	C11	COPS3	VPR	-0.197528	0.520491	0.910838	0.329948	-0.713582	0.0734977
2083	6	143	5	COPS3-02	C11	COPS3	VPR	-0.235785	0.0976184	0.850535	0.0585796	-0.729428	0.0610524
2084	6	131	7	COPS3-02	C11	COPS3	VPR	-0.231364	0.381829	0.871796	0.228089	-0.682274	0.250552
2085	6	143	7	COPS3-02	C11	COPS3	VPR	-0.685841	0.184871	0.625127	0.0825727	-0.654757	0.0189447
2086	6	131	3	COPS3-03	C12	COPS3	VPR	NA	NA	NA	NA	-1.45084	0.0321613
2087	6	143	3	COPS3-03	C12	COPS3	VPR	-1.1859	0.0816344	0.440021	0.0249806	-1.11785	0.0558486
2088	6	131	5	COPS3-03	C12	COPS3	VPR	-3.72221	0.49756	0.0786165	0.0241953	-0.650365	0.0576014
2089	6	143	5	COPS3-03	C12	COPS3	VPR	-2.77592	0.112924	0.146301	0.0113934	-0.846013	0.0399774
2090	6	131	7	COPS3-03	C12	COPS3	VPR	-3.7185	0.889359	0.0860587	0.0517615	0.301994	0.15986
2091	6	143	7	COPS3-03	C12	COPS3	VPR	-2.91413	0.316893	0.134878	0.0308242	-0.318457	0.0455525
2092	6	131	3	COPS4-01	C02	COPS4	VPR	-0.00944613	0.338787	1.01232	0.245469	0.133235	0.0526567
2093	6	143	3	COPS4-01	C02	COPS4	VPR	0.0404666	0.208895	1.03574	0.152355	-0.0140001	0.0237487
2094	6	131	5	COPS4-01	C02	COPS4	VPR	0.0333919	0.321959	1.041	0.241021	0.00221597	0.144802
2095	6	143	5	COPS4-01	C02	COPS4	VPR	0.0275673	0.176075	1.02447	0.128785	0.00367538	0.0139772
2096	6	131	7	COPS4-01	C02	COPS4	VPR	-0.0492974	0.248881	0.976195	0.17232	-0.0744842	0.346895
2097	6	143	7	COPS4-01	C02	COPS4	VPR	0.16972	0.148439	1.12888	0.11894	0.101859	0.0332205
2098	6	131	3	COPS4-02	C03	COPS4	VPR	0.122505	0.45623	1.12623	0.365669	-0.8265	0.127416
2099	6	143	3	COPS4-02	C03	COPS4	VPR	0.0462512	0.266133	1.04393	0.182039	-0.703358	0.02309
2100	6	131	5	COPS4-02	C03	COPS4	VPR	0.194197	0.671292	1.22532	0.528347	-0.666404	0.0421148
2101	6	143	5	COPS4-02	C03	COPS4	VPR	-0.869722	0.440057	0.565245	0.182831	-0.507332	0.0772099
2102	6	131	7	COPS4-02	C03	COPS4	VPR	0.2954	0.584398	1.29268	0.484554	-0.636467	0.221814
2103	6	143	7	COPS4-02	C03	COPS4	VPR	-0.759808	0.213088	0.594995	0.0911398	-0.258822	0.048198
2104	6	131	3	COPS4-03	C05	COPS4	VPR	0.209341	0.194679	1.16303	0.151268	-0.0508595	0.0389261
2105	6	143	3	COPS4-03	C05	COPS4	VPR	0.33959	0.174995	1.27147	0.148481	-0.0198868	0.0722569
2106	6	131	5	COPS4-03	C05	COPS4	VPR	0.151298	0.247214	1.12146	0.191249	-0.0436176	0.0456811
2107	6	143	5	COPS4-03	C05	COPS4	VPR	0.234045	0.0206468	1.17621	0.0168698	-0.0564237	0.061054
2108	6	131	7	COPS4-03	C05	COPS4	VPR	0.0328621	0.178031	1.02833	0.130086	-0.0338374	0.11118
2109	6	143	7	COPS4-03	C05	COPS4	VPR	0.140074	0.150914	1.10599	0.115741	-0.0766275	0.0520455
2110	15	109	3	COPS5-01	B01	COPS5	VPR	-0.290505	0.208823	0.823346	0.119186	-0.0242425	0.00616951
2111	15	151	3	COPS5-01	B01	COPS5	VPR	-0.029827	0.0950023	0.980943	0.0637855	-0.173687	0.0349739
2112	26	211	3	COPS5-01	A10	COPS5	VPR	0.0761972	0.118243	1.05656	0.0845516	-0.0328695	0.0711069
2113	26	218	3	COPS5-01	A10	COPS5	VPR	0.191387	0.0324293	1.14205	0.0258036	0.0333096	0.0285115
2114	26	C	3	COPS5-01	A10	COPS5	VPR	NA	NA	NA	NA	-1.92035	0.0135599
2115	15	109	5	COPS5-01	B01	COPS5	VPR	-0.654576	0.140052	0.637291	0.0632389	0.115967	0.108905
2116	15	151	5	COPS5-01	B01	COPS5	VPR	-0.455498	0.0766829	0.729939	0.0382574	-0.207422	0.0625246
2117	26	211	5	COPS5-01	A10	COPS5	VPR	0.192399	0.033192	1.14286	0.0262694	-0.116509	0.275905
2118	26	218	5	COPS5-01	A10	COPS5	VPR	0.175065	0.0366119	1.12926	0.0288332	-0.0399006	0.0516502
2119	26	C	5	COPS5-01	A10	COPS5	VPR	NA	NA	NA	NA	-2.8922	0.0777421
2120	15	109	7	COPS5-01	B01	COPS5	VPR	-0.426116	0.120534	0.746021	0.0636442	-0.107118	0.0587209
2121	15	151	7	COPS5-01	B01	COPS5	VPR	-0.341003	0.0800194	0.790303	0.0438659	-0.385977	0.0434399
2122	26	211	7	COPS5-01	A10	COPS5	VPR	0.235002	0.301655	1.19452	0.256696	-0.237747	0.313846
2123	26	218	7	COPS5-01	A10	COPS5	VPR	0.133131	0.188364	1.10279	0.139561	-0.175394	0.0550139
2124	26	C	7	COPS5-01	A10	COPS5	VPR	NA	NA	NA	NA	-4.09012	NA
2125	15	109	3	COPS5-02	B02	COPS5	VPR	0.208516	0.141525	1.1592	0.112982	-0.83642	0.0527829
2126	15	151	3	COPS5-02	B02	COPS5	VPR	0.998629	0.143991	2.00465	0.195908	-1.24195	0.108099
2127	26	211	3	COPS5-02	A11	COPS5	VPR	0.211437	0.0869272	1.15925	0.0703855	-0.320828	0.0588781
2128	26	218	3	COPS5-02	A11	COPS5	VPR	NA	NA	NA	NA	-1.69146	0.0549426
2129	26	C	3	COPS5-02	A11	COPS5	VPR	0.316688	0.0572701	1.24612	0.0489894	-0.720549	0.0282039
2130	15	109	5	COPS5-02	B02	COPS5	VPR	-0.108895	0.245718	0.936003	0.151211	-0.826223	0.0472551
2131	15	151	5	COPS5-02	B02	COPS5	VPR	NA	NA	NA	NA	-1.46995	0.100523
2132	26	211	5	COPS5-02	A11	COPS5	VPR	0.038294	0.125699	1.02954	0.0917497	-0.726219	0.0669168
2133	26	218	5	COPS5-02	A11	COPS5	VPR	NA	NA	NA	NA	-2.38172	0.724559
2134	26	C	5	COPS5-02	A11	COPS5	VPR	0.781275	0.0453462	1.71922	0.0541807	-1.15877	0.0383861
2135	15	109	7	COPS5-02	B02	COPS5	VPR	NA	NA	NA	NA	-1.21768	0.0840957
2136	15	151	7	COPS5-02	B02	COPS5	VPR	NA	NA	NA	NA	-1.66297	0.0498709
2137	26	211	7	COPS5-02	A11	COPS5	VPR	0.348717	0.158599	1.27846	0.1359	-0.994851	0.165601
2138	26	218	7	COPS5-02	A11	COPS5	VPR	NA	NA	NA	NA	-2.0468	0.194574
2139	26	C	7	COPS5-02	A11	COPS5	VPR	NA	NA	NA	NA	-2.09157	0.0368362
2140	15	109	3	COPS5-03	B04	COPS5	VPR	0.277838	0.324504	1.23224	0.261896	-0.627315	0.0794516
2141	15	151	3	COPS5-03	B04	COPS5	VPR	0.696164	0.108774	1.62329	0.123981	-0.644522	0.109578
2142	26	211	3	COPS5-03	A12	COPS5	VPR	-0.2429	0.40611	0.866299	0.22154	-0.100151	0.154407
2143	26	218	3	COPS5-03	A12	COPS5	VPR	0.474791	0.11688	1.39276	0.11256	-0.347791	0.0422371
2144	26	C	3	COPS5-03	A12	COPS5	VPR	0.0198684	0.0451771	1.0142	0.0315213	0.32403	0.0548999
2145	15	109	5	COPS5-03	B04	COPS5	VPR	-0.0844671	0.160496	0.947026	0.105116	-0.466651	0.103787
2146	15	151	5	COPS5-03	B04	COPS5	VPR	0.311164	0.1713	1.24659	0.149601	-0.61226	0.109332
2147	26	211	5	COPS5-03	A12	COPS5	VPR	-0.242907	0.344749	0.860644	0.193525	-0.397475	0.331552
2148	26	218	5	COPS5-03	A12	COPS5	VPR	0.508287	0.190552	1.43073	0.191478	-0.931896	0.611322
2149	26	C	5	COPS5-03	A12	COPS5	VPR	0.144212	0.0870401	1.10648	0.0677027	0.0446677	0.0246033
2150	15	109	7	COPS5-03	B04	COPS5	VPR	0.227444	0.142298	1.17459	0.116939	-0.738913	0.107393
2151	15	151	7	COPS5-03	B04	COPS5	VPR	0.202617	0.318523	1.16877	0.240006	-0.689922	0.0207349
2152	26	211	7	COPS5-03	A12	COPS5	VPR	0.0835296	0.205352	1.06689	0.154982	-0.858349	0.3516
2153	26	218	7	COPS5-03	A12	COPS5	VPR	0.629494	0.151907	1.55286	0.168059	-0.88242	0.048092
2154	26	C	7	COPS5-03	A12	COPS5	VPR	0.242191	0.130206	1.18602	0.108039	-0.488309	0.0875261
2155	6	131	3	COPS6-01	C06	COPS6	VPR	0.18907	0.199225	1.14735	0.159965	-0.410809	0.09931
2156	6	143	3	COPS6-01	C06	COPS6	VPR	0.262092	0.343857	1.2215	0.278963	-0.154103	0.0432467
2157	6	131	5	COPS6-01	C06	COPS6	VPR	0.22845	0.218719	1.18053	0.177388	-0.290791	0.0547155
2158	6	143	5	COPS6-01	C06	COPS6	VPR	0.0568333	0.477672	1.0768	0.327797	-0.214034	0.178101
2159	6	131	7	COPS6-01	C06	COPS6	VPR	0.190035	0.298622	1.15775	0.251115	-0.14579	0.102485
2160	6	143	7	COPS6-01	C06	COPS6	VPR	0.0915521	0.304474	1.08134	0.22589	-0.124636	0.0992324
2161	6	131	3	COPS6-02	C07	COPS6	VPR	0.179884	0.15447	1.13705	0.118214	-0.0199274	0.0759618
2162	6	143	3	COPS6-02	C07	COPS6	VPR	0.161366	0.184426	1.12432	0.138926	-0.00881094	0.023154
2163	6	131	5	COPS6-02	C07	COPS6	VPR	0.0767599	0.138372	1.05783	0.0988868	-0.0503766	0.0362646
2164	6	143	5	COPS6-02	C07	COPS6	VPR	0.189629	0.232705	1.15061	0.19125	-0.0189009	0.0695528
2165	6	131	7	COPS6-02	C07	COPS6	VPR	-0.0232395	0.11781	0.986205	0.0802298	0.0417793	0.0508829
2166	6	143	7	COPS6-02	C07	COPS6	VPR	0.0395917	0.288208	1.04181	0.21309	0.0588706	0.0334926
2167	6	131	3	COPS6-03	C08	COPS6	VPR	0.0413321	0.139702	1.03226	0.0989852	-0.801755	0.0783242
2168	6	143	3	COPS6-03	C08	COPS6	VPR	0.197524	0.122883	1.14949	0.0973039	-0.556987	0.030638
2169	6	131	5	COPS6-03	C08	COPS6	VPR	0.226521	0.183716	1.17643	0.152372	-0.599641	0.0891851
2170	6	143	5	COPS6-03	C08	COPS6	VPR	-0.028485	0.166818	0.984848	0.114638	-0.493665	0.0264779
2171	6	131	7	COPS6-03	C08	COPS6	VPR	0.118532	0.299277	1.10145	0.231383	-0.499823	0.0806054
2172	6	143	7	COPS6-03	C08	COPS6	VPR	-0.3262	0.0629775	0.798137	0.0343914	-0.326293	0.0529614
2173	6	131	3	COPS8-01	D10	COPS8	VPR	0.497705	0.0749875	1.41324	0.0739651	-0.0921118	0.0783482
2174	6	143	3	COPS8-01	D10	COPS8	VPR	0.280796	0.255578	1.22719	0.205716	-0.0301631	0.0996651
2175	6	131	5	COPS8-01	D10	COPS8	VPR	0.20059	0.0453827	1.14955	0.0364789	-0.190033	0.0507365
2176	6	143	5	COPS8-01	D10	COPS8	VPR	0.253834	0.142887	1.1962	0.115095	-0.0317954	0.0534603
2177	6	131	7	COPS8-01	D10	COPS8	VPR	-0.00351377	0.0434986	0.99787	0.0301259	-0.339719	0.146197
2178	6	143	7	COPS8-01	D10	COPS8	VPR	0.132763	0.0974828	1.09804	0.0726993	-0.0773869	0.0572247
2179	6	131	3	COPS8-02	D12	COPS8	VPR	-0.256636	0.14999	0.840016	0.085466	-1.01548	0.268777
2180	6	143	3	COPS8-02	D12	COPS8	VPR	0.399728	0.161874	1.32469	0.143816	-0.206764	0.0318851
2181	6	131	5	COPS8-02	D12	COPS8	VPR	-1.02369	0.281654	0.497956	0.0927759	-0.884308	0.0779589
2182	6	143	5	COPS8-02	D12	COPS8	VPR	0.27548	0.262522	1.22354	0.215515	-0.425768	0.0291371
2183	6	131	7	COPS8-02	D12	COPS8	VPR	-0.590737	0.0770486	0.664634	0.0354128	-0.573907	0.0715028
2184	6	143	7	COPS8-02	D12	COPS8	VPR	0.354277	0.167964	1.28405	0.146094	-0.617617	0.0854843
2185	6	131	3	COPS8-03	E01	COPS8	VPR	0.0369525	0.105696	1.0278	0.0766971	-0.0851847	0.0627326
2186	6	143	3	COPS8-03	E01	COPS8	VPR	0.288779	0.0125864	1.22164	0.010671	-0.0267353	0.0559765
2187	6	131	5	COPS8-03	E01	COPS8	VPR	0.156671	0.104143	1.11663	0.079632	-0.147873	0.109923
2188	6	143	5	COPS8-03	E01	COPS8	VPR	0.35948	0.157671	1.28806	0.139944	-0.0898774	0.0931925
2189	6	131	7	COPS8-03	E01	COPS8	VPR	0.223024	0.113412	1.1696	0.0927465	-0.476064	0.219681
2190	6	143	7	COPS8-03	E01	COPS8	VPR	0.360864	0.155391	1.28918	0.139147	-0.175796	0.219774
2191	10	131	3	COX4I1-01	E05	COX4I1	GP160 & GP41	0.384757	0.167601	1.31139	0.146964	-0.0497219	0.109105
2192	10	143	3	COX4I1-01	E05	COX4I1	GP160 & GP41	0.430414	0.0527195	1.34822	0.0494707	-0.025628	0.0493661
2193	10	131	5	COX4I1-01	E05	COX4I1	GP160 & GP41	0.331489	0.202498	1.26674	0.182047	0.0285493	0.0323798
2194	10	143	5	COX4I1-01	E05	COX4I1	GP160 & GP41	0.336658	0.0596665	1.26354	0.051719	0.069125	0.037844
2195	10	131	7	COX4I1-01	E05	COX4I1	GP160 & GP41	0.27297	0.155556	1.21299	0.130816	0.109118	0.140617
2196	10	143	7	COX4I1-01	E05	COX4I1	GP160 & GP41	0.223786	0.166048	1.17305	0.138391	0.112505	0.0333501
2197	10	131	3	COX4I1-02	E06	COX4I1	GP160 & GP41	0.118168	0.104143	1.08726	0.0797651	-0.040713	0.0370986
2198	10	143	3	COX4I1-02	E06	COX4I1	GP160 & GP41	0.527039	0.285459	1.46049	0.301948	-0.218176	0.0997507
2199	10	131	5	COX4I1-02	E06	COX4I1	GP160 & GP41	-0.227316	0.0111811	0.85424	0.00663513	0.0383962	0.0504526
2200	10	143	5	COX4I1-02	E06	COX4I1	GP160 & GP41	0.109763	0.239198	1.08891	0.178576	-0.138432	0.0710526
2201	10	131	7	COX4I1-02	E06	COX4I1	GP160 & GP41	0.0973992	0.11181	1.072	0.0835842	0.227529	0.115867
2202	10	143	7	COX4I1-02	E06	COX4I1	GP160 & GP41	0.226861	0.326204	1.18972	0.255228	-0.0720953	0.0967766
2203	10	131	3	COX4I1-03	E07	COX4I1	GP160 & GP41	0.0740329	0.0278707	1.05279	0.0202588	0.0236846	0.0516281
2204	10	143	3	COX4I1-03	E07	COX4I1	GP160 & GP41	0.312392	0.0746126	1.24286	0.0633034	0.0259309	0.0409106
2205	10	131	5	COX4I1-03	E07	COX4I1	GP160 & GP41	0.0365952	0.0938478	1.02712	0.0657365	0.12058	0.0539331
2206	10	143	5	COX4I1-03	E07	COX4I1	GP160 & GP41	0.0883097	0.0773273	1.06413	0.0561335	0.0277045	0.0513542
2207	10	131	7	COX4I1-03	E07	COX4I1	GP160 & GP41	0.0557802	0.187662	1.04527	0.13494	0.0969829	0.160768
2208	10	143	7	COX4I1-03	E07	COX4I1	GP160 & GP41	-0.0283866	0.0425858	0.980803	0.0291836	0.112433	0.108223
2209	25	17	3	COX5A-01	A10	COX5A	GP41	-0.258823	0.496407	0.867055	0.266875	0.134992	0.0321332
2210	25	211	3	COX5A-01	A10	COX5A	GP41	0.0224113	0.17067	1.02035	0.118604	0.108035	0.0235383
2211	25	C	3	COX5A-01	A10	COX5A	GP41	0.0738686	0.0137263	1.05257	0.0100046	0.0104977	0.0559608
2212	25	17	5	COX5A-01	A10	COX5A	GP41	-0.178125	0.530923	0.922603	0.314286	0.25171	0.138551
2213	25	211	5	COX5A-01	A10	COX5A	GP41	0.104799	0.154683	1.07939	0.112032	0.0511485	0.0798489
2214	25	C	5	COX5A-01	A10	COX5A	GP41	NA	NA	NA	NA	-1.39623	2.35959
2215	25	17	7	COX5A-01	A10	COX5A	GP41	-0.0670827	0.386398	0.977954	0.266562	0.248292	0.1965
2216	25	211	7	COX5A-01	A10	COX5A	GP41	0.169644	0.304955	1.14098	0.226589	-0.0862931	0.0727056
2217	25	C	7	COX5A-01	A10	COX5A	GP41	0.246647	0.242343	1.19483	0.199768	-0.515376	0.176864
2218	25	17	3	COX5A-02	A11	COX5A	GP41	0.0853166	0.0464435	1.06129	0.0341469	0.0711625	0.0865996
2219	25	211	3	COX5A-02	A11	COX5A	GP41	0.140413	0.0658111	1.10299	0.0509256	0.156431	0.138494
2220	25	C	3	COX5A-02	A11	COX5A	GP41	0.0129998	0.062588	1.00969	0.0442368	-0.116877	0.331104
2221	25	17	5	COX5A-02	A11	COX5A	GP41	0.205738	0.0600579	1.15394	0.0475627	0.150487	0.14115
[truncated: 8,594 more rows]
