# Supplementary material for: A functional map of HIV-host interactions in primary human T cells
Source: Nat Commun. 2022 Apr 1;13:1752. doi: 10.1038/s41467-022-29346-w (PMC8976027; doi:10.1038/s41467-022-29346-w)
Supplement: Supplementary file 10 — Supplementary Data 8 [file 41467_2022_29346_MOESM10_ESM.xlsx]

## Sheet: Validation Data
Gene	Day	Avg_Log2FC	Dnr1_Log2FC	Dnr2_Log2FC	Dnr3_Log2FC	SE	expected	pvalue_WRS	adj.pvalue_WRS
AFF1	3	-0.0457084	0.0872132	-0.0327889	-0.19155	0.165088	D	0.372727	0.451031
AMBRA1	3	0.742763	0.972651	0.889686	0.365953	0.0724484	R	0.00909091	0.0166763
ANKRD17	3	-0.246886	-0.231888	-0.135702	-0.373068	0.258311	D	0.481818	0.559531
ATPA2	3	0.945754	1.10085	0.985878	0.750536	0.200171	R	0.00909091	0.0166763
CBFB	3	-1.23236	-1.30337	-1.22051	-1.17322	0.407041	D	0.00909091	0.0166763
CCNT1	3	-2.92655	-3.31088	-3.19782	-2.27094	0.599402	D	0.00909091	0.0166763
CD4	3	-4.81203	-5.193	-4.76595	-4.47714	0.300232	D	0.00909091	0.0166763
CDK9	3	-2.1254	-2.11988	-2.25644	-1.99987	0.488373	Toxic	0.00909091	0.0166763
CDK9 ctrl	3	-1.87809	-1.86017	-1.94797	-1.82613	0.511049	Toxic	0.00909091	0.0166763
CEP57	3	0.26061	0.158499	0.195658	0.427673	0.190544	R	0.00909091	0.0166763
CHAF1B	3	-2.04119	-2.08126	-2.30972	-1.73259	0.243539	Toxic	0.00909091	0.0166763
CHP1	3	-0.026117	0.0819556	-0.145829	-0.0144781	0.192546	D	0.372727	0.451031
CNTNAP1	3	-0.0601862	0.0381106	-0.190501	-0.0281686	0.125308	D	0.372727	0.451031
COPS2	3	0.320326	0.385473	0.435875	0.139632	0.153244	R	0.00909091	0.0166763
COPS3	3	0.482638	0.201806	0.715735	0.530374	0.223553	Toxic	0.00909091	0.0166763
COPS4	3	0.403242	0.61035	0.616187	-0.0168094	0.0553968	D	0.0636364	0.0974855
COPS8	3	1.49627	1.56732	1.68943	1.23206	0.17324	D	0.00909091	0.0166763
CSDE1	3	0.0746	0.0261574	-0.0310578	0.2287	0.253756	D	0.1	0.144
CUL2	3	0.943215	1.22318	0.898712	0.707749	0.242738	R	0.00909091	0.0166763
CXCR4	3	-10.3412	-8.44266	-14.2362	-8.34478	0.97849	D	0.00909091	0.0166763
CXCR4 ctrl	3	-11.6579	-12.2298	-14.2362	-8.50762	0.272978	D	0.00909091	0.0166763
DDB1	3	-0.108259	0.00447741	-0.0572581	-0.271996	0.0456536	Toxic	1	1
DDX6	3	0.467935	0.358057	0.550831	0.494916	0.141253	D	0.00909091	0.0166763
EIF2AK2	3	0.134882	0.0691791	0.209082	0.126386	0.0310983	R	0.00909091	0.0166763
EIF3D	3	-0.564162	-0.423492	-0.966446	-0.302548	0.464679	D	0.0363636	0.0595041
EIF3E	3	-1.95601	-0.451682	-5.01046	-0.405901	1.84314	Toxic	0.0181818	0.0317355
EIF3H	3	-0.375916	-0.428247	-0.287124	-0.412378	0.175046	D	0.0363636	0.0595041
EIF3M	3	0.511808	0.572723	0.623181	0.339519	0.166795	D	0.00909091	0.0166763
EMC1	3	-0.724771	-0.776057	-0.717685	-0.680572	0.332544	D	0.00909091	0.0166763
ERGIC3	3	-0.186768	-0.159275	-0.262585	-0.138445	0.116868	D	0.727273	0.793388
ERP44	3	0.0333424	0.0987625	-0.146241	0.147506	0.0481784	D	0.145455	0.203354
G3BP1	3	0.719455	0.672382	0.755598	0.730386	0.237558	R	0.00909091	0.0166763
GLG1	3	-0.77257	-0.908354	-0.746612	-0.662745	0.249815	D	0.00909091	0.0166763
GPS1	3	0.140896	0.148353	0.297429	-0.0230937	0.283655	Toxic	0.0636364	0.0974855
HDAC3	3	0.361616	0.490261	0.443088	0.151499	0.0325871	R	0.00909091	0.0166763
HEXIM1	3	0.570523	0.630007	0.537943	0.54362	0.103994	R	0.00909091	0.0166763
HGH1	3	0.0773041	0.026013	0.149753	0.056146	0.0930525	D	0.0181818	0.0317355
HIST1H3I	3	-0.060361	0.0147263	-0.138008	-0.0578007	0.144532	D	0.6	0.669767
HNRNPH3	3	-0.0516022	-0.0725287	-0.0521176	-0.0301603	0.0381945	D	0.727273	0.793388
HUWE1	3	1.62096	1.52603	1.70508	1.63176	0.268313	R	0.00909091	0.0166763
HYOU1	3	-0.223617	-0.0233702	-0.298193	-0.349287	0.304722	D	0.6	0.669767
ITGA4	3	0.110991	0.0926471	0.139491	0.100834	0.104521	R	0.00909091	0.0166763
ITGAL	3	-0.461767	-0.491051	-0.517467	-0.376782	0.0862646	D	0.0181818	0.0317355
KIAA1429	3	0.195909	0.266124	0.320703	0.000897907	0.320662	D	0.0363636	0.0595041
LARP7	3	0.80481	0.803217	0.86675	0.744463	0.191784	R	0.00909091	0.0166763
LDLR	3	0.518083	0.499208	0.558166	0.496876	0.218172	R	0.00909091	0.0166763
LEDGF ctrl	3	-1.66576	-1.75899	-1.8368	-1.40149	0.284603	D	0.00909091	0.0166763
MATR3	3	-0.28444	-0.298081	-0.438411	-0.11683	0.245315	D	0.281818	0.363962
MCM6	3	2.00434	1.90838	2.31742	1.78721	0.155823	D	0.00909091	0.0166763
MEPCE	3	0.517891	0.505532	0.514115	0.534027	0.21714	R	0.00909091	0.0166763
MMGT1	3	-0.523947	-0.630727	-0.446471	-0.494643	0.281933	D	0.00909091	0.0166763
MOGS	3	-0.0196591	-0.0204715	-0.00164455	-0.0368612	0.073529	D	0.372727	0.451031
MSH2	3	-0.143615	-0.258783	-0.0805517	-0.0915105	0.259103	D	0.863636	0.897932
NCAPD3	3	-0.00568915	-0.0834983	0.0556995	0.0107313	0.120392	D	0.209091	0.277503
NCOR1	3	-0.147409	-0.229607	-0.18622	-0.0263987	0.10088	R	1	1
NDUFB10	3	0.316496	0.342934	0.440515	0.16604	0.13895	R	0.00909091	0.0166763
NT2	3	-0.0500123	-0.0474438	0.0374338	-0.140027	0.0182683	NTC	0.402902	0.483483
NT3	3	-0.0725657	0.0257151	-0.00364366	-0.239769	0.138728	NTC	0.642151	0.711305
NT4	3	-0.328659	-0.355268	-0.410542	-0.220167	0.14036	NTC	0.163293	0.22719
NUDC	3	0.761892	0.743161	0.811019	0.731495	0.241935	D	0.00909091	0.0166763
P4HB	3	0.514184	0.515479	0.589292	0.437782	0.172915	R	0.00909091	0.0166763
PARP4	3	-0.129338	0.0865782	-0.246831	-0.227762	0.063495	D	1	1
PELO	3	0.323774	0.426931	0.311204	0.233187	0.131234	BOTH	0.00909091	0.0166763
PHB	3	-1.98534	-2.20076	-2.3497	-1.40556	0.121903	D	0.00909091	0.0166763
PHB2	3	-2.23919	-2.2065	-2.64578	-1.86527	0.370183	Toxic	0.00909091	0.0166763
PPIA	3	-1.86776	-1.91471	-2.10344	-1.58514	0.196346	D	0.00909091	0.0166763
PREB	3	0.125328	0.163497	0.282233	-0.0697456	0.157903	D	0.1	0.144
PSIP1	3	-1.91387	-1.92842	-2.10113	-1.71207	0.345752	D	0.00909091	0.0166763
PSMA1	3	0.124171	-0.164487	0.167705	0.369294	0.527118	Toxic	0.145455	0.203354
PSMD7	3	-1.28679	-1.41218	-1.20335	-1.24484	0.194381	Toxic	0.00909091	0.0166763
RANBP1	3	-0.363095	-0.518985	-0.304253	-0.266046	0.127835	D	0.1	0.144
RANBP2	3	-0.388957	-0.44332	-0.4842	-0.23935	0.403605	R	0.0636364	0.0974855
RARS	3	-0.0481161	-0.0456255	0.0230815	-0.121804	0.266474	R	0.481818	0.559531
RBM17	3	2.10208	2.13213	2.40068	1.77343	0.251552	R	0.00909091	0.0166763
RNF126	3	-0.173496	0.0952742	-0.338997	-0.276765	0.0582187	D	1	1
RUVBL1	3	-0.158678	-0.447164	-0.178552	0.149682	0.154653	Toxic	1	1
SARS	3	-0.256682	-0.10352	-0.513026	-0.153498	0.0478277	Toxic	0.481818	0.559531
SDCCAG8	3	-0.0545878	-0.229898	0.000459876	0.0656741	0.0401762	R	0.372727	0.451031
SEC616A	3	-0.640168	-0.804512	-0.560706	-0.555284	0.121449	D	0.00909091	0.0166763
SGPL1	3	0.155144	0.00743963	0.317622	0.14037	0.136783	D	0.0363636	0.0595041
SKP1	3	0.407722	0.102044	0.411639	0.709483	0.217869	Toxic	0.00909091	0.0166763
SLIRP	3	0.111448	0.156264	0.108621	0.0694573	0.140946	D	0.00909091	0.0166763
SMG6	3	0.148476	0.0508017	0.0501578	0.344468	0.267346	R	0.00909091	0.0166763
SNU13	3	0.964872	0.882102	1.0941	0.918411	0.257095	Toxic	0.00909091	0.0166763
SPCS3	3	0.66656	0.754859	0.727739	0.517082	0.0435459	D	0.00909091	0.0166763
STRAP	3	0.173698	0.261043	0.164734	0.0953167	0.0943896	D	0.00909091	0.0166763
TCEB1	3	0.324201	0.31875	0.487641	0.166211	0.0446519	D	0.00909091	0.0166763
TCEB2	3	0.183597	0.071264	0.277598	0.201929	0.11584	D	0.00909091	0.0166763
TIMM13	3	-1.30497	-1.41785	-1.27414	-1.22292	0.340229	D	0.00909091	0.0166763
TMED9	3	-0.0082979	-0.105975	0.141655	-0.0605736	0.00825951	D	0.372727	0.451031
TOMM40	3	0.150877	0.147987	0.187117	0.117526	0.306428	D	0.00909091	0.0166763
UBA1	3	0.167165	0.288852	-0.044396	0.25704	0.209162	D	0.0636364	0.0974855
USP11	3	0.0267488	0.136027	-0.0201874	-0.0355936	0.0856956	D	0.209091	0.277503
VDAC1	3	-0.59414	-0.620514	-0.674136	-0.487772	0.181475	D	0.00909091	0.0166763
VPRBP	3	0.871507	0.806736	0.985279	0.822506	0.240519	R	0.00909091	0.0166763
XPO5	3	0.00461443	-0.0997932	0.192017	-0.0783806	0.0263326	D	0.372727	0.451031
AFF1	5	0.280982	0.324908	0.240647	0.277393	0.207914	D	0.00909091	0.0166763
AMBRA1	5	1.30167	1.20162	1.50872	1.19467	0.0404195	R	0.00909091	0.0166763
ANKRD17	5	-0.077258	-0.00667624	-0.0419798	-0.183118	0.207667	D	1	1
ATPA2	5	1.49544	1.20291	1.67138	1.61202	0.175204	R	0.00909091	0.0166763
CBFB	5	-2.31824	-2.32226	-2.79197	-1.84049	0.596609	D	0.00909091	0.0166763
CCNT1	5	-3.5617	-2.70162	-4.17624	-3.80724	0.476557	D	0.00909091	0.0166763
CD4	5	-6.67934	-5.39353	-6.44054	-8.20396	0.884789	D	0.00909091	0.0166763
CDK9	5	-3.29164	-3.14169	-2.76171	-4.078	0.407507	Toxic	0.00909091	0.0166763
CDK9 ctrl	5	-2.41214	-1.85166	-1.97093	-3.25511	0.647152	Toxic	0.00909091	0.0166763
CEP57	5	0.760741	0.467299	0.807281	1.00764	0.211093	R	0.00909091	0.0166763
CHAF1B	5	-2.71945	-1.3782	-3.4715	-3.30864	0.751131	Toxic	0.00909091	0.0166763
CHP1	5	0.0941793	0.30731	-0.00515199	-0.0196205	0.139021	D	0.372727	0.451031
CNTNAP1	5	0.140736	0.233341	0.0736455	0.115222	0.123601	D	0.1	0.144
COPS2	5	0.205736	0.0330847	0.569075	0.0150472	0.0738669	R	0.1	0.144
COPS3	5	-0.544366	-0.715435	0.0643352	-0.981997	0.588749	Toxic	0.281818	0.363962
COPS4	5	0.512161	0.467444	0.813944	0.255095	0.0953583	D	0.00909091	0.0166763
COPS8	5	1.4722	1.25821	1.7477	1.41067	0.15061	D	0.00909091	0.0166763
CSDE1	5	-0.221951	-0.225431	-0.419499	-0.0209236	0.376811	D	0.281818	0.363962
CUL2	5	1.23287	1.13904	1.23193	1.32764	0.263498	R	0.00909091	0.0166763
CXCR4	5	-13.415	-9.255	-15.5082	-15.4818	NA	D	0.00909091	0.0166763
CXCR4 ctrl	5	-13.2767	-15.4935	-12.3032	-8.46703	NA	D	0.00909091	0.0166763
DDB1	5	0.426795	0.29159	0.779543	0.209253	0.157784	Toxic	0.0181818	0.0317355
DDX6	5	0.293037	0.0130909	0.33346	0.532559	0.293185	D	0.0363636	0.0595041
EIF2AK2	5	0.356396	0.231825	0.432064	0.4053	0.0349865	R	0.00909091	0.0166763
EIF3D	5	-2.08807	-2.10961	-2.26294	-1.89167	0.675784	D	0.00909091	0.0166763
EIF3E	5	-2.5055	-2.49699	-2.45098	-2.56854	0.790118	Toxic	0.00909091	0.0166763
EIF3H	5	-0.416289	-0.408538	-0.405734	-0.434595	0.324271	D	0.00909091	0.0166763
EIF3M	5	-0.0411942	-0.20992	0.0673109	0.0190262	0.053158	D	0.727273	0.793388
EMC1	5	-1.17371	-1.06187	-1.38549	-1.07377	0.385082	D	0.00909091	0.0166763
ERGIC3	5	-0.102007	-0.049431	-0.2312	-0.0253905	0.0788019	D	0.863636	0.897932
ERP44	5	0.130485	0.143025	-0.000115578	0.248544	0.0713624	D	0.1	0.144
G3BP1	5	1.08782	0.744843	1.18328	1.33533	0.197316	R	0.00909091	0.0166763
GLG1	5	-0.679181	-0.596466	-0.972199	-0.468878	0.226782	D	0.00909091	0.0166763
GPS1	5	-1.2103	-1.35861	-1.19726	-1.07503	0.414035	Toxic	0.00909091	0.0166763
HDAC3	5	0.574679	0.50213	0.793033	0.428874	0.0689381	R	0.00909091	0.0166763
HEXIM1	5	0.722645	0.573209	0.855616	0.739112	0.0254417	R	0.00909091	0.0166763
HGH1	5	0.258943	0.182736	0.267122	0.326971	0.0655449	D	0.0181818	0.0317355
HIST1H3I	5	0.123968	0.0904573	0.100934	0.180514	0.241945	D	0.145455	0.203354
HNRNPH3	5	0.0259936	0.0529464	-0.0515366	0.076571	0.0334696	D	0.372727	0.451031
HUWE1	5	2.20557	1.70683	2.32463	2.58524	0.337158	R	0.00909091	0.0166763
HYOU1	5	-0.539324	-0.371841	-0.790112	-0.456018	0.387595	D	0.00909091	0.0166763
ITGA4	5	0.416342	0.413848	0.477657	0.35752	0.16096	R	0.00909091	0.0166763
ITGAL	5	-1.13716	-1.09903	-1.24237	0.98413	0.293784	D	0.481818	0.559531
KIAA1429	5	-0.243911	0.199431	-0.250052	-0.681113	0.562048	D	0.6	0.669767
LARP7	5	1.08774	0.824935	1.19882	1.23946	0.111601	R	0.00909091	0.0166763
LDLR	5	0.857149	0.65822	0.954721	0.958506	0.254032	R	0.00909091	0.0166763
LEDGF ctrl	5	-2.00235	-1.48142	-2.52662	-1.99902	0.207598	D	0.00909091	0.0166763
MATR3	5	-0.135712	-0.0444606	-0.317872	-0.0448042	0.175977	D	0.6	0.669767
MCM6	5	1.60764	1.2427	1.82921	1.75102	0.483996	D	0.00909091	0.0166763
MEPCE	5	0.887213	0.669544	1.08088	0.911216	0.237377	R	0.00909091	0.0166763
MMGT1	5	-1.11495	-1.06964	-1.25909	-1.01614	0.624571	D	0.00909091	0.0166763
MOGS	5	-0.0234134	-0.0761766	0.110154	-0.104218	0.119656	D	0.6	0.669767
MSH2	5	0.0218544	0.0974841	0.0131321	-0.045053	0.145849	D	0.372727	0.451031
NCAPD3	5	0.351627	-0.0179901	0.045194	1.02768	0.217039	D	0.209091	0.277503
NCOR1	5	0.295863	0.116988	0.305382	0.465221	0.129267	R	0.0363636	0.0595041
NDUFB10	5	0.357132	0.404864	0.429492	0.23704	0.137555	R	0.00909091	0.0166763
NT2	5	0.0711623	0.00304222	0.21239	-0.00194539	0.00627841	NTC	0.226969	0.299849
NT3	5	-0.107678	0.139269	-0.19352	-0.268782	0.153477	NTC	0.780386	0.848117
NT4	5	-0.188221	-0.167746	-0.278179	-0.11874	0.0652993	NTC	0.402902	0.483483
NUDC	5	0.812652	0.191239	0.788849	1.45787	0.312493	D	0.0181818	0.0317355
P4HB	5	1.09834	0.477736	0.798625	2.01866	0.560211	R	0.00909091	0.0166763
PARP4	5	-0.293583	-0.0902291	-0.342568	-0.447951	0.0069494	D	0.145455	0.203354
PELO	5	0.934197	0.757734	0.966908	1.07795	0.209264	BOTH	0.00909091	0.0166763
PHB	5	-2.97503	-2.39306	-3.08102	-3.45099	0.270717	D	0.00909091	0.0166763
PHB2	5	-4.60101	-2.72856	-3.39569	-7.67878	1.64879	Toxic	0.00909091	0.0166763
PPIA	5	-2.48486	-2.1024	-2.66495	-2.68722	0.311849	D	0.00909091	0.0166763
PREB	5	-0.0572844	-0.247682	-0.177248	0.253077	0.155713	D	1	1
PSIP1	5	-2.35364	-1.77613	-2.71186	-2.57293	0.295632	D	0.00909091	0.0166763
PSMA1	5	-1.28362	-0.542159	-4.4158	1.10709	2.30944	Toxic	0.481818	0.559531
PSMD7	5	-1.51226	-1.63536	-1.38058	-1.52085	0.729684	Toxic	0.00909091	0.0166763
RANBP1	5	-0.418948	-0.450034	-0.352091	-0.454719	0.178331	D	0.00909091	0.0166763
RANBP2	5	0.709209	0.578396	0.558735	0.990496	0.631118	R	0.00909091	0.0166763
RARS	5	0.0137609	-0.127081	0.13589	0.0324732	0.506773	R	0.481818	0.559531
RBM17	5	1.58052	1.10586	2.07377	1.56194	0.24585	R	0.00909091	0.0166763
RNF126	5	0.0477121	0.188984	-0.0219289	-0.0239189	0.115073	D	0.481818	0.559531
RUVBL1	5	-0.326424	-0.0610496	0.105184	-1.02341	0.37582	Toxic	0.863636	0.897932
SARS	5	-0.641237	-0.174575	-0.687556	-1.06158	0.0436652	Toxic	0.0636364	0.0974855
SDCCAG8	5	0.239862	-0.00571642	0.327171	0.398131	0.0618642	R	0.1	0.144
SEC616A	5	-1.13293	-0.783147	-1.22372	-1.39193	0.572711	D	0.00909091	0.0166763
SGPL1	5	0.457775	0.366697	0.463241	0.543387	0.0985673	D	0.00909091	0.0166763
SKP1	5	-1.11025	0.025656	0.712206	-4.06862	2.23406	Toxic	0.727273	0.793388
SLIRP	5	0.0320677	0.0531637	-0.0392636	0.082303	0.0627115	D	0.372727	0.451031
SMG6	5	0.21452	0.0859644	0.176148	0.381448	0.137292	R	0.0636364	0.0974855
SNU13	5	1.53802	1.41583	1.62789	1.57034	0.403551	Toxic	0.00909091	0.0166763
SPCS3	5	-0.517534	-0.452268	-0.554978	-0.545357	0.186132	D	0.00909091	0.0166763
STRAP	5	-0.30109	-0.319028	-0.334358	-0.249885	0.268626	D	0.0363636	0.0595041
TCEB1	5	-0.77133	-0.392526	-0.840224	-1.08124	0.339779	D	0.00909091	0.0166763
TCEB2	5	-1.70622	-1.43689	-1.91251	-1.76924	0.228183	D	0.00909091	0.0166763
TIMM13	5	-1.97478	-1.94329	-1.88087	-2.10017	0.26148	D	0.00909091	0.0166763
TMED9	5	0.200337	0.123324	0.372296	0.105391	0.0698604	D	0.1	0.144
TOMM40	5	-0.322558	-0.540436	-0.128398	-0.298839	0.479889	D	0.1	0.144
UBA1	5	-0.0840078	-0.0554924	-0.323914	0.127383	0.384072	D	0.863636	0.897932
USP11	5	0.200875	0.17483	0.251145	0.176651	0.0536736	D	0.0363636	0.0595041
VDAC1	5	-0.535332	-0.496258	-0.698249	-0.41149	0.250647	D	0.00909091	0.0166763
VPRBP	5	1.02468	0.75715	1.10711	1.2098	0.30216	R	0.00909091	0.0166763
XPO5	5	-0.0858392	-0.121403	0.137859	-0.273974	0.188678	D	0.863636	0.897932
AFF1	7	0.330785	0.471939	0.205798	0.314618	0.168039	D	0.209091	0.277503
AMBRA1	7	1.1476	1.28904	1.1353	1.01847	0.109451	R	0.00909091	0.0166763
ANKRD17	7	0.125513	0.301427	0.315196	-0.240084	0.138627	D	0.863636	0.897932
ATPA2	7	1.637	1.67017	1.60342	1.63742	0.142894	R	0.00909091	0.0166763
CBFB	7	-3.67441	-3.67115	-3.11274	-4.23934	0.586261	D	0.00909091	0.0166763
CCNT1	7	-3.96736	-3.43286	-4.03006	-4.43915	0.634607	D	0.00909091	0.0166763
CD4	7	-7.15392	-6.7991	-7.99628	-6.98174	NA	D	0.00909091	0.0166763
CDK9	7	-3.56846	-3.56106	-2.84465	-4.58606	NA	Toxic	0.00909091	0.0166763
CDK9 ctrl	7	-3.44791	-4.03559	-3.00207	-3.30608	0.821096	Toxic	0.00909091	0.0166763
CEP57	7	0.913151	0.652176	0.759645	1.32763	0.208753	R	0.00909091	0.0166763
CHAF1B	7	-2.70518	-2.18969	-2.59152	-3.33432	0.829281	Toxic	0.00909091	0.0166763
CHP1	7	0.321492	0.428857	0.238766	0.296855	0.058535	D	0.209091	0.277503
CNTNAP1	7	0.0358936	0.300309	0.106591	-0.299219	0.102286	D	0.863636	0.897932
COPS2	7	0.165173	0.0105103	0.32028	0.164728	0.149791	R	0.863636	0.897932
COPS3	7	-0.792291	-0.598303	-1.1084	-0.370186	0.640307	Toxic	0.00909091	0.0166763
COPS4	7	0.46597	0.259192	0.420366	0.447814	0.109707	D	0.0636364	0.0974855
COPS8	7	1.51337	1.44346	1.51685	1.57979	0.126858	D	0.00909091	0.0166763
CSDE1	7	-0.251991	-0.367859	-0.454996	0.0668809	0.179968	D	0.1	0.144
CUL2	7	1.36381	1.50874	1.29505	1.28763	0.128577	R	0.00909091	0.0166763
CXCR4	7	NA	-9.22749	-9.20361	-9.33415	NA	D	0.00909091	0.0166763
CXCR4 ctrl	7	NA	-8.648	NA	NA	NA	D	NA	NA
DDB1	7	0.177377	0.175725	0.0262859	0.330121	0.308091	Toxic	0.6	0.669767
DDX6	7	0.0320136	-0.0464083	-0.159791	0.30224	0.132302	D	0.6	0.669767
EIF2AK2	7	0.313023	0.436839	0.335465	0.166765	0.0445089	R	0.145455	0.203354
EIF3D	7	-2.99162	-2.56785	-3.36535	-3.04165	0.664142	D	0.00909091	0.0166763
EIF3E	7	-3.15798	-3.80269	-3.60212	-2.06912	0.684031	Toxic	0.00909091	0.0166763
EIF3H	7	-0.262936	-0.322382	-0.0484762	-0.41795	0.272898	D	0.0363636	0.0595041
EIF3M	7	-0.715943	-0.853567	-0.586334	-0.851771	0.204126	D	0.00909091	0.0166763
EMC1	7	-0.940754	-0.821631	-0.692469	-1.30816	0.174567	D	0.00909091	0.0166763
ERGIC3	7	-0.0291916	0.1029	-0.0662241	-0.124251	0.0805818	D	0.209091	0.277503
ERP44	7	0.24715	-0.0123073	0.0277786	0.416318	0.0216786	D	0.863636	0.897932
G3BP1	7	1.16859	1.09406	1.09742	1.3143	0.120426	R	0.00909091	0.0166763
GLG1	7	-0.53339	-0.478135	-0.545339	-0.576697	0.14514	D	0.00909091	0.0166763
GPS1	7	-1.83865	-1.61232	-2.21433	-1.68929	0.537697	Toxic	0.00909091	0.0166763
HDAC3	7	0.706777	0.546807	0.604208	0.969318	0.310338	R	0.00909091	0.0166763
HEXIM1	7	0.934128	0.966556	0.920347	0.915481	0.0827095	R	0.00909091	0.0166763
HGH1	7	0.276696	0.270271	0.287927	0.271892	0.0884943	D	0.209091	0.277503
HIST1H3I	7	0.163986	0.306929	0.000593821	0.184436	0.288548	D	0.863636	0.897932
HNRNPH3	7	0.231259	0.27947	0.175142	0.239165	0.0410169	D	0.6	0.669767
HUWE1	7	2.34859	2.00071	1.95104	4.23932	0.402489	R	0.00909091	0.0166763
HYOU1	7	-0.978635	-0.906671	-0.981802	-1.04743	0.205893	D	0.00909091	0.0166763
ITGA4	7	0.611408	0.689728	0.66625	0.478246	0.0723679	R	0.00909091	0.0166763
ITGAL	7	-0.600782	-1.11449	-0.6426	-0.526673	0.282578	D	0.00909091	0.0166763
KIAA1429	7	-0.689764	0.00233217	-0.623085	-1.44854	0.577652	D	0.0636364	0.0974855
LARP7	7	0.911641	0.806753	0.961349	0.966822	0.0440506	R	0.00909091	0.0166763
LDLR	7	0.84417	0.605475	0.983398	0.943637	0.314857	R	0.00909091	0.0166763
LEDGF ctrl	7	-1.69606	-1.6152	-1.86862	-1.60437	0.264749	D	0.00909091	0.0166763
MATR3	7	-0.286029	-0.151653	-0.370143	-0.336292	0.146295	D	0.0181818	0.0317355
MCM6	7	1.73974	1.56427	1.96616	1.6888	0.340492	D	0.00909091	0.0166763
MEPCE	7	0.88652	0.96774	0.774486	0.917334	0.0384071	R	0.00909091	0.0166763
MMGT1	7	-0.874104	-1.02883	-0.80817	-0.785309	0.425447	D	0.00909091	0.0166763
MOGS	7	0.362301	0.394696	0.423165	0.269042	0.028865	D	0.0636364	0.0974855
MSH2	7	-0.048876	-0.000782701	0.101751	-0.247596	0.125147	D	0.372727	0.451031
NCAPD3	7	0.32502	0.287725	0.217064	0.470272	0.139513	D	0.209091	0.277503
NCOR1	7	0.469828	0.310383	0.417285	0.681817	0.180959	R	0.0636364	0.0974855
NDUFB10	7	0.316123	0.489545	0.316608	0.142217	0.0696374	R	0.281818	0.363962
NT2	7	0.335132	0.26089	0.418111	0.326393	0.131425	NTC	0.114116	0.16351
NT3	7	0.0342971	0.246643	0.160427	-0.304178	0.0819784	NTC	0.642151	0.711305
NT4	7	-0.0227565	-0.0249745	0.0122032	-0.0554981	0.0795013	NTC	0.306626	0.394234
NUDC	7	0.173944	-0.0492936	0.331156	0.239969	0.185731	D	0.863636	0.897932
P4HB	7	0.80928	0.806624	0.810936	0.81028	0.0496031	R	0.00909091	0.0166763
PARP4	7	-0.668181	-0.543185	-0.62721	-0.834148	0.0966459	D	0.00909091	0.0166763
PELO	7	1.0281	1.07267	1.0249	0.986714	0.185091	BOTH	0.00909091	0.0166763
PHB	7	-2.94436	-2.18727	-3.28329	-3.94296	0.539594	D	0.00909091	0.0166763
PHB2	7	NA	NA	-3.50081	NA	NA	Toxic	NA	NA
PPIA	7	-2.49079	-2.53328	-2.42838	-2.5107	0.195954	D	0.00909091	0.0166763
PREB	7	-0.183402	-0.0579155	-0.284465	-0.207825	0.308048	D	0.0636364	0.0974855
PSIP1	7	-2.49218	-2.27617	-2.42764	-2.77273	0.294307	D	0.00909091	0.0166763
PSMA1	7	0.0375589	-1.02312	0.220703	0.915097	0.7308	Toxic	1	1
PSMD7	7	-1.27423	-1.67751	-0.894736	-1.25045	0.470359	Toxic	0.00909091	0.0166763
RANBP1	7	-0.262645	-0.34438	-0.23463	-0.208924	0.163358	D	0.0363636	0.0595041
RANBP2	7	0.691467	0.241437	0.642607	1.19036	0.444042	R	0.1	0.144
RARS	7	-0.0790335	0.455938	-0.0207397	-0.672298	0.297984	R	0.863636	0.897932
RBM17	7	0.731765	0.436554	0.614587	1.14415	0.41286	R	0.00909091	0.0166763
RNF126	7	0.217611	0.38717	0.0997269	0.165938	0.0450722	D	0.6	0.669767
RUVBL1	7	-0.0978732	0.205309	-0.19162	-0.307309	0.523486	Toxic	0.209091	0.277503
SARS	7	-0.961993	-0.81767	-1.47322	-0.595091	0.0592227	Toxic	0.00909091	0.0166763
SDCCAG8	7	0.274717	0.14971	0.404942	0.269501	0.0607164	R	0.372727	0.451031
SEC616A	7	0.00514862	0.0323756	0.0923739	-0.109304	0.121811	D	0.481818	0.559531
SGPL1	7	0.636985	0.43123	0.725489	0.754236	0.110465	D	0.00909091	0.0166763
SKP1	7	0.543582	0.374769	0.0516025	1.20438	0.385434	Toxic	0.209091	0.277503
SLIRP	7	-0.153032	-0.060056	-0.128372	-0.270667	0.110075	D	0.0636364	0.0974855
SMG6	7	0.0314416	-0.0648055	-0.0859581	0.245088	0.0596034	R	0.281818	0.363962
SNU13	7	1.51829	1.37749	1.23853	1.93885	0.168922	Toxic	0.00909091	0.0166763
SPCS3	7	-1.23671	-1.03653	-1.70864	-0.964945	0.534302	D	0.00909091	0.0166763
STRAP	7	-0.303427	-0.5064	-0.464307	0.0604258	0.111708	D	0.1	0.144
TCEB1	7	-1.55569	-1.02273	-1.46825	-2.1761	0.612002	D	0.00909091	0.0166763
TCEB2	7	-2.53612	-2.45304	-2.4843	-2.62877	0.18146	D	0.00909091	0.0166763
TIMM13	7	-2.06198	-2.07138	-1.86006	-2.25451	0.45557	D	0.00909091	0.0166763
TMED9	7	0.279849	0.227193	0.359938	0.252415	0.0349802	D	0.372727	0.451031
TOMM40	7	-0.811794	-1.24875	-1.10903	-0.0775998	0.814072	D	0.0181818	0.0317355
UBA1	7	0.162833	0.73613	-0.333578	0.0859461	0.0891808	D	1	1
USP11	7	0.237093	0.396428	0.208923	0.105927	0.0464064	D	0.6	0.669767
VDAC1	7	-0.553736	-0.408493	-0.482895	-0.76982	0.189313	D	0.00909091	0.0166763
VPRBP	7	1.14999	0.884182	1.26444	1.30133	0.16686	R	0.00909091	0.0166763
XPO5	7	-0.217552	-0.321211	-0.133156	-0.19829	0.198742	D	0.0363636	0.0595041
